# Supplementary material for: Genome-Wide Transcriptional Profiling to Elucidate Key Candidates Involved in Bud Burst and Rattling Growth in a Subtropical Bamboo (Dendrocalamus hamiltonii)
Source: Front Plant Sci. 2017 Jan 11;7:2038. doi: 10.3389/fpls.2016.02038 (PMC5225089; doi:10.3389/fpls.2016.02038)
Supplement: Supplementary file 4 [file Table4.XLS]

## Sheet: FL-cDNA
Original Research
Title: Genome-wide transcriptional profiling to elucidate key candidates involved in bud burst and rattling growth in a subtropical bamboo (Dendrocalamus hamiltonii)
Authors: Abhishek Bhandawat1,2, Gagandeep Singh1, Romit Seth1, Ram Kumar Sharma1*
Affiliations: 1 Molecular Genetics & Genomics Lab, Department of Biotechnology, CSIR-Institute of Himalayan Bioresource Technology, Palampur, Himachal Pradesh, India 2 Department of Biotechnology, Panjab University, Chandigarh, India
Supplementary data S1: Sequence of putative full length cDNA (FL-cDNA) identified in D. hamiltonii transcriptome.
Transcript ID	FL-cDNA_Seq
Dh_1	ATGTCGGGGCTCTACAGCCAGGGGTTCTCCCCTGCGAGGAACCTCTCCCCTCAGATTAGAAGCAACCCGGATGCTGATAGTCAGTACTTGGCCGAGTTGCTCGCCGAACACCAGAAGCTGGGGCCTTTCATGCAGGTGCTGCCCATATGCAGCCGGCTGTTGAACCAAGAAATCATGCGGGTATCAAGCATTGTCCACAACCATGGATTTAGCGATTTTGACAGGCATCGG
Dh_2	ATGTACAGTGAAGGATACATAGGAGGGGCGGGCACCCCCTGGTTTTTTTCTCCTAACATCAGCTTCACCGAATCGTGTCGTAAGTTAAGCAGTGAACCGCCCAGATTTACACCATGTTTCCCTACG
Dh_3	ATGAAAATGCCTCAAGGCTCGCCATCACCTCTCATTGCCGATCCAGAGTTCCGACAGACTATCCTCACCGAGGATGACGAGTTCCTCATTATAGGTTGCGATGGGATATGGGATGTCATGACCAGCCAGCATGCGGTGAGCATAGTCCGCAAGGGGCTCCGACGGCATGACAACCCTGAGAGGTGTGCAAGGGAGCTCGCGATGGAGGCGAAGAGGCTCCATACCTTTGACAAC
Dh_7	ATGCTTAATATGGGCTTCGTTGACGATGTTGAGCTTATTCTTGGCAAGGTTGAAGATGCTACAAAAGTACAGACGCTTCTGTTCAGTGCTACTATACCAGATTGGGTGAAGAAGCTCTCCTTGAAATTTCTGAAAACTGACAAGAAAACAGTTGATCTTGTTGGCAATGAGAAACTGAAAGCTAGTGCATCCGTTAGGCATCTTGCTCTTCCTTGTAACCGTGCTGCAAGGGCACAAGTTATTCCAGACATCATCCGATGCTATAGCCGTGGAGGCCGGACCATTATTTTCACCGAGACAAAAGAATCTGCATCAGAGCTTTCTGGTTTGATTGCTGGATCCCGTGCCTTGCATGGAGATGTTGCGCAAACTCAGCGTGAAGTCATTCTTGCTGGATTC…
Dh_10	ATGGCCTCCGATGCGGACATGGAGGACTACGGGTTCGAGTACTCGGACGACGAGCCGGAGGAGCAGGACGTCGACATCGAGAACCAGTACTACAACTCCAAAGGTATGGTTGAGACAGACCCGGAGGGTGCACTTGCTGGTTTTGATGCAGTAGTTCGTATGGAGCCTGAAAAGGCTGAATGGGGATTCAAAGCTCTCAAACAAACAGTGAAGCTTTATTATCGACTGGGGAAGTACAAAGAAATGATGGATGCCTACAGGGAGATGTTGACATACATAAAATCTGCTGTTACACGTAACTACAGTGAGAAATGTATAAACAACATAATGGATTTTGTTTCTGGATCAGCTAGTCAGAACTTCTCTCTTCTGCAAGAATTCTACCAGACAACACTGAAA…
Dh_14	ATGTCAGCTTCGGAGAAGGCTTTGTCAGCAAGGAAGTGGGCAGCCGAGTTCCTTCGCCGCCGCGCTGAGGAAGGCGAGCGTCAGCCCGGTGGCACGGCGGCTGTGGGCTTCCCACTCTATGCATCTCTCGACATCCGCTTGCCAGTTGATGATGCTTGCTGCCAGGCATTGGTAGGTTGGGCTTTTGATGCCATTCCGATGTTCCCCTTGAATGATCTTACTGGAGTTTGTTTGTCCATTGTTCAAGATGTCGCGAAGGATGGACATGCTGAGCGCGCGTACATGCGCACTAGGGTGAGA
Dh_17	ATGCGCGGGGAGTTCGTGTCGCGGCTGCCCAAGAAGGTGCTCGACGCCGTCGACCCTGAGAGGCCGTCCCACGTCGACTTCTCCCGCTCCAAGGGTCTCCTCGAAGGAGAGAAAGAATACTACGAGAAACAATTTGCCACCTTGAGATCCTTTGAGGAAGTTGACTCCCTAGAAGAATCCAATGTAATCAACGAAGAAGATGAGCTTGAGGAGCAAAAGCAGAGTGAATTTGCCATGAAGATCTCAAATTATGCAAACATTATTCTCTTAGCATTGAAGATATACGCTACAATTAAAAGTGGATCAATTGCTATAGCTGCCTCGACACTGGATTCATTGCTTGATCTCATGGCTGGTGGTATCCTTTGGTTCACACATCTCTCGATGAAGAGCATCAAT…
Dh_20	ATGATCGGCGGGCGGGCGGAGAGCCAGCCGGCTTCGTCGTCGTGCTCCTCCTCCTCCCCGTCCTCCTCCTCGTCCTCGTCGTCGGGGCGCCACGGCGTCAGGAGGCGGCCCGACATACTCAACATCCTCCGGTGTGCAGCATGTCTCAATTCATCATCTTCTGATACTGGAAGAGGACGGAGTAAGTTGTCAAGCAACAAAGTAACACATGGATTTCACTTAGTCGAAGGAAGAGCTGGCCATGACATGGAAGACTACCATGTAGCGGAGTATAAGTACGAAAATAATCTTGAACTTGGTCTGTTTGCCATTTATGATGGCCATTCGGGAGACAGCGTGCCTAGTTATTTGAAGGCTAATCTTTTCAACAACATACTGAAAGAGCCTCTCTTCTGGACG…
Dh_25	ATGAGCCGCCACTGCCCGCTCTGGTACGCCTATGGTGGCCGCCTCAAGTGGCTCGAGCGCTTTGCCTACACCAACACCATCGTCTACCCCTTTACCTCCATCCCCCTCGTCGCCTACTGCACCATCCCCGCTGTTTGCCTCCTCACCGGCAAGTTCATCATCCCCACGCTAAACAACTTGGCGAGTATTTGGTTCATCGCGTTGTTCCTGTCAATCATCGCGACGGGGGTGCTAGAGCTGCGGTGGAGCGGGGTGAGCATTGAGGACTGGTGGCGCAATGAGCAGTTCTGGGTGATCGGCGGCGTGTCGGCGCACCTATTCGCAGTGTTTCAGGGCTTTCTCAAGGTGCTGGGCGGCGTGGATACCAACTTCACCGTCACCTCTAAGGCGGCTGCCGAC…
Dh_28	ATGCCAGGGATTACAGGGGAGCATGTGCCGCTCTGCCCTGGTGTGCATATCCTCGATGAACTGCCCTGTGGAATTGCTTCTTTAAAGACGCTAAATGGATTAGAGGACACAAGGCTAAAGGTAGGTGATGACGGGCTTGTTGATGAGATTTGGATACCAGCTAGCCATGTCGGGTCAGGAACCATTGAGCGCCCTGGGCTGGGTGGGGTGGAGTTCACCACACAGGGACTGTTTGAACCGTGCCATGGAGGCTGGACAGTCGATTCATCCCAATCTGTCTTCATACGAGGAGTGCGGGCAGTTGGTGAACTTAATGGAGGAGTTACTGGGGCACTAATGGAACCACCA
Dh_35	ATGGAGAACGAGAAGCACGAGGTCATTGTTGCTGATAACTTTTTCACTGGTTCAAAAGACAACCTGAAGAAGTGGATTGGCCACCCAAGATTTGAGCTCATCCGTCATGATGTCACCCAACCGTTGCTTGTGGAGGTTGATCAAATCTATCACCTTGCTTGCCCTGCTTCACCAATCTTCTACAAGCACAACCCTGTCAAGACCATCAAGACAAATGTTATTGGGACCCTGAACATGCTGGGACTTGCAAAGAGAGTTGGGGCTAGAATTTTGTTGACTTCAACCTCTGAAGTTTATGGTGATCCGCTTGAGCATCCTCAAACGGAGGCCTACTGGGGCAATGTTAACCCAATTGGAGTCAGGAGCTGCTACGATGAGGGTAAGCGTGTAGCAGAGACG…
Dh_42	ATGGTGGCGAAGTCCGGACCCTTCAAAGAGGCACCACCAACAAGGAAGCCATCAATATCTTCTTGCTTTGCTAGCTCTGCACAATTGGCTGCATTTACAGAACCTCCA
Dh_49	ATGATGAAGGAATTCTTGTCTGAATTGGCTAAGCGGCTTAATAAGAACACCACCGCCTACGAGAACTACAAGAGGATCTTTGTGCCTGAGGGTCAGCCGCTGGAGAGTGAGCCAAACGAGCCGCTGCGTGTCAATGTGCTCTTCAAGCACATCCAGAAGATGCTGACAGGTAACAGTGCGGTGATCGCTGAGACTGGTGACTCCTGGTTCAACTGCCAGAAGTTGAAGCTGCCCGAGGGCTGCGGGTATGAATTCCAAATGCAGTATGGTTCAATTGGATGGTCAGTGGGTGCATTGCTCGGATACGCCCAGGGGGCTAACGACAAGCGTGTAATTGCCTGCATTGGTGATGGGAGCTTCCAGGTGACAGCACAGGATGTGTCGACGATGCTGCGGTGC…
Dh_50	ATGGACTTGGACATGGAAGGACGCGGGAAGGAGGCATTGAAGGGCTCAAAATCAAGCTCAAGCACAAAGTTGCTGTTGGTGTGTCCATCAACAAGCTGTTCCTTGAATGCCAAGTACTCAGAAACACTCAGCTCCTCCACAGCCAACTCACTAACATTCACCCGTATG
Dh_57	ATGGCCAAGGCCAAGGAGAACCACAAGCTGGTGATCATTGACTTCACTGCTTCCTGGTGCGGTCCTTGCCGCTTCATCGCCCCAGTCTTTGCTGAGTACGCCAAGAAGTTCCCTGGTGCCGTCTTCCTGAAGGTTGATGTTGACGAGCTGAAGGATGTTGCCGAAAAGTACTCTGTCGAGGCGATGCCGACCTTCCTGTTCATCAAGGATGGTGAGAAGGTTGACACCATTGTCGGTGCGAGGAAGGAGGAGCTCCAGAGCAACATAGTGAAGCACCTTGGTTCTGCATCTGCT
Dh_61	ATGAAGATTGCCACATATGCGAATGCCAGAACTACCCTGGAAGCAAGGAAGGGTGTTGGGAAGGCATTTATCACCGCTTTCCGCTCGGGTGCAGTTATGGGCTTTTTGCTAGCATCAAGTGGTCTTGTTGTTCTTTACATTGCCATTAATGTATTCAAGTTGTATTATGGTGATGACTGGGAGGGTCTTTTTGAGTCCATCACTGGTTATGGTCTCGGTGGGTCTTCCATGGCTCTC
Dh_68	ATGCAGGAAGCTAATCAGGAGGTTCCTCAATGGCTTGAGCGTTATGCTGCCCGTTCCTCATTTGGAGGTGGTGGTGGCAGCAGCAGGGGCAGAAGGCAAAGGAGGGGAGAGGATGTGATCCATCCACTTAAAGCTTCTCTAGAAGATCTTTACAATAGTACCTCAAAGAAGCTCTCTCTTTCTCGTAATGTCATCTGCTCAAAGTGCAAGGGCAAGGGCTCCAAGTCTGGTGCTTCCATGAGGTGCCCAGGCTGCCAGGGTTCTGGCATGAAAGTGACTATCCGCCAGTTGGGCCCTTCCATGATACAGCAGATGCAGCAGCCCTGCAATGAGTGCAAGGGGACTGGAGAGAGCATTAACGAGAAGGATCGCTGCCCAGGCTGCAAGGGTGAGAAGGTT…
Dh_69	ATGGGTTCTTTGGAAGAAAATGAAGGTTATGGACGTGCAGATTATTTTCTTGTTGGCCAAGATTTCCCTAGTTACATTGAATGCCAGGAAAAGGTTGATGAAGCATACCGAGATCAGAACTTATGGACAAGGATGTCTATCCTCAACACAGCCGGCTCCCCCAAGTTCAGCAGCGACCGGACG
Dh_76	ATGTCTTCCTCAAGGCCTACTCAATGTTCCAGTTCTTCCAGCAGGACCCGCCAGAGCTCCCGTGCAAGGATATTAGCGCAAACAACCCTTGATGCTGAACTCAATGCTGAATATGAAGAATCTGGTGACTCCTTCGACTACTCCAAGTTGGTTGAAGCACAGCGGACCACTCCACCTGAGCAAAGGCGTTCGGAGAAGATCATAGCCTACTTGCAGCACATTCAGAGAGGAAAGCTAATCCAACCATTTGGTTGCTTATTGGCCCTTGATGAGAAGAGCTTCAAGGTCATTGCGTTCAGTGAGAATGCACCGGAAATGCTTACAACAGTCAGCCATGCAGTGCCGAGTGTTGATGATCCCCCAAAGCTAGGCATTGGCACCAGTGTACGGTCTCTTTTC…
Dh_78	ATGGGTGTGCCCTGGAAATTGCCGCCGTGGAGCGCCTTGCCGCGGTGGACGTCGATGACCGGGTTGTCGTTGACGGAGTTGACCTCACGCTCGATGGACTTGGTGGCCGCCCGGATGACCTCGATCTGTGGGCCGAGCCACTGCGGCGAAGTGCGGAGCGCGTACCTGTCCTGCTTTGGCTTGAGCAGCGGGTCCATCTCATTGACCTTCTTGGCGTGGCTCATGAAGGAGCTGCCGGCCAGGATGTGCTCCATGATGGCAGCGGCCTCGATCGAGCCCGGGTGGTGCTTGAGCTTGTGGGTCAGGTGGTCGGTGTACTCGGGCTTGCCGTTCATGACCTCGCAGAACACAGCAGACAGGACCTCGGAGAGGACGGCGAGGACGTTGCAATCATACAGC…
Dh_79	ATGAGGAAGGCAAGAGGCAGCCATTGCCGTTGGTGTCAGCGGGCAGCACTGTGCTGTACTCCAAGTATGCAGGCAGTGAGTTCAAGGGTGCTGATGGCACGAATTACATTGTGT
Dh_84	ATGGAGCCGCGCATCGGCAACAAGTTCCGCGTCGGCCGCAAGCTGGGGAGCGGCTCCTTCGGGGAGATCTACCTCGGTACTAACGTGCAGACCAACGAGGAGGTCGCGATTAAACTGGAAAATGTGAAGACAAAGCATCCTCAGTTGTTGTACGAGTCAAAGTTGTACAGGATACTGCAGGGAGGAACTGGAATTCCAAATGTTAAGTGGTTTGGTGTAGAGGGTGATTACAATGTTTTGATAATGGACTTACTGGGACCAAGCCTTGAAGATCTTTTCAGCTTTTGCAACAGAAAGCTGTCTCTAAAAACTGTTTTGATGCTTGCTGATCAAATGATCAATCGAGTCGAATTCATTCATTCCAAGTCTTTCTTGCATAGAGATATTAAGCCAGACAAT…
Dh_85	ATGCAGGAGATGTCGTCTTTGCTCTTTCTGTTCACAGCCTGCTCCGTCAGATGCTTCACAGCTGCCTGCGCGTCCTTGAAGTCCTTGATTTCATCGACTGCCTCTTGGTTGGTCATCACCTTCCATAAGCCATCGCTTGCTAGAATTAGGAAATCAGTATTCTCATCGATAGGTTCCTCGACCACATCAGGCTCAGAGCTGAGGTGCTTCTTCAAGCTCCGATCTCCAAATGCCCTTGCAACTGCCAGCTGCCCATCAACACGTGGTACATCTCCTGGTAGG
Dh_89	ATGGGCCGCAAGTTCTTCGTTGGTGGCAACTGGAAATGCAATGGAACCATCGATCAGGTAGACAAAATCGTCAAAACTCTGAATGAAGGACAGGTCCCCCCTCCAGATGTTGTTGAGGTGGTTGTCAGCCCGCCGTATGTGTTCCTTCCTGTGGTCAAGAGTCAGCTGCGCCCTGAGTTCCAAGTTGCTGCTCAGAATTGCTGGGTGAAGAAGGGAGGTGCTTTCACCGGTGAGGTCAGTGCTGAGATGCTTGTCAACCTT
Dh_105	ATGCCTAACCCCAAAGCTGGTACTGTTTCTCCGAACATTACTCAGGCTATTGAAGAGTTCAAGAAAGGTAAAGTCGAATACAGAGTCGATAAGACAGGGATTGTTCACATCCCTTTTGGCAAGGTTGACTTCCCTGAAGAAGACCTTATTGCAAACTTCATGGCTGTTGTTCGCTCTGTCGAAAGGAACAAGCCCTCTGGTGCAAAGGGGATATACTGGAAAACGGCATATGTATGCTCATCAATGGGACCTTCAATCAAGCTAAACATAAAAGAAATGCTTGACTATGGCACAGAATCATCTGAC
Dh_107	ATGATGCCCAAACGTGAACGCAGGTCATGTAAGCCTATTGTAGTGATGTCCAAAGAGTCTACAATTATTTTTCCCCCAGCTGGCTCAACAAGACGAAACAATGCACCAATTAAAGTAGTCTTGCCACTCCCTGTTCGACCAACTATACCAATCTTATCTCCACCTTCAAACGTGCAACTGATACCATGTAGTACAAGGGGTGCATCTTTCCTATACCTAATCTTCAAATCTCTAAGCTCCACCCTGCCA
Dh_108	ATGGCAGGGAACTTGCTAGCCAACTATGTCCAAGTCTACGTCATGCTCCCTCTGGACGCCGTGAGCGTCGACAACAAGTTCGAGAAGGGCGACGAGATCAGAGAGCAGCTGAAGAAGCTGAAAGAGGCCGGTGTCGACGGCGTCATGATAGACGTGTGGTGGGGCCTGGTGGAGGGGAAGGGACCCAAGGCCTACAACTGGGGCGCCTACAAGCAGCTGTTCAAGGTGGTGCAGGAGGCCGGGCTGAAGCTGCAGGCCATCATGTCCTTCCACCAGTGTGGCGGCAATATCGGCGACGTCGTCGACATCCCCATCCCACAGTGGGTGCGGGACGTCGGCGCGAACGACCCTGACATTTTCTACACCAACCGGGCTGGGAGGAGGAACATCGAGTACCTC…
Dh_109	ATGCAGGGTGTTGGCCATAATGATGATAAAGTTCTTATTCTTGCTGCTACGAATACGCCGTATGCTTTGGACCAGGCTGTCCGGCGACGCTTCGACAAACGTATCTACATTCCGCTACCTGACCTGAAAGCAAGGCAGCATATGTTTAAGGTCCATCTTGGGGATACACCGCACAACTTAAATGAAAGTGATTTTGAGAGCTTGGCTCGTCGAACAGATGGGTTTTCTGGTTCGGATATTGCTGTTTGTGTGAAGGATGTGCTATTTGAACCTGTCCGCAAAACACAAGAT
Dh_110	ATGGCAGATGCCATTGACACCCTGGTAAGGGTAAGACTCCTCAGTGTCAAGGCCACCATTGTATTTGATATACTCAAATGCCTGCGATGGAAGGCCTCCATTGCATCCAAAATTGTTGTATCCACCAGCACAGTCAACCAGCTGTTGCTCAGAAAGAGAGATGCCCTTTCCAGTGGCCTGAGTATATGCTGCCTCAAGTGCACCAGTAGTGCTGAAGGTCCAGCAGGAGCCACAGTGGTCCTGGTCTTTCACGGGGCTCACGATCCCATCCTTCCGCCAGTCTTTAGTCTCCGGGAGCGCGGCGGCGTCCCGCATCCGGTGGTTGCCGGCGAGCGTCGCCGAGCAGTTCTGCGACGCGCCGAGCCGGCTCGCCCGGAACTCCTCCCAGCTCATGTCGGA…
Dh_111	ATGTGCAGCAAAGTTGTCCTTCCAAATTCCATTATTGAGACATATGAGGCACTATTATCAGCTGCTGCAACAATATTAGATGAGGAAACTGGGAATCCTTCTTGGCAGCCACGTGCTGATTTTTATGTTTATTGTATTTTGGCTTCCCTTCCATGGGGTGGTTCAGAATTGTTTGAGCAAGTTCCAGATGAATTTGAGAGAGTTCTGGTTGGTATCCAGTCTTACATAAGCATCAGAAGGCATTTTGATGATATTGCTTTCTCAGTCTTTGAGACAGATGAAGGCAATTCTCCCAATAAAAAGGATTTCATGGAAGATCTATGGGAGCGTATTCAAGTTCTTTCCCGTAATGGATGGAAGGTTAAAAGTGTTCCAAAACCTCACTTGTCGTTTGAAGCT…
Dh_113	ATGGCTTCTTCAAAGCTTCAAGCCTTTTGGAACCATCCTGCTGGCCCCAAAACCATTCATTTTTGGGCTCCAACATTTAAATGGGGTATCAGCATTGCTAACATTGCCGACTTCGCTAAGCCACCTGAAAAGATATCCTATCCTCAGCAAGTTGCTGTTGCTTGCACTGGAATCATCTGGTCACGCTACAGCATGGTTATCACACCGAAAAACTGGAATCTTTTCAGTGTTAACGTTGCAATGGCCGGTACAGGCTTGTATCAACTTTCCCGTAAAATAAGGAAAGATTACTTTTCTGATGAGAAGGATGCTGCTGCGTCACTGGAAGGA
Dh_114	ATGGCTCTGGATCTTCCTCATGGTGGACATCTTTCTCATGGTTACCAGACTGACACTAAGAAGATCTCAGCAGTTTCAATATTCTTTGAGACAATGCCTTACAGATTGGATGAAAGCACTGGCTTGATTGATTATGACCAGTTGGAGAAGAGTGCCGTTCTTTTTAGGCCAAAGTTGATCGTTGCTGGTGCAAGTGCATATGCTCGCCTTTATGATTATACCCGCATGCGGAAGATATGTGACAAGCAGAAGGCAATACTTCTAGCAGACATGGCACATATCAGTGGGCTAGTTGCAGCTGGTGTTATTCCATCTCCTTTTGATTATGCAGATGTAGTGACTACCACTACTCACAAGTCACTCCGTGGACCACGT
Dh_119	ATGGTCAAGGCTGGGTTTGCTGGTGATGATGCACCAAGGGCTGTTTTCCCTAGCATTGTTGGTCGCCCTCGCCACACTGGTGTCATGGTAGGGATGGGGCAGAAGGATGCATATGTCGGTGATGAGGCACAGTCCAAGAGAGGTATTCTCACACTGAAATACCCAATTGAGCATGGTATTGTAAGCAATTGGGATGATATGGAGAAGATCTGGCATCACACTTTCTATAATGAGCTTCGTGTTGCACCTGAGGAGCACCCTGTGTTGCTCACTGAAGCTCCTTTGAACCCCAAAGCCAACAGGGAGAAAATG
Dh_120	ATGTCTGGAATGTCACTCCTCTCAGCCTTCTCAACAATGACAGGAATTCTATCAGGATACTTCTCTCTGATGCGGTTGGCCTCAGCCTGCCTCCTCTCGAGCGGGTGCTCCAGCTTGAACGAACTCCTCGCCATCACGCTCCCTTCCTGCGAGTTGGACCGGATTGGGTGGATGCGACAGAACCGGGTGAACTGCTCCTGGTCG
Dh_122	ATGGCGGACCTGGCTTCCACCTGCAAGGATAAACTGGCATACTTTAGAATAAAGGAACTCAAAGATATCTTAAATCAGCTGGGGCTACCAAAGCAAGGAAAGAAGCAGGATCTTATCGACAGGGTATTGGCACTGTTATCAGATGAGCAAGGTCAAAGGCATCATGGATGGGGAAGGAAAAATTCTTTTACAAAGGAGGCAGTGGCCAAAATTGTTGATGATACATACAGCAGGAAAATGCAAATCCAATGTGCTCCTGACCTGGCCACTAGGAGCCACAGCGGATCAGATTTCAGTCATTTCAGG
Dh_131	ATGTCAAAGGGAGATTTGGACATGCTAATACACCCAAAACAACTTTGCCCTCATCAAGCAATGCCAGTGCAATTGCATATTGGTCTCCTCTTAAGAAACCTT
Dh_135	ATGCTTCGTGTTGGTGACCTTGATCGTTCTATCAAGTTCTATGAGAAGGCCCTTGGGATGAAGCTGTTAAGGAAGATAGATGTACCTGAGTATAAGTATACCATTGCCATGTTGGGCTATGATGATGAGGATAAGACAACTGTTCTGGAGTTGACATACAACTATGGTGTCACAGAATATAGCAAGGGAAATGCATATGCTCAGGTTGCTATTGGCACCGAAGATGTGTACAAGAGTGCTGAGGCTGTCGAACTGGTGACAAAAGAACTAGGTGGGAAGATTTTGCGGCAACCAGGGCCACTACCAGGGATCAACACAAAAATCGCCTCTTTTGTTGATCCAGATGGCTGGAAAGTGGTT
Dh_136	ATGGAGAGAGATCCGATTCTCCCAGTGTTGGATGGGGCGGCCCAGGAGGCTATGTTTACCAGAAGGCCTATGTTGAATTCTTCTGCGCAAAAGAGAAGCTGGACCAAC
Dh_137	ATGCAATGGGCAGCGCAGATGGCACTTGGGCTTGATATTGGCATCCCGTGGGTGATGTGCAGGCAGACTGATGCTCCAGAACAAATTCTTGATACTTGCAATGCATTTTACTGTGATGGGTTTAAGCCAAATTCTTACAATAAGCCAACAATATGGACTGAGGATTGGGATGGATGGTATGCTAACTGGGGTGGACCGTTGCCTCACAGGCCTGCCGAGGACAATGCTTTTGCTGTTGCTCGTTTCTACCAACGTGGTGGAAGTTTGCAAAATTATTACATGTTTTTTGGTGGAACAAATTTTGCCCGAACTGCTGGTGGTCCACTTCAGATAACAAGTTATGATTATGATGCTCCAATTGATGAGTATGGTATCTTAAGGCAGCCTAAGTGGGGGCAT…
Dh_141	ATGAACACATTTGATCAAGCAATGAATGCGCTTGACGAGGAATTTTCCTTCCTGTCATCATCAAAGCAGATTGTGAGCGACATGAATGAGGAGGAGAAGGTTATTGTCTTTGAACGTGGAGATTTGGTTTTCGTTTTCAATTTCCATCCCACTAAAACTTATGAGGGTTACAAAGTTGGCTGTGACTTGCCTGGGAAGTACAGAGTAGCGCTGGACTCCGATGCTTTGGTGTTCGGCGGACATGGAAGGGTTGGCCATGATGTGGATCACTTCACGTCACCTGAAGGAGTGCCAGGAGCACCCGAAACAAACTTCAATAACCGCCCTAACTCATTCAAAGTCCTTTCTCCACCCCACACTTGTGTGGCTTACTATCGCGTTGACGAAAAAGGTGAAGGG…
Dh_149	ATGCAAGAAAATACATGTGACGAGACAGGTTACTTCGGGCCGATGTCCTTCAGCGCACAGATCTGCTCCTCTCCCATGGCAGACATGACAGTCACCACCAGGTCCTTCCCTTCGCCAAAGCCATCCTTGATCTGGCTAAGCAGGTTCTCATCAGTTGGGAGCCTCAGATCATCTTTGGTGTTACCATTTTCAGTCAGCAGGCTCACAAATCCATCCTCAGATATATCAATGAGCTGGTATTCAGTACGATTCACA
Dh_151	ATGAGGTTTGTTGAAACCATGGACTACTACTCTGCCATGTTTGAGTCGATCGACGCCAACTTGCCACGAGACAGCAAAGAGAGGATAAGTGTGGAGCAGCATTGCCTAGCCAAGGACATTGTGAACATCATCGCCTGTGAGGGGAAGGACAGGGTGGAGAGGCACGAGCTCCTTGGCAAGTGGAAATCAAGGCTGACCATGGCTGGCTTCAAGCCTTACCCGCTGAGTTCGTACGTGAACTCGGTGATAAAGAAGCTCCTTGCATGCTACTCCGACAAGTACACCTTGGAGGAGAAGGATGGCGCGATTCTTCTCGGCTGGAAGAGCAGGAAGTTGATATCTACTTCTGCTTGGCAC
Dh_155	ATGCGCATGCCTTGGCGGGCGGCTTTTTCTAAGATACGCTTGTTGTATTTTGGGGTGAAGTATGTTACTGGATTCCTTCTTTTCAATTGTCCTAATAGAATGTTTTGCTCCTATAGAAAAAAAAAAAAAAAAAACCCTACCCTACCCTCTCTGTGGAAGCTTCCTCTCCTCCGTTTCCGCCATGGCCGGCGGCAACCTCTTCGGGAGGGTGCTGAGCTACGTCGTCAACGAGTTCCT
Dh_158	ATGACAACTACTGAAGAGGATGTCCACCACCTTCCTATATATGACCTGGACCCGAAGTTGGTGGATTTCAAGGACCACTTCAGTTATAGGATGAAAAGGTTCCTTGACCAGAAATGTTTGATTGAAAAACATGAGGGAAGCCTTGAAGATTTTTCTAAAGGCTATTTGAAGTTTGGGATCAATACAGATGGCGACACAATTGTATATCGTGAATGGGCACCTGCTGCCCTGGAAGCACAGCTTGTTGGCGACTTCAACAACTGGAATGGTGCGAACCACAAGATGGAGAAGGATGGATTTGGCGTTTGGTCAATTAAAATTTCTCATGTCGATGGGAAACCTGCCATCCCTCACAATTCCAAAGTTAAATTCCGCTTTAGGCGTGGGGATGGAGTATGG…
Dh_167	ATGTACTTGGCAAACATGCAAGATGGATCAAAATCAGCCCTACCACCGAAAGATGTTGAAAGGCTTATCTTCGTGCTCCAAGGCAGCATTGCATTGTCTGTGGAGAGTGGAACTACCTATTCTCTATTGGTGGATTCTTATGCCTATCTTCCTGCAAACATGAAGCACTCTATGATTTCAGATGAATCAACCACCCTTATAATCTTTGAGAGGAGGTACACAACCATTGGAGATTACCATCCTGATGTAGTTGTTGGCTCCACAGATAAGCAACCCCTCCTTGAAACCCCAGGAGAGGTATTTCAACTGAGGAAGCTACTACCCACTTCTCTGCCTTATGACTTTAATATCCATATAATGGACTTTCAGCCAGGCGAATATCTCAATGTGAAGGAGGTT…
Dh_170	ATGTCCTTATCTTTAAGTTCAGCGAGCAGGAACTCCAGCCTGTCTTCATCAGCTTCAGCCCCAACTGATTCGAGGATGTTTTTAACGTCA
Dh_197	ATGAAGAAAATTGAAGATAACAACACTCTGGTCTTCATTGTCGACCTCAAGGCAGACAAGAAGAAGATCAAGGCTGCTGTCAAGAAGATGTACGACATTCAGGCAAAGAAAGTTAACACCCTGATCAGGCCTGACGGGAAG
Dh_200	ATGGCCGCCAACTTCTGGACGTCGTCGCACTGCAAGCAGCTGCTGGACCCGGAGGAGGTGGACGTGGTGCCGGCGGCGGACCGGGAGCGGGGCATCACGCCCGAGGAGTTCCGCCTCGTCAAGATCCACATGTCCTTCCATATTTGGCGGTTGGCGCAGCAGGTGAAAGTTAGACAAAGAGTCATAGCTACTGCAATCACTTACTTCAGGCGTGTATACACAAGAAAGAGCATGACTGAGTACGATCCTCGTTTGGTAGCACCAACTTGTTTGTATTTGGCATCAAAGGTGGAGGAGAGCACAGTGCAAGCAAGACTTCTTGTCTTTTACATAAAAAAGATGTGTGGTTCTGATGAGAAGTACCGATTTGAAATTAAGGATATTCTTGAAATGGAAATG…
Dh_202	ATGAGGACCAGCGCGCGTGCAGCTCCCAAGCAACAATGGAGGGTGCACCGTGGGAGCCGGAGGTTCCACTCCGTCGTCGTGTGCGCCACCAGCGGCATGAACGTTGTCTTCGTGGGCGCCGAGATGGCGCCCTGGAGCAAGACCGGCGGCCTCGGCGACGTTCTTGGCGGCCTCCCGCCGGCAATGGCTGCGAATGGGCACAGGGTGATGGTCATTTCTCCCCGCTACGACCAGTACAACGACGCCTGGGACACGAGCGTTGTGGCTGAGATCAGAGTTGCGGACAGGTACGAGAGAGTGAGGTTTTTCCACTGCTACAAGCGTGGAGTTGATCGTGTGTTCATTGACCACCCATCCTTCCTGGAGAAGGTTTGGGGAAAGACCGGTGAGAAGATCTAC…
Dh_211	ATGGCGGCGCCGGCTTCTGCGGTTTCCGGGCTGAGGCTTGGCGGGGCCGTGCGGGCTCCTCGCTCCGGCGGCGCGGAGCGGAGGAGGCGCGGGGTGGAACTGCCGTCGCCGTCGCTGCTCTTCGGCCGCAGCAAGGGCCCCTGCTTTCCTCGTGCCGTTCGCGTCGGAGGTTCCGGGAGGGCGATGATCCCTGTGGGCGAGAGCGACAGGATGCCGTCTTCCGCCGGTGCGGTTCAGTTCGAGGCTGATGATCTGCAGGTACCAGCCATCGATGATGAATCAAGTACAGAGATTGTAGCTCAAGTTAATATTGGGTCTTCAGAGACTACCCAGGGTGCTAAAAAAAGTGATGTTGAAGGTGTGAACAAAATGGCCAAAGAATCAGCTGCTGAGGAGAAA…
Dh_212	ATGATAAATACTTATAAGGGTATTGTGTTTGGTTATTTACCTAGAGGAGGAGGATTTATTGTATGTTTTAACTGTTATTGCTGGTTTTGCTGCTTATGTAATGGTGAAAGAAAGAAAGAAGCTACAGCTACTTTGAGAAGAAATGGA
Dh_213	ATGTGCTTTTCATCATTCTGCTGGCATGTTGAAGACCATCATTTATACTCATTAAACTACATGCATTGGGGTGCCCCAAAGATGTGGTATGGAGTTCCAGGAAAGGATGCTGTGAATTTGGAGTCTGCAATGAGGAAACATCTACCTGACTTGTTTGAGGAGCAACCTGATTTGCTTCACAACCTGGTTACTCAATTTTCACCATCACTGCTTAAATCTGAAGGAGTACAAGTGTACCGTTGTGTTCAGCATGAGGGCGAGTTTGTCCTGACATTCCCACGAGCGTACCATGCTGGTTTCAATTGTGGCTTCAATTGTGCAGAGGCTGTTAATGTGGCACCTATTGATTGGTTGCCACTTGGACAGAATGCTGTAGAGCTTTATCGCGAACAAGCTCGG…
Dh_216	ATGACTCCTTGCTTTAACTGGTTTGAGGTTGTATACTACTGGTTTGGTTTGAAGTTTTATGATCTTGTTGCTGGAAAAAGGCTACTACATTTGTCACGGTATTATTCTGTAGAGGAGTCAGTTGAACTTTTCCCAACACTTGCAAGAAATGGCCATGATCGTAGCCTAAGAGGAACAGTAGTATACTACGACGGTCAAATGAATGATTCTCGGTTGAATGTGGGGTTGGCATGCACGGCTGCAGTTGTTGGTGCAGCTGTTCTCAATTATGCTGAAGTGGTCTCCCTTATTAAGGATGAATCTGGAGGGCGGATCATTGGTGCACGCATCCGTGACACGCTATCAGGCAAGGAGTTTGACACATTTGCAAAGGTAGTTATTAATGCGGCAGGACCATTC…
Dh_217	ATGTTTTCTATGTCAACAAGGCTGTTTCGCTCTAGGGAGTTGATGTTGGATAATGGGTATGCAATTTTGGCGTTCCAAACAGGCGGTAGACTTGGCTCGTTCACAGTGAGACTTCCGGTAGGAAATCTGTACCTTTTATTCAGAAGGTTTGTTCTTGTCTGGATGCTGTTGTTTCTCGATGTGTTTTACATGTTTGCTCTGCCATCATCGTGTTTCCTTTGCATTGAAAATACC
Dh_218	ATGTTTTCTATGTCAACAAGGCTGTTTCGCTCTTGGGAGTTGATGTTGGATAATGGATATGCAATTTTGGCGTTCCAAACAGGGGGTAGACTTGGCTCGTTCACAGTGAGACTGCCGGTAGGAAATCTGTACCGTTTATTCAGAAGGTTTGTTCTTGTCTGGATGCTTTTGTTTCTCGATGTGTTTTACATGTTTGCTCTGCCATCATCGTGTTTCCTTTGCATTGAAAATACCGTATTCTCCCAAGCCCATATCATTACTATTATAAAAGAAGAGGAGGTGGTTGACCGTCTGTTCTCCTCTAACCGTCTTTTCCCTTGTATTTCTTATTATTCTCTATTTTTTAGTCTATCAGATCAACTCTCTTTCATATATAATTCTCTATACATTATTACTATT…
Dh_221	ATGATTTTATACCAATCTGTCATACTGATACAGAAACAGAAGCTCTGTAAGCTTATGTTGTCTGCTTTCTGTTTGTGGCCTTTGCTGCACCAAACAACCACCTGTTGCTTCCTCCATTTGATGCTCAGGAAATATTCAGAGATC
Dh_224	ATGGGAAATTCATGCCAAAATGGAACCCTTGGGAACGATTACTACAACTACAACCGGTTCCAGAACGAGCGTTTGGCTTCTAGGTATGGCGATGGGAATGATACTGAGGATTGTTACTCGGGCTCATCTAGGCCCAGTGTCGTTGGTCTTCTGCGGCAAGGGCTGAGCCTAACGTCCATCTCTGTCCTTGGACGAAAGACTCCAGACATAAGGGAGCATTATACCCTTGGCCGGAAGCTTGGGCAGGGTCAGTTTGGGACAACGTACCTCTGCACTGAGATCAGCACCGGGTGCCAGTATGCGTGCAAGTCTGTCTTGAAGGCGAAGTTCTGCACCATGGAAGATATTGAGGATGTGCGCCGTGAGATCCAGATAATGCACCATCTTTCGGGCCACAAG…
Dh_227	ATGGTCACACAACTTCCCTCACAGGATGAGACTTCTATTAGCAAGAAACAACTCCTGGCACGTCTTGATGTTTGCATGGGCGGGAGAGTTGCTGAAGAACTCATCTTTGGGGAAGATAATGTTACAACTGGGGCAAGAAATGATCTTCATACTGCATCAGAGCTTGCTCAGTACATGGTATCAAACTGTGGGATGAGTGATGCTATTGGTCCTGTGCATGTGAAAGAACGGCCAAGTGTTGATTTGCAATCAAGGATAGACGCAGAGGTGGTCAAACTCCTA
Dh_228	ATGCGAAGAAGCAGCTTAGGCCTTGGTGTTCCTGGGCACTGCCAGGCGCTCCCGGAAATCATCCTCCATGAGCACCAAGCCGTTGCGCAGAACGACCTTGGGCTCCCACCCCAGGACTTCCTTAGCCTTTGTAATGTCTGGCTTCCTCTGGCG
Dh_230	ATGTCAACTGGACCACATTTCAATCCTGCGGGTAAGGAACATGGGGCACCGGAAGATGAGACCCGCCATGCTGGTGATCTTGGAAATGTGACAGCTGGAGCGGATGGTGTTGCTAATGTCAATGTTGTCGACAGCCAGATCCCACTCACTGGGCCAAATTCAATCGTTGGCAGAGCTGTTGTTGTTCATGCTGACCCTGATGATCTTGGAAAGGGTGGGCACGAGCTCAGCAAGAGCACTGGAAATGCTGGTGGCCGTGTTGCCTGCGGGATCATAGGGCTTCAGGGT
Dh_240	ATGGTGAAGGCTGTTGCTGTGCTTGCTAGCAGCGAGGGTGTTAAGGGCACCATCTACTTTGTCCAAGAGGGAGATGGTCCAACCACTGTGACCGGAAGTGTCTCTGGACTCAAGCCAGGGCTCCATGGGTTCCATGTGCACGCGCTTGGTGACACCACTAATGGCTGCATGTCAACTGGACCACACTTTAATCCTGCTGGTAAGGAGCATGGGGCACCAGAAGATGAGAACCGCCATGCTGGTGATCTTGGAAACGTGACGGCCGGAGCAGATGGTGTTGCTAATGTCAATGTTGCCGACAGCCAGATCCCCCTTACTGGACCACACTCAATCATTGGCCGAGCTGTTGTTGTCCATGCTGATCCTGATGACCTTGGCAAAGGTGGACATGAGCTTAGC…
Dh_245	ATGAGAAACTCAAGTGTGTCATCAATAACTTCCTCCCGGATCTCTGGATCCACGACTACATACTGCTTTAAGAGCTTGTCACCAAAAGCACGAGAAACAGCAAGTACACCACCAACACGCCATGTTCCTGCCCACATCACAAAACCTCCAGCATCTTCAATACGCTGTCGCTCATCTGTC
Dh_252	ATGATTGGCAATGTCATGACTGATGCACGGTCAACGGGAAAATACTACCACTTTGTGAGGCTTATGGGACGTGCTGCTTCTCACATTACATTAGAGTGTGCTTTGCAAACACACCCTAATGTTGCACTCATTGGAGAAGAGGTTGCTGCAAAGAAGCAGACCCTTAAGAATGTCACAGACTACATTACTGATATCATCTGCAAGCGTGCAGAACTTGGTTACAACTATGGCGTTATCCTTATACCGGAGGGCCTGATTGATTTCATCCCAGAGGTTCAAAAACTCATTGCAGAATTGAATGAAATTTTGGCACATGATGTTGTTGATGAGGCAGGGGCTTGGAAAAGCAAGCTTCAACCAGAATCTCGGCAACTGTTTGACTTCTTGCCCAAAACCATT…
Dh_262	ATGCATGAACCACACACCCGGGTTATCTGCGAAGAACCTAAAAGCGACCCAGCCGCCGGCCGGGACACCGACGGTATTCCTCTGCACGGGATCGAGCAGGTTGAACCCGGCGGGGTCCTTGGCCGGGTCGTAGTTGCCGAATCCCTGGCCGACGACGAAGAAGTCGAACCCGTGCAGGTGCAGCGGGTGGCTCTCGGCGCCCTGGATGCTCGTGTCCTGCAGCACCACCTCCACGCTCGTGTTGTACTGCAGCACCACCACCTTGGTCCCGTTCGACACGTTCGTGTTGTTGGGCGGCGTGCCCGTGTAGTTGAACGGCTCCAGCGGCACGGCGGGGAAGTC
Dh_268	ATGGACAATGAGTTGGAAAAAATGAGGTCTATGAGTAAAAGTTCTAGAGAAAGGGTGTTAAATGTTGATAAAAAAATAACAACAGTTGTCTCTTCCGTTATGCATTATAAATTCTTTTCGGAC
Dh_272	ATGAGAAGCCTCCAGACATCAGGATTACTCCATCCCGCAGGAATAGCAACTTCCTTATCAAATACAGGGCAACAATGGGATTTTCCAAATGGATGGGCCCCACTGCAGCATCTGATAGCTGAGGGATTGTTGAATTCTGGTTCAGCTGAGGCAAGGAAATTTGCTGAGGACATTGCTACGAGGTGGGTGAGAACAAACTACGCTGCCTACAAATCAACTGGCGCGATGCATGAGAAGTACGACGTGGAGGCCTGTGGAAAATCTGGAGGA
Dh_273	ATGGCCTTCCGTGTTCCAACTGTTGATGTTTCTGTCGTTGATTTGACTGTTAGGCTTGAGAAGTCAGCTACCTATGATCAGATCAAGGCTGCAATCAAGGAGGAGGCAGAGGGAAACCTTAAGGGCATTTTGGGTTACGTTGAGGAGGACCTTGTTTCCACAGACTTCCAGGGTGACAACAGGTCAAGCATCTTTGATGCAAAGGCTGGTATTGCTTTG
Dh_274	ATGCCAGTGCTTTGTCGGCCAGTTGATGAAGGTGGAGTAGGGTTTGACTACCGCCTGGCTATGGCTATTCCTGATAGATGGATTGATTACTTGAAGAACAAAGATGACCGCGAATGGTCAATGGGTGAAATAGTGCAGACTCTGACTAACAGGAGGTATACTGAGAAGTGCATTGCATATGCTGAGAGTCATGATCAGTCTATCGTTGGTGACAAGACTATAGCATTTCTCTTGATGGACAAGGAAATGTATGCTGGCATGTCAGACTTGCAGCCTGCTTCACCTACAATTGACCGTGGCATTGCGCTTCAAAAGATGATTCACTTCATC
Dh_276	ATGATGAGATGTTATCCGGGTGTACCTGAACAGAAACTGAGGGCACATTTGGGTTCCTTGGGTGTTACAGGAAATCTTGCCCTCCAGCCTATGTACACTTTATCAGGTGGCCAGAAAAGTAGGGTTGCATTTGCAAAAATCACCTTCAAGAAGCCACACATTGTTCTTCTTGATGAGCCTTCTAACCATCTTGATCTTGATGCAGTGGAGGCGCTCATCCAGGGTTTACTCGTTTTCCAGGGAGGAGTTCTAATGGTGAGTCACGACGAGCATCTGATCACAGGAAGCGTGGATGAGCTTTGGGTGGTGTCGGAAGGCAAG
Dh_283	ATGGCGCTGCCGAATCAGGGGACCGTGGAATACCCCAGCTTCAAGCTCGTCATCGTCGGCGATGGCGGAACTGGTAAAACCACATTTGTGAAGAGGCATCTCACGGGAGAGTTCGAAAAGAAATATGAGCCAACCATTGGTGTTGAAGTTCATCCATTGGATTTCACCACCAACTGTGGTAAGATCCGTTTCTACTGTTGGGACACTGCTGGGCAAGAGAAGTTTGGTGGCCTTAGGGATGGATACTATATCCATGGTCAGTGTGCGATAATTATGTTTGATGTCACTTCAAGGCTGACT
Dh_300	ATGCCTGTGCAATACCCTGTGGTATACTTTTCTTCCTCTAACTTACATCTGGAGCGAAGCAATGAAGGGCAGAATGATGCTTCAGGAACTCCTCCTGTATATCATTATCCATTTTATTATTCAGGGATGATAGAGCACAGCATGACACTTCCTTCAGTGCAAAATTTCCATAACAACATAAACAATGCTCAAGCACATACACCGCCAACATTGCTCCCACAGTATAATGTTTATTCCCAATGCCATGGTGTATCTATGATGCCATCATTTCAGTACAGTCCTGCTGGTATGAGTATGCAGTCAAGTCATTTGTCAACACAAAATGTGTGGCCATCGGTATCAAGCACACCAATGCCTGAGGAGGCATGTAATCGCTCTGAAAGGAGGGCTGCATCACTT…
Dh_301	ATGTCTGCAGTTGATCTAGTAGCCAAAGCACTTGCAAAGGCAGTTGGCTACACTGACATAAAGAAGCGATCTTTGCTTTCTTCTATGGAGAACTATACTACATTACTTCTTCAAGCTGGCAAATCGATGTATACACCATCGTTTGTTATTAGTACATTGAAAAGGTTCATGCCAGAAGATAGACTTGCCGATGTAAAGGGTGTGACCCTCACTGCTGATGGGACAGGTGCTGTATTTGATGTTCCTGCAGCAGAAGTTGACGACTATATTCAAGGTGCAGAGAACGCCGCCATGGTGACAATTGAGGAAGTGACA
Dh_302	ATGGGGCTGAGTAACTTCACGACCGGCAAGGGCAAGGTGAACCTCAGCGAGTCCAATGTGCGCCCCCTCGAGGTGTTCATGTGCAGCATCGTCCGCAAGATGGGCTACGGT
Dh_304	ATGATGCACTACCAGCATATTGGTATGGTTTGTCTGAGATATTGCCGACTAAATAAAAGTACTTACTGTTTGACTATAGCTTTGAGTTTGGTTCTAAGTTGTTTCTGTTATCATTGTGGTTATGCGTGTTTTTGTTCTAACTTGTTGCCTACC
Dh_305	ATGAAGTCTGCTAGATTCATTCTGGATCTTCTCAAGAACGCAGAGAGTAATGCTGAGGTGAAAGGTCTGGATGTTGATACTCTCTACGTGTCGCACATTCAAGTGAACCAGGCCCAGAAGCAGCGGCGCCGG
Dh_307	ATGATGCTTGTCTCTTGGGCCACCCGCCTTGTTGAGGCCCCCAAGACTGACCTAGATTTCTGGAAAGTGCTTTTCCCGGTTGCTGTGGCTCATACGATTGGGCACGTTGCTGCGACGGTGAGCATGTCGAAGGTGGCAGTGTCATTCACGCACATTATCAAAAGTGCTGAGCCTGCATTCAGTGTTTTGGTGTCGAGGTTCCTTCTTGGGGAGACATTTCCAGTGCCAGTATATCTTTCCCTTGTCCCGATCATTGGTGGTTGTGCTCTAGCTGCTGTCACAGAGCTGAACTTTAATATGGTTGGATTTATGGGTGCCATGATATCAAACCTTGCATTTGTTTTCCGCAACATCTTCTCGAAGAGGGGCATGAAGGGGAAGTCTGTCAGTGGCATGAAT…
Dh_310	ATGGAAAATCCTGATCTCCGTAAGGCAATGGGGATGAAATCTGATCAAAAGGGTGTTCGTGTCAGAAGGGTCGAGCCAACTGCTCCTGAATCTGGATGCCTGCAACCTTCTGATATTATACTTAGCTTTGATGGTATTGACATTGCCAATGATGGTACAGTTCCTTTCAGGCATGGGGAGCGCATTGGCTTCAGCTACCTTGTTTCGCAGAAGTATACTGGCGAGAAGGCACATGTCAAAGTTCTGCGCAATTCGAAAGTTCATGAATTTAACATAAAGCTAGCAACCCACAAAAGACTCATTCCAGCTCATATAAAGGGCAGGCCACCATCATATTACATTGTTGCTGGCTTTGTTTTTATGGTCGTATCTGTTCCATATCTTCGATCTGAGTATGGA…
Dh_312	ATGCCTGCACTTCGTGGGAAGGATTATGGAAAGACGAAAATGAGGTATCCAGATTACACTGAAACAAAATCAGGTCTCCAGTACAAGGATTTGCGGGTTGGTGATGGCCCGTCCCCAAAGAAGGGGGATACAGTAGTGGTTGATTGGGATGGCTACACTATTGGATACTATGGTCGCATTTTTGAAGCTCGAAACAAGACCAAAGGTGGTTCTTTTGAGGGTGGTGATAAAGACTTCTTCAAGTTCAAGCTTGGATCCGGGCAGGTCATACCAGCTTTTGAGGAGGCTATATCAGGCATGGCTCCAGGAGGAGTTAGGAGGATAATAGTACCACCGGATCTTGGATACCCAGATAATGACTTAAACAAGTTGGGTCCAAAACCAACGACATTCTCGGGA…
Dh_314	ATGGCCTCCACCTTCATCGGCAACTCGACCTCCATCCAGGAGATGTTCCGCCGGGTCAGCGAGCAGTTCACCGCCATGTTCAGGAGGAAGGCTTTCTTGCACTGGTACACCGGCGAAGGCATGGACGAGATGGAGTTCACCGAGGCAGAGAGCAACATGAACGACCTCGTGTCAGAGTACCAGCAGTATCAGGATGCGACCGCCGACGAGGAGGAGGAGGAGGAGGGCGAATACGAGGACGAGGATGAAGCGGAGCTCCAGGGC
Dh_319	ATGGCAGGGAGGTACGACCGCAACCCCTTCGAGGAGGACGACGTCAACCCCTTCGCGGGTGGAAGTGTACCTCCTGCTTCTAATTCTCGGATGCCACCTCTTCCTCATGAACCAGCTGGCTTCTATAATGATCGTGGTGCCACAGTGGACATACCTCTTGATTCAACTAAGGACACAAAGAAAAAGGAGAAAGAACTGCAGGCAAAGGAGGCTGAGCTAAACAAACGGGAAAGGGAATTGAAAAGAAAGGAAGAAGCTGCAGCCAGAGCTGGTATTGTCATTGAAGAGAAAAATTGGCCACCCTTTTTGCCCATTATTCACCATGACATTTCAAATGAGATACCAATCCACCTACAAAGGATGCAGTACCTTGCATTTTCTTCATTGTTGGGATTGACG…
Dh_328	ATGAGGAGTCTCTCGCCATCTACCTCTCGTGCATTGCTGCTGCTGCTGCTGCTGTCCCTGCTCCTAGATGTGTCTTTGATCAGTGACTGGTTGCTCCATAGAAGAAAGAAGGATTCCACAATCGCCGCGACGCGCTACGCCGGCGCC
Dh_329	ATGGGTGACCAGATTGACAATTCCGCCTACCGTTTCCATGTGAATGTCAATGAATCACTCTATCTGTGTACCACGAGCCCACTTGATGAGGGTGATGTGAAGCTCCTCAAGCAGCGAAGCCGAGACCTCTACCAGGTGAACATGATACTTGACAATCTTCCTGTGAGGAGGTTTACCGAGCAGAATGGAGTGACCATTCAGTGGACAGGCTATCCAATTGGGTATACCCCGGAAGGAAGCTCTGAGATCTACATCATTAATCACCTGAAGTTTAAGGTCTTGGTCCATAGGTACGAAGGAGGTAAAGTGAAGGTAGTTGGAACTGGGGAAGGAATGGAAGTGATCTCAGAGACTGACACGAATGCCAGGTCTGGCTATGAGATTGTGGGATTTGAGGTC…
Dh_335	ATGTTGTTGAAGCCATTTCCTCATTTAATGAGAGACCGATCATTCTTGCCCTGTCCAACCCAACGTCACAATCTGAGTGCACTGCTGAGCAAGCTTACACATGGAGCAAGGGTCGAGCAGTGTTTGCATCTGGAAGCCCATTTGATCCAGTGGAGTACAATGGCAAGATACATGTGCCTGGCCAGGCAAACAATGCCTATATCTTCCCAGGGTTTGGCCTTGGTGTGG
Dh_336	ATGCATGCCGGTACTAGTACGAGGAACTATGGATTGCCGAGTCCTCCCAAGCGTTGTATAAGGGCCTCCATACCCTCCCAATCAGTGACAACTGGCTCTGGACCGGATGGATTTTGA
Dh_343	ATGGTTGGAGGAAGAGATGTTGTCCGTGTTCTCAATGGTTCTGCTTTTCATGACACACAGCTTGTGTGCAATGGCGACCTTTCCTACTTGGGTGGTTCTTGGAGTCGGACTATTGGTTCAGCTGGTGATGTTCCACTGCAAGGTGACTTCTCTGCTGAGCACATGATTTTTGGAGTTGATGGGGTTGATCCTGTTAGAAGAGAGAAACTAGTTGATCTACTAGATATTGATCTGCAGTGGCGCATGCATAAAGTTTCAGATGGACAGCGCCGCAGGGTACAAATTTGCATGGGTCTTCTTCATCCATACAAGGTACTATTACTTGATGAAATCACTGTTGACCTT
Dh_350	ATGTCGGGGTTTGGCGATGGGTACGTGGGGACGGCGCAGGACGCGGTGAAGATCCGGCGGCTGGAGAAGCAGCGCGAGGCGGAGCGCCGTAAGATCGAGGAGCTCAAGAACAAGTCCTCCACTGGCGAGCCCGGCCTCCTCCAGTTTGGCTCCAGCACCTCCGAGATTCTTGAGACTGCATTCAAGAAAGAAACAGTCGGTCTAGTTACGAGGGAGCAATATGTCGAGAAGAGGGTTAACATACGGACCAAGATCGAGGAGGAAGAGAAAGAGAAGCTTCAAAAATTGCAAAAGGAAGAAGAAGAATTACAAATGCAGAAAAGAAAAAAGAGGAAAGTGAGGGGAGATCCACGCTTGTCTTTCTGTGACGACATTGAGAACGGAAGTGATGACGATGAG…
Dh_360	ATGGAAGGGGATACAATGATGTCATTCTTTGAGTACTTGTCAACCCGAGCCGACGCCTTCACTTGGAATGCCTTCCTGGGGGAGGAGAAAGCGAGGCGGCGGCGGTGGCCGAGGGAGGCGGCGAGCGGGGAGGCGAAGCGGGAACACAGCGACGACGACGGCGATGCCATATATCAATCGATCTATCGACTCCCCACCCTTGGAGCTGCGGCTCCGTATGACTCGCTCGCTCGACGAGCAGCTCCCTCCGGCGAAATAATTTTGGGTTTGCGATTGGCTTGGTGGGCAGGAGAAGGCGAGGGCCGCAGCCTCCGCTTCCTTCGTTATCTGCTCGCCGCCCACAACCTGGTCGGGAACCGCCGG
Dh_361	ATGGAAGGGGACACAATGATGTCATTCTTTGAGTACTTGTCAACCCTAGCCGACGCCTTCACTTGGAATGCCTTCCTGGGGGAGGAGAAGGCGAGGCGGCGGCGGAGGCCGAGGGAGGCGGCCTGCGGGGAGGCGAGGCTGGAGCACAGCGACGACGACGGGGACGCCATCAATGTATCTGCCTATCCACCAACTCTCCTGAGCGCCTACGAGGGGAGGGGAATCACCAGCCGCAGCCTCCGGCTCTGGCTCCGCTTCGTGCGTTATCTGCTCGCTGCCCCCAGCCCAATCAGGAGCCGCCGGGACACAAAAATCGCCGCGTTTCCTCTCCTTTTCGTAGGCGCTCAGGAGAGTTGGTGGATA
Dh_372	ATGGTGCAGGAGGCGGAGAAGTACAAGGCGGAGGACGAGGAGCACAAGAAGAAGGTGGACGCCAAGAACGCGCTGGAGAACTACGCCTACAACATGCGCAACACCATCAAGGACGAGAAGATCGCCTCCAAGCTCCCGGCGGAGGACAAGAAGAAGATCGAGGACGCCATCGACGGCGCCATCAGCTGGCTGGACGGCAACCAGCTGGCGGAGGCCGACGAGTTCGAGGACAAGATGAAGGAGCTGGAGGGCATCTGCAACCCCATCATCGCCAAGATGTACCAGGGCGCCGGCGCCGACATGGCCGGCGGCATGGACGAGGACGCG
Dh_375	ATGTCCCGCTATACTTTGCGAGGCCGGCCAGATATTGCAGGAAAATATGTTGTTGCCTCAGATATTGCAGGAAAATATGTTGTTGCAGCAGTAACTGGATATTTCTACTCTATTGCTTGTGCATCTACAACCAAAGGTGTCGATGATAGCTTACAGGATATCCTTCGACTCTTGACTCTTTGGTTCAACCATGGGGCTACCTCAGAGGTTCAAATGGCGTTGCAGGAAGGCTTTTCACTTGTGAAGATTGAAATGTGGTTGGTTGTGCTGCCCCAGATAATTGCAAGGATTCATTCAAACAATAGAGTAGTTAGAGAACTGATACAGTCATTGCTAGTTCAAATTGGAAAGGAGCATCCACAGGCATTGATGTATCCTCTGTTGGTTGCTTGCAAATCA…
Dh_378	ATGTTCCAGCCTTCTCTCATTGGTATGGAAGCTCCTGGCATCCATGAGACAACCTACAATTCCATCATGAAATGCGATGTCGATATCAGAAAGGACCTGTATGGCAACATTGTTCTCAGTGGTGGATCTACAATGTTCCCTGGCATCGCTGACCGCATGAGCAAGGAGATCACAGCGCTCGCCCCAAGCAGCATGAAGATCAAGGTTGTTGCTCCGCCGGAGAGGAAGTACAGTGTCTGGATTGGAGGATCAATCCTTGCATCTTTGAGCACATTCCAGCAGATG
Dh_379	ATGGAAGCTGCAGGTATCCATGAGACTACCTACAACTCCATCATGAAGTGCGACGTGGATATTAGGAAGGATCTGTATGGCAACATTGTTCTCAGTGGTGGTACTACTATGTTCCCTGGAATTGCTGATAGGATGAGCAAGGAAATCACTGCCTTGGCTCCTAGCAGCATGAAGATCAAGGTGGTTGCTCCTCCTGAAAGGAAGTACAGTGTCTGGATTGGAGGATCCATCTTGGCATCCCTCAGCACCTTCCAGCAGATGTGGATTGCAAAGGCTGAG
Dh_387	ATGATGCCATCATTTCAGTATAATCCTGCTGGTATGAGTATGCAATCAAGTCATTTGTCAACACAAAACGTGTGGCCATCGGTATCAAGCACACCAATGCCTGAGGAACCATGTAATCGCTCTGAAAGGAGGGCTGCAGCACTTGCCAAATTCAGGCAGAAAAGGAAGGAACGCTGTTTTGACAAGAAGGTGAGATATGTGAATCGGAAGAAACTTGCTGAAACAAGGCCGAGAGTGCGAGGTCAATTTGTTAGGCAGGCATGCAATGCAGATGTAACCAGCACTGGAGATGATATCTCTGAAGACGAAGATGATGATCCATCCTCCAGGGAGGTAGAGATGGTTTCTTCCCCAGAGTACCGTGAAAGGTCT
Dh_388	ATGCTTCGCAGGGTTGAGCCATATGTTGCCTATGGGTACCCGAACCTGAAAAGTGTCAGGGCATTGATCTACAAGAGGGGTTACGGGAAGCTCAACAAGCAAAGGATCCCTCTGACCAACAACAAAGTCATTGAGGAGGGATTGGGGAAGAACAACATCATCTGCATCGAGGATCTTGTTCATGAGATCATGACTGTTGGGCCGCACTTCAAGGAGGCCAACAACTTCCTCTGGCCGTTCAAGCTGAAGGCGCCCCTCGGTGGCCTCAAGAAGAAGAGGAACCACTACGTTGAGGGTGGT
Dh_390	ATGGTTGTTTGGTACAGCGAAGGCCACAAACAGAAAGCAGCCAACATAAGCTTACAGAGCTTCTATTTCTGTATCAGTATGACGGATCGGTATAAAATCATCTGTCAACCACAGACCGGAAGTTGTGTGCAATTTGTGAAACTAATTTTTGGGGTCCTTGTTGTTATTCATATTCGGAGCTCATGTGTGAAGTTCTTTTTG
Dh_392	ATGGTCACGCCAAGTGCCACTTTGTTGCTATTGACATCTTCACTGGCAAGAAGCTTGAAGATATTGTGCCATCTTCACACAACTGTGATGTTCCTCATG
Dh_393	ATGATGTCGATGAATTCAGGCTTCAAAGAAGCACCACCAACGAGAAAACCATCAACGTCGGGCTGTCCAGCCAACTCCTTGCAGTTTGCAGCAGTTACAGAACCTCCA
Dh_395	ATGGAGATTGTGTACAATGATGAAAAATTGATCAAGTACCTTGCAACTGCAGTGCAAGTAGATCCGGAGCGGCCTGTCTTGGTGGATAAATATCTAATTGATGCAATTGAGATTGATGTTGATGCATTGACTGACTCAGCTGGGAATGTCGTGATTGGTGGAATTATGGAGCATATTGAGCAGGCTGGTATACATTCTGGTGATTCAGCCTGTTCCCTTCCCACTAGAACAGTCTCAGCACAGTGCTTAGAGATTATCCGTTCATGGACCACGAAGCTAGCAAAGCGTCTCAATGTCTGTGGGCTCATGAACTGCCAGTATGCTATCACTACTTCTGGTGAGGTGTTTCTGCTTGAGGCAAATCCTCGCGCGTCACGCACGGTCCCTTTTGTCTCAAAA…
Dh_397	ATGGCAAAACAAGGTCAAGGACAGGTCCTTGTATGTGCACCAAGTAATGTTGCAGTTGATCAGTTGGCAGAGAAGATAAGCTCAACTGGTCTCAAGGTTGTTAGGCTGTGTGCAAAATCTAGAGAAGCTGTTTCATCCCCTGTTGAGCATCTGACACTTCATTATCAGGTTCGGCATCTTGATACATCTGAAAAGAGCGAATTGCATAAGCTACAGCAACTGAAAGATGAACAAGGTGAATTGTCAAGCAGTGATGAGAAAAAGTACAAAGCACTAAAACGAGCCACTGAAAGAGAGATATTGCAAAGCGCTGATGTGATTTGCTGCACTTGTGTTGGTGCTGGAGATCCTCGTTTGGCAAACTTCCGTTTTCGTCAAGTTCTTATTGATGAGTCTACA…
Dh_398	ATGCAAGAGACGATTCCACAGCAACAGAACATCAAAGCAAATAAGCTTAACGGTAGCGGCGGAGGGAGACGGTCTGGTTGCGCTTCCAGGTGGCTCTCCGCGAGGGCCTGGCCTTGTGGTGAAGGTGACCCTTGCCACGCAGGCCACGGTACTTCTTGCCAGCAGAGG
Dh_401	ATGCTGAAGTTTGTCCCAACAATTTTCATTATTGGATTGATATATTTCATGGGGAAAAAGATGCAGAGTGGATTTAGTATTGGTGGTCCTGGGAAAGGAGTACGTGGTATTTTCAATATTGGAAAAGCTCAAGTGACAAAGATGGATAAAAATTCCAAAAACAAGGTGTTCTTTAAGGATGTAGCTGGCTGTGATGAAGCCAAACAAGAAATCATGGAATTTGTTCATTTCCTGAAAAATCCCAAGAAATATGAAGAACTGGGAGCTAAAATACCGAAGGGTGCTCTTCTTGTGGGTCCCCCTGGCACAGGAAAGACTCTCCTTGCTAAAGCTACTGCAGGAGAGTCTGGTGTGCCCTTCTTGTCCATTTCTGGCTCAGATTTCATGGAAATGTTTGTT…
Dh_402	ATGGGGAAGGGAGGGAAAGGAAGCGAGGCGGCGGCGGCGGGCGGTACCGATGAGGGGGAGAACTTGGCGGCCTGGTTGGTGGCGAGGAACACCCTCAAGATCATGCCTTTCAAGCTTCCGCCAGTTGGCCCTTATGATGTCCGGGTCCGGATGAAGGCGGTGGGGATCTGCGGCAGTGACGTGCATTACCTCAGGGAAATGCGCATTGCGCATTTTGTGGTGAAGGAGCCGATGGTGATCGGGCACGAGTGCGCCGGCGTCATCGAGGAAGTGGGCAGCGGCGTGAAGCACCTCGCCGTGGGCGACCGTGTGGCGCTGGAGCCCGGCATCAGCTGCTGGCGCTGCAGGCACTGCAAGGGCGGCCGCTACAACCTCTGCGATGACATGAAGTTCTTCGCC…
Dh_410	ATGAAGGATGATCTTGCCGGTGAGGTCCCGGTTGCGTTCATTGTGCGGACCGAAGGTTCTGAAATCACCGAGGATGAGATCAAGCAATTTGTCGCAAAGGAGGTGGTTTTCTACAAGAGGGTCAACAAGGTCTTCTTCACCGACTCCATCCCCAAGAACCCTTCCGGCAAGATCCTAAGGAAGGACTTGAGAGCCAGG
Dh_413	ATGACGATGACGGAGAAGATCCTGGCGCGGGCGTCGGAGCGCGCGAGCCTGGAGCCCGGGGAGAACGTGTGGGTGGACGTCGACGTGCTGATGACGCACGACGTCTGCGGCCCGGGCACCATCGGGATCTTCAACCGGGAGTTTGGGGAGGACGCCAAGGTGTGGGACCGCGAGAAGATCGTCATCATCCCGGACCACTATATCTTCACCAGTGACGAGCGAGCAAATCGGAATGTTGATATCCTGAGGGATTTCTGTATGGAGCAGAAGATCAAGTACTTCTACGACATCAAGGACCTGAGCGATTTCAGAGCAAATCCAGACTACAAAGGTGTTTGCCACATTGCGCTTGCCCAAGAAGGTCACTGCCGACCAGGCGAGGTTCTCCTTGGTACTGAT…
Dh_415	ATGACACCTGGATTCAAGGCCTATGCAAAGCAAGTCAAGGCCAATGCTGTTGCCCTCGGAAACTATCTCATGAGCAAGGGTTACAAGATGGTGACCGATGGAACTGAGAACCACCTTGTTCTCTGGGATCTTCGCCCTCTTGGCTTGACTGGTAACAAGGTTGAAAAGCTCTGTGACCTTTGCAACATTACACTGAACAAGAATGCTGTCTTTGGTGACAGCAGTGCATTGGCTCCCGGTGGTGTCCGCATTGGT
Dh_421	ATGGTCGTGACACCATTTGCAGTAAGCTCAGCCAACTTCTTGGCAATTGCATCAGTGCCTGCTGCAAACTTCTCAAACTCGAAGACTCCCATAGGTCCATTCCAAATAATAGTCTTGGTGATGTCCAATAGTTCGCTGAAAGTCTTGATGGCATCTGGGCCAACATCGAGACCCATCCAATCATCGGGGATAGAAGTGGCAGGAACAATCTTGCTATCAGCATCTGCCGCAAACTTGTCAGCTATGACAACATCAGTGGGAAGCAAGAGAGAAACACCCTTTGCCTTCGCCTTTTCA
Dh_424	ATGTATCATCAGCAATTGTCATATTGTGTCACTCAGTTTGTTGAAAAAGATTGCAAGCTTGCTGATACTGTTATAAGGGGTTTACTTAAGTATTGGCCCATTACGAATAGCTCAAAGGAGGTGATGTTTTTGGGTGAGTTAGAGGAGGTCTTGGAAGCTACACAGCCAGCGGAATTCCAGAGATGTATGGTGCTACTTTTCCATCAGATTGCCCGCTGTTTAAACAGTTCTCACTTTCAGGTGGCAGAGAGAGCTCTGTTTCTGTGGAACAACGATCACATTGAGGGTTTGATCAAACAGAACAGCAAGGTGATACTGCCCATAATTCTTCCT
Dh_429	ATGATCACGCCTTTACCTGGTGCTTGGCCTCAGAAACCGGGATCTGCGACATTTCCTTTCTTTGGTGTACAGCCAGTCATTGTTGACGAGGAAGGGCGGGAATTGGAAGGAGAATGCAGTGGATATCTTTGTATAAAGAAGTCATGGCCTGGGGCTTTCCGGACTCTGTATGGAGACAAGGACAGATATGAGACGTCATACTTCAAACCATTTGCTGGCTATTATTTCTCTGGTGATGGTTGCAGCAGGGACAAAGACGGTTACCATTGGCTGACCGGAAGAGTTGATGATGTTATCAATGTCAGTGGACACCGGATCGGTACAGCAGAGGTTGAGTCTGCTCTGGTTTCGCATCCAAAATGTGCTGAGGCTGCTGTTGTTGGTATCGATCATGAGGTT…
Dh_430	ATGGGGGACATCACAGTTGTGGGAGGAAGGAACAATATCCTCAAGCTTCTTTCCATTGAAAATGTCAATGGCCACAAAGTGGCATTTTGCATGCCCGTGCTTCCCAGTCTTGGAAGTGGAGACCTCAACAACCTTGCAGGGGCGGTTCTTGATGACGACGTGGCCGTTCTTGCGGATGGTGCCGGCCTGCTGCGGGTAGGTCTTGGACGCGCCGGCGTCGGCCTTCGACTCGAAGTGGTGCTCCTC
Dh_437	ATGGATGGACCATCTGGAATGGAAGCAGGTGGTTTTGATGTTTCCTCAGCATCTGGTGTTGGGAAGCTAAGGCCAAATGATGACAGAAGAGGATCAGCTGATATATTTGTCGTGTTATTGTTGCTTGACCTATGCCCACCACCCCCTAGAAGCACCTGCAAATGGGCTTCACGTAGATCTCGGCTCAGCAAAGAAAGGGCCTGGCTCCCGGGAATAATGAATCTGCGCAAC
Dh_439	ATGAATATTCAGGTTGCTGAGTGTGGTTTGGTTTTCAGAGTCCTGTCTTCGGATATCAGAAACTGTTTTAATAATCTGGAACTTACGCTTTTAATATTACCTGTCATCGTAGTAGTTTTTAGGTGT
Dh_449	ATGTTAGTGCTAGACTGGACGCACAGCAGAAGAAGCTCAATCTTCCAGTTCTTCCCACAACCACAATTGGTTCATTCCCACAGACTGTGGAGCTCAGGAGAGTCCGCCGTGAGTACAAGGCAAAAAAGATCTCTGAGGAGGAGTATGTCAGTGCCATCAAGGAGGAAATTAACAAGGTTGTTAAGATCCAAGAAGAGCTTGACATTGATGTGCTTGTGCATGGCGAGCCTGAGAGAAACGATATGGTCGAGTACTTCGGTGAGCAGCTCTCTGGTTTTGCATTCACTGCCAATGGATGGGTGC
Dh_450	ATGAACAACCTGTGGCATCTTGGAGATGAATTCCGTGGGCAATCGAAGGTAGTGGAGGATCGTCAATGGTCTCTCATGACATCGAAACTGGCTGAGATCACCAAGTCAAAGGCTGAGAGGATGAATGACCTTGACTATGCGCGGATGAACACTGTCCCTGATGTGAAGCAATGGGACAAGTTATCCTACCACCAAGATGAGAACAAGATGGACCATCTCAATCATGGCCTCATGAACTTAGATCGTAAGATGAATGAGGCTGCCATGAAGAACTCTTTCTGCAACATGTCCTATAACATGAATCCGATGTACCCCAAGGGAAGCAATGGGAATGTCAATCCATTCAAGATGAATGTTGGGGTCAACAAATATTCGAATAGTCCAAATGGGAAAGAGGCA…
Dh_451	ATGGTGCAACACTGGCCTAAATGCATCCTCTTCCAAAGGCTTGCAAAGCTTTCTAATGCGGATCCTCACCTGTGCTGGGAATCTAGATTCACCTTTACACTTCTTATCTTCCCATGCAGTGGGATCAATATTAGATCCTCCAAAACTAGCAGCCTCAAACACCCCATGAAGCTGATGGGTCGTGTAGTTATAAAGGAAAAGAGG
Dh_458	ATGCTGCAGCACTCGAACAGCGCCAATGAGATGCTGCTGAGGAGGAAGCTGGAGGAGCAGCAGCAGGCGGCCGAGCTGCAGCAGGCGATTGAGCTCCAGAGCCGCCGCCTCATGGGCCTGCAGCTGCTGGACCTCAAGTCACGCTCCGCCGCGGCGCCAACCCCAATCGGCAATCCATTTAGTCCCACTCAGACTGCTGTCGCCACCCCTACCGTCGAGTCGCCGCCTGATTCCGTGGAGCAAGGCAAGGGCAGCAGCTTCCTTCTTCCTCACAGGAAGGCGGTCAACGGAGGAGCCGATAAGGAGGAATCTGCTGGCGAGTCGGCCAGCCCTAACGCAGACAGTGACCAAAGTGTGGAGCATAACCTGCCGGACAGCCCATTCGCGTCGCCAACCAAG…
Dh_459	ATGTGCGGCCGCCGGCCGGAGATGGAGGACGACTTCGCCGTCGTGGCGCGCTTCTTCGACGTTCCGCTCTGGATGGTCGCCGGCGACGCGGCGGTCGACGGCCTCGACCGGGCCTCCTTCCGCCTCCCATCCCACTTCTTCGGCGTCTACGACGGCCACGGTGGCATCCAGGTTGCCAATTACTGCCGGGAGAGAATCCACGCCGTACTGGTAGAGGAGCTGGGTAGAGCAGAGGAGGGCTCTGACTTAAGCGCAGTGGAGCCCAAAAGGCTGTGGGAGAAGGCGTTCGTGGATTGCTTCTGTCGTGTCGACGCTGAGGTGGGAGGAAATGCTGCGGCTGGAGCACAGCCTGTGGCTCCGGACACCGTGGGGTCAACCGCGGTGGTCGCGGTCGTTTGC…
Dh_465	ATGGCATTATATCATAATACGTATGTAACCTTAGCATTATTAATGGTACAGATCGAGCTGACAACACAACCATTAGAATTCAGAACAACAATATTTCAGAACAAGAGAAAATTGAAAAGACCGGCAGAAACCAAGCAAAAGTACACATGCAGCCAGGAGCAGCAACAAGAGGAATTCTCAGATGCTGGGAGAGCATTGGATCGAACACACACATCTTCAGAGACCGAGACCGATGGATCTACTTGG
Dh_474	ATGGCCGGTGGCGGCGGCGCGGGGAGGAAGGTGGCGGTCGCCGCCGTGCAGTTCGCCTGCACCGACACCGAGTCCGACAACGTCGCCACCGCCGAGAGGTTGGTTAGAGAAGCTCATAAGAAAGGCGCAAACATTGTCCTCATTCAGGAATTATTTGAGTGGCACTATTTCTGTCAAGCTCAAAGGATGGATTTCTTTAGTCGTGCTAAGCCTTATAAAGAGAACCCAACTATAATGAGGATGCAAAAGCTTGCAAAGGAGCTGGATGTTGTAATACCTGTCAGTTTCTTTGAAGAAGCAAACAATGCTCATTACAATTCGGTTGCCATTATTGATGCTGACGGCACAGATCTTGGCCTATACCGCAAATCACACATTCCGGATGGACCAGGATATCAA…
Dh_479	ATGAGAATTTCAGCCCTGGAACACTATCCCCAGAAGCTGACACGCTGTGCACATCCTCTGGTGGAGAAACGATTTGGAAGTATGTTTGGCTGCCATAGAGAAGCAGTAATTCAAGTATACCAATACCATATTTGGCTCGGAATGACTGCCTACCAGCAGCAAAAATCCAACACACAAAATCTTCAGACAGAATGTTTTAATCGGGAC
Dh_480	ATGGGTGGCTGCAAGGCTCCAATTACAACCTTCATAGTTGAGCCATTTGTGCCCCATGATCAAGAGTACTACCTTTCGATTGTGTCAGAGAGGCTGGGCAGCACCATTAGCTTCTCAGAGTGTGGAGGGATCGAGATCGAGGAGAACTGGGACAAGGTTAAGACAATCTTTCTTCCCACTGAGAAGCCAATGACACCTGATGCATGTGCTCCCTTGATTGCTACCCTTCCATTGGAGGCTCGTGGAAAAATTGGTGATTTCATTAAAGGAGTGTTTGATGTCTTCCAAGACTTGGATTTCTCATTTCTTGAGATGAACCCATTCACCATGGTGAATGGGGAGCCATATCCTCTGGACATGAGAGGAGAA
Dh_481	ATGTCGGACAAGTGCGGCAACTGCGACTGCGCTGACAAGAGCCAGTGTGTGAAGAAGGGAGACAGCTATGGCGTCGTCATAGTTGACACCGAGAAGAGCCGCTTCGAGGGGCACGTCGAGGAGTTCGTCGCGGAGAACGACGGCAAGTGCAAGTGCGGCACCAGCTGCTCCTGCGCCGACTGCAACTGCGGCAAG
Dh_482	ATGGTGCTCGCGTCCGTGGGGGGCAGCGCGCCCAAGAAGTACGACGAGATCGATGCCGCCCCCGAGGAGCGCGCCCGCGGCATCACCATCAACACCGCCACCGTCGAGTACGAGACCGAGACGCGCCACTACGCGCACGTCGACTGCCCCGGCCACGCCGACTTCATCAAGAACATGATCACCGGGACCTCCCAGATGGACGGCGCCATCCTCGTCGTCTCCGGCGCCGACGGGCCCATGCCGCAGACCAAGGAGCACATCCTGCTCGCCAAGCAGGTCGGTGTCCCCAAGATTGTTGTCTTCCTCAACAAAAAGGACCAGGTCGACGACGAGGAGCTGCTCCAGCTCGTCGAGCTCGAAGTCCGCGAGCTGCTCTCCGCCTACGAGTATGACGGCGAC…
Dh_487	ATGGAGGTTACTCCAAAAACGTTGGCTGACGTTAAAGGTGGTACCCTCATCTCTTATGAAGGAAGGGTTCAGCTCTTGGAGATTGCTCAAGTCCCTGATGAGCATGTGAATGAATTCAAGTCAATTGAGAAGTTCAAGATATTCAATACCAACAACTTGTGGGTGAACTTGAAGGCCATCAAGAGGCTGGTAGAAGCTGAAGCACTTAAGATGGAAATCATTCCAAATCCTAAGGAAGTTGATGGTGTGAAAGTCCTGCAACTAGAAACCGCAGCTGGAGCAGCGATACGGTTCTTCGAAAAAGCAATCGGCATTAACGTTCCCCGCTCGAGGTTCCTGCCAGTGAAGGCTACATCTGATTTGTTGCTTGTGCAGTCTGATCTTTATACCTTGGTCGAT…
Dh_493	ATGAGCGGAAATGGAGCTTTGGCGTTTGACATGGAGTATGCACGGTGGTTGGAGGAGCATAGCAAGCATATCAATGAGTTGAGGGCTGCAGTCAATGCACATGCTGGTGATAATGATCTTCGGAGTATTGTTGATGGCATAATGGCACATTATGATGAAATATTCAAGCTGAAGGGTGTGGCAGCCAAAGCAGACGTTTTTCATGTGCTGTCAGGAATGTGGAAGACCCCTGCTGAGAGGTGT
Dh_495	ATGCTGTGCCTCACGTCGTCTTCCTCGCCGACTCCTCTCCTGCCGCTGCGCCCTTCGCGCTCGCCCTCTCCCGCTGGTCGGGCGGCCCCGAGAATCGCGGTTGGCGGCGGCAATGTGCGCCTGAGTGTGGTGTCTGTCCCGCCTTCGCTTCGCTGGTCGTGGCCAGGGAAGGTCAAGAGCAAATTTTCTGTTCCAGTGGCTGTGCAAGAAAACAAAACTATGGCAACTGCGGAAGAGGATGTTGACCACCTTCCCATATATGAACTGGACCCAGAATTGGTGGAATTCAAGGACCACTTCAGTTATAGGATGAAAAGATACCTTGACCAGAAATGTTTGATTGAAAAACATGAGGGAAGCCTCGAAGAATTTTCTAAAGGCTATTTGAAGTTTGGGATC…
Dh_500	ATGCCACTTCTGGAAATAGTTCGTACCCAGCACACCTCACCTCAAGTTGTTGTTGACTTGCTGGATGTTGGGAAGAAGATTAAGAAGACACCAATAGTGGTTGGTAACTGTACTGGTTTTGCAGTCAACAGGATGTTCTTTCCTTACACTCAGTCAGCGCTCCTGTTTGTTGATCATGGTATGGATGTTTACAAGATTGATCATGCATGTACCAAATTTGGAATGCCCATGGGTCCATTCAGACTGGCAGATCTTGTTGGTTTTGGTGTTGCTGTGGCCACTGGTATGCAGTACCTTGAGAACTTCCCGGAGAGGGTCTACAAGTCAATGTTAATTCCT
Dh_501	ATGGAGGGCAAAACAATAAAGGCTCAGATCTGGGACACAGCCGGCCAGGAGAGGTACCGCGCCATCACAAGTGCGTACTACAGGGGCGCTGTAGGGGCTCTCCTTGTATACGACATCACAAAGAGGCAGAGCTTTGACAATGTTCACAGGTGGCTTCGCGAGCTCCGCGACCACGCTGACTCTAGCATTGTGATCATGATGGTCGGTAACAAGTCCGACCTGACGCATCTAAGAGCGGTCTCCGGGGATGAAGGCAAGGCATTGGCTGAAAAGGAGGGGCTATTTTTCCTCGAGACATCAGCTATGGAGGCTGTAAATGTGGAGGAAGCCTTCCAGACTATCATCACAGAGGTCTATGGCATTGTTAACAAGAAAGCGCTGGCCTCCAAAGAAGCAGCT…
Dh_503	ATGACCAAGCTCGAGGAAGCTGTGAGGAATGTGAAGATGGAAGGCTTGCTCTGGGGTGCCTCCAAACTTGTCCCAGTTGGTTATGGCATCAAGAAGTTGCAAATCATGATGACAATTGTTGATGACCTTGTCTCTGTCGACGGTCTCATCGAGGATCACTTCTACACTGAACCAGCGAATGAGTACATCCAGAGCTGTGATATTGTGGCCTTCAACAAAATC
Dh_504	ATGATTTGCAACTTCTTAATGCCATATCCAACTGGGACAAGTTTGGAGGCACCCCAGAGCAAGCCTTCCATCTTCACATTCCTCACAGCTTCCTCAAGCTTGGTCATGTCAGTTTCATCATCCCATGGCTTCACATCAAGCAAAACTGAGGACTTTCCAGATTCTTTCTTCTTGCTAGAAGCCTTGACAGCGGCAGCACGCTCTTCAGCTGCCTTCTTCTCCTCTTCAGTCTCCTCACCAAAAAGGTCAACATCGTCATCGTCGTCGTCATCAACTGCAGGAGCCTTTGCGTCAGCAACATCAGGAGTTGAGGCTTCAGGAACAGCTGATGACTCAACCTTGACACCT
Dh_505	ATGCTTGATATCCAGATAGAAACAAGTTCACTGTATATTATTGAACGCAAATTGCATTACTACAGCTTAGCATGTCAAGTTCACTGGCTGCTAGATTCATCATGCTCTGGCTGCATCTGGTTCAGCACAAAAGCTCCCTCGAGGTTCTTGTGGACCTCAGCTTTGATTTTCTCCTCCTTGGTTCCTCTCTTCAGTTTCATGAGGATGTCAAATTTTGCAAAGTCTTCAACAACCTCTGCCTTTGCACGAATGATCTCAAGAAGTTCATATGGGAACAGGGAGTTCGACCTCTCTTGGATTGATTTCACAGCATGGCTTGCAGCATCTTTGACTACAGGATCATGTACAGGCACATCACGCCATCCAGGCTCATGTCCCCCTTTCTTGGCGCCGAGGTCG…
Dh_507	ATGGAAATTCAGGTACTGAGACGCATGTATGAGACTGAAAACGTGTTCCACTACAGCCCTTCAGCTCGGATGCACATTATAGGATATCTGACGGGTCTCTTCTATTATGTGGCTGCACCTTTATCTCTTGCTAGCTCTTGTCTTCCTGAAGCAATGGATTATCTTCAAGGTCAAATAGCTGAGTTCATAGTAAATGGTCGAGCAAGAATGCCAGATCTAGTGATTGATTCATCATCTCTCCTAATGCCTCTTCTGAAGTCGGGGTGGTGCCAGTGGATAGGTGCTGTTATATTCATTTGGGGCTCCCTCCATCAGATCCGTTGCCATGCAATTCTTGGATCACTGCGTGAACACAAAGCTTCTGATGAGTATGTTATTCCTTGCGGTGACTGGTTTAAT…
Dh_508	ATGGCTTCCAATGTTACCTTCCAGTCGAGGAATGTGCTGAGCAAGAAACTCATGGTTAAGAAAGAGGAATCTCTGGACAACATTAATCTCTTCTCAATCATTACAGTGATGTCATTTCTCCTCTTGGCCCCTGTTGCCTTCCTAACAGAAGGCATTAAAGTCACTCCTACATTTTTGCAATCTGCTGGTCTGAACGTAAAGCAAGTGCTTACAAGGTCTTTGATTGCTGCACTTTGTTTCCACGCATACCAACAGGTGTCGTACATGATCCTCGCGAGGGTGTCTCCAGTTACTCATTCTGTGGGCAACTGTGTTAAGCGTGTTGTGGTTATTGTGACATCTGTTCTGTTCTTCAGG
Dh_510	ATGTCTGCGGATCCTTCTGTTTTCTTGATGGGAGAAGAGGTTGGAGAGTACCAAGGTGCATACAAGATATCAAAGGGTTTGTTAGACAAGTATGGCCCTGATAGGGTTCTTGATACACCAATCACAGAGGCTGGTTTTACTGGCATTGGCGTTGGTGCCGCCTACCAAGGTCTTCGACCTATAGTGGAATTCATGACATTTAACTTCTCGATGCAGGCAATTGATCACATCATAAATTCAGCTGCCAAGTCGAACTACATGTCAGCTGGTCAGATAAATGTTCCTATTGTTTTCAGAGGACCAAATGGTGCTGCTGCTGGAGTTGGTGCTCAACACTCACAGTGCTATGCAGCTTGGTATGCGCATGTTCCAGGATTGAAGGTCCTAACTCCTTATTCC…
Dh_514	ATGGCTGGCCAGGATGACCCTGGCGCCCTTCTCGAGGAGGAACTTGATGGTGGGCACGGAGGCGCGGATGCGGGTGTCGTCGGTGATCTTCTGGCTGTCGTCGAGCGGCACGTTGAGGTCGGCGCGCAGGAACACCTTCTTCCCCCTGAGATGCGCCTCCCCCAGGGTGCCGACGCTCCTCTTGGTCGCCATTCCTCCCTGCTCCAGCAGCCTTTTGACTCGTTAATCTCCTATGTGATGGAGCCCTTGCAACTGATGATGCGGCGGCAGCGGCGGCCACTCGTATCCTTTTATGAACATCAACATATTCGTCGGTCTCATCAACTATCTCCTCCTGCAAGAGTT
Dh_515	ATGGAAAAGAATCTTGAAGCAGGACTGCAGAGGGTGCTTTGTACAAAGGACCGGCAATTCATGCAACAAATCAATGAACTCCAACAAAAGGGCACACAGCTGGCAGAGGAGAACATGCGCTTGAGAAACCAAATGCCTCAGGTGTCAACGGCCGGTATGTTGGTGGTTGCTGATACTGAAAATCTTATCACTGAAGATGGACAGTCATCTGAATCTGTGATGACTGCATTGCATTCGGGAAGCTCGCAGGAAAATGATGACGGTTCTGATATATCCCTGAAACTAGGGTTGCCTTGGAAG
Dh_518	ATGGTAAATGGGTTTCCCATTTATGGAGAACCGGCTCTTGCGGTCATTCATCATGACGCCTACTCCTGTGGCAGAACGAACTTTACCGCAGAGGTTGGTCTTTCCGCTCTTGCAAAACTTGCATTCTTTGCATTCTGCTTGGTAACAAGGAATGACATGATCCCCAGACTGCACCTCAGTTACTCCTTCGCCGACACTTTCAACAATTCCAGCAGCTTCGTGGCCAAGAATGCAGGGAAAGAGACCCTCAGGATCCTTGCCGCTCCAGGTGTAGTGGTCGGTGTGGCAGAGGGCGGTGAAGAGGATCTTGACGCGGACCTCGCCGGCCTGCGGCGGCTCCACCTGCACGTCCTCGATCACCAGAGGCTTGTTCGGCTCCCACGCCACCGCCGCTTTGCA…
Dh_519	ATGGCGCTCGCAAAGGCCAAGGAGATCGTCGCCTCCGCTCCCGTCGTCGTCTTCAGCAAGACTTACTGCCCTTTCTGCACCAGTGTGAAGCAGTTGTTAGCGCAGCTAGGAGCAAGTTTCAAGGCTATTGAGCTGGATGTGGAAAGTGATGGATCCGAGCTGCAGTCGGCTCTTGCTGAATGGACTGGACAAAGGACTGTTCCAAATGTCTTCATCAATGGGAAACACATCGGTGGCTGTGATGATACTGTGGCATTGAACAATGGAGGGAAGCTGGTGCCTCTGCTGACTGAGGCTGGAGCAATCGCCAGTTCTGCTGCAAAGACAACTACCACTGCT
Dh_524	ATGCCATCGTCGACCGCGGCGCAGGCGCCCCCGGGGCTGAAGGAGGGCATCGCGGGGCTCTACGACGAGTCTTCTGGGGTGTGGGAGAGCATCTGGGGAGACCACATGCACCACGGCTTCTACGACTCCGGCGAGGCCGCCTCCATGTCCGACCACCGCCGCGCCCAGATCCGCATGATCGAGGAGGCCCTCGCCTTCGCCGCCGTCCCGGACGATCCGGAAGAGAAACCAAAAAGGATTGTTGATGTTGGATGCGGTATTGGTGGTAGCTCAAGATACTTGGCAAACAAATACGGAGCACAATGCTACGGCATCACGTTGAGCCCTGTGCAAGCTCAAAGAGGAAATGCTCTCGCAGCGGCTCAGGGGTTGGCGGACAAGGTTTCTTTCCGCGTTGCT…
Dh_528	ATGGTAGGAAATGCTCTGACTGATGATTTCCATGACCACTATGGAATATTTCAATTCATGTGGACCACCGGCTTGATATCTGATCAAACATACAGGCTACTGAACATTTTCTGTGACTTTGAGTCCTTTGTGCATACATCTCCACAGTGTGATAAGATTCTTGACATTGCTAGCACCGAAGCTGGGAACATTGATTCATATAGCATCTTCACACCTACTTGTCATGCATCTTTCGCCTCCTCGAGGAACAAAGTGATGAGAAGGCTACATTCTGTTGGAAAAATGGGAGAGCAGTATGATCCATGCACTGAAAAGCATTCAACTGTGTACTTCAATCTGGCTGAGGTGCAAAAGGCACTTCATGTTAGTCCAGTCATTGGCAAATCTAAATGGGAGACC…
Dh_529	ATGGTAGGAAATGCACTGATTGATGATTTCCATGACCACTATGGAATATTTCAATTCATGTGGACCACCGGCTTGATTTCTGATCAAACATACAGGCTGCTGAACATTTTCTGTGACTTTGAGTCCTTTGTGCATACATCTCCACAGTGTGATAAGATTATTGACATTGCTAGCACTGAAGCTGGGAAAATTGATTCATATAGTATCTTCACACCTACTTGTCATGCATCTTTCGCCTCCTCAAGGAACAGAGTGATGAAGAGGCTACATTCTGTCGGAAAAATGGGAGAGCAGTATGATCCATGCACTGAAAAGCACTCAACTGTATACTTCAACTTGGCTGAGGTGCAAAAGGCACTTCATGTTAGTCCGGTCATTGGCAAATCTAAATGGCAGACC…
Dh_542	ATGCAACAGTTTGATCAGGCAATGCAGCATCTTGAGGAAAAATATGGATTCATGACATCAGACCACCAGTACATATCTCGAAAACATGAGGAGGATAAGCTGATTGTGTTTGAAAGAGGAGATCTGGTATTTGTGTTCAACTTCCATTGGAGTAACAGCTATTTTGACTACCGTGTTGGTTGTTTAAAGCCT
Dh_548	ATGACGGGTACTGAATTCTGGACCTCTCATGAGTGCCTCCTCTTACCCTATGAGCAAGCTCTGACCCGTCAGGACTCCACCTCTGATCTTTTCTACGACTGTTCTGCCCACATGCTCTGGGTCGGTGAGCGCACTCGTCAGCTCGACGGTGCTCATGTTGAGTTCCTCAGGGGTATTGCCAACCCTCTTGGCATCAAGGTGAGTGACAAAATGAACCCCGGTGAGTTGGTCAAGCTGATTGAGATATTGAACCCATCAAACAAACCTGGGAGAATTACCATCATTACAAGGATGGGGGCGGAGAACATGAGGATCAAGTTACCTCATCTTATCCGTGCT
Dh_550	ATGTATGGTGTCACCAAGATACTTGGAATTCAGGGTGGGTATAGAGGTTTCTATGCTCGCAACACCATTGACCTGACTCCAAAGAGTGTAAATGACATTCACAAAAGGGGTGGAACTATTCTCGGAACATCACGAGGAGGGCATGACACCATGAAGATTGTTGACAGCATTCAGGATCGTGGTATAAATCAGGTGTACGTAATTGGTGGTGATGGTACTCAAAGGGGTGCAGGAGTGATTTTTGAAGAGGTTAGAAGACGTGGTCTCAAAGTAGCTGTTGCTGGCATTCCAAAGACTATTGATAATGACATCCCAGTAATTGACAAGTCATTTGGTTTCGACACTGCAGTCGAGGAGGCTCAGCGTGCAATAAATGCTGCTCATGTGGAAGCTGAAAGT…
Dh_555	ATGGACTCGGAGCACTGGATCTCTCGCCTGGCCGCCGCGAAGCGGTTCTATGCGGCGCAGCTCGGCCACGGCGATCGGGCGGGGATGGAGGAGCTGGACATGGATGAGGAGGTGAGGCCGGAGTTCGCGTGCCCCTACTGCTACGAGGACCACGACGTCGCCTCCCTCTGCGCGCACCTCGAGGAGGAGCACCCCTTCGAGCCCCACGCGGCGCCTTGCCCTATCTGCTCTGATAAGATTACAAAAGATATGCTTAATCATATCACTGTGCAACATGGGTACTTGTTCAAGAATCGTCGCAGGTTGCGCAGATTCATTATT
Dh_557	ATGACAACTCTGTCCTCAAAGATTGTTAACCGTTGTAAGCGGATGCTGGCTGAGATTGCTGTCAAGGCAGTCCTTGCAGTTGCTGATTTGGAAAGGAAGGATGTAAACTTGGACTTGATTAAAGTAGAAGGCAAGGTTGGTGGGAAGCTAGAGGACACTGAGCTAATATACGGAATTGTTGTTGACAAAGATATGAGCCACCCACAAATGCCAAAGAGAATTGAGGATGCTAAGATTGCTATCCTGACCTGCCCATTTGAGCCCCCGAAGCCTAAGACAAAGCATAAGGTTGACATTGACACTGTAGAGAAATTCCAGACGCTGCGTGAGCAAGAGCAGAAGTACTTTGATGAAATGGTTCAGAAATGCAAGGATGTTGGTGCAACCCTAGTTATTTGC…
Dh_563	ATGGGTGCAGACTATTATGAGACGGAAAATGACAAGAAAGTCCTTTCTGAAACTGGCGGCATTCCCATTGGTATTGGAAAGAATGCACACATTAGAAAAGCAATAATCGACAAGAATGCTCGTATTGGAGAAAATGTGAAGATAATTAATGTCGATAATGTCCAAGAAGCTTCAAGGGAGACAGATGGATATTTTATCAAAAGTGGCATTGTCACTGTGATTAAGGATGCCTTAATTCCTAGTGGAACTGTCATA
Dh_564	ATGCAAAGATTGGTGAACTTGCAGCATGGAAATCAACCATGGTATGAGTGGAGACCACTTGATGCGCATTGGAAATCACCAAGGGCTTATATACATGATGGTGCAGGTTGCCTTTATATGACTGTTCCACTAGGGATTAAGGCATCCTTAATCACGGTGACAATGCCGCTTTTGATGAAGTATCCATCTGTCTCCCTGGCAGCTTCTTGGACATTGTCGACATTGATTATCTTCACATTTTCTCCAATACAAGCATTCTTGTCGATTATTGCTTTTCGGATGTGCGTATTCTTCCCAATACCGATGGGAATGCCGCCAGTCTCAGAAAGGACTTTCTTGTCATTTTCCGTCTCA
Dh_567	ATGCGCACAATGGATGCATCAATTGCATATCTTCGATCCTTGTCAACATCTTCAACTACCTTCTTTTTCTCATCAACTGGAGGTAGAGGTATCTTAATTCTTCGCATCTTGTCAGTAAATTTTGAATTGAACTCAAAAACATCATTGGGCGAAATAGATCTGTTATTTGGTTCTTTGTTAAGAATCTTGTATTTCGCACAAGAGAGAGAATGGAGCAAACGCACTACATCATCATCTGACAGGTTTAGCTGTGTGACAATC
Dh_570	ATGTACCATGAAGCAAAGAGTTCTTTTGCACACCATGGTGTGAAGTTCTCTAATCTGGAAGTGGATCTTCCGGCGATGATGGCTCAGAAAGACAAGGCTGTGGCAGGGCTCACGAAAGGGATAGAAGGCCTCTTTAAGAAGAACAAAGTGAACTATGTCAAAGGCTTTGGCAAATTAGCTTCCCCCTCAGAAGTGTCAGTAGATTTGGTTGATGGAGGTAGTACTGTTGTCAAAGGCAAAAACATAATCATTGCGACGGGATCTGATGTAAAATCACTTCCTGGAATTACAATTGATGAGAAGAAAATTGTCTCGTCTACTGGTGCCTTGTGCTTGACAGAGATCCCGAAGAAAATGGTGGTAATCGGAGCAGGCTACATTGGCCTGGAGATGGGTTCA…
Dh_571	ATGTTGGAGAAACAGAAGATGAAGTTCATGCTCAAAACTAAGGTAGTTGGTGTTGATACTGCTGGAGATGGTGTAAAGCTAACACTTGAGCCTGCAGCTGGAGGTGAGCAGAGCATCCTTGAAGCTGACATTGTTCTTGTCTCTGCTGGCAGAGTCCCATATACTGCTGGCCTTGGGTTGGACACTATAGGTGTTGACACAGACAAGGCTGGCAGGATCCTTGTTGATAAACGCTTCATGACCAATGTGAAGGGAGTCTATGCAATTGGCGATGCCATCCCGGGGCCTATGCTTGCTCACAAAGCTGAAGAGGACGGTGTAGCGTGTGTTGAATTCATTGCTGGCAAGGAAGGCCATGTTGACTATGATATGGTGCCTGGTGTGGTCTATACACACCCA…
Dh_572	ATGACGACTACTGAGTTCTGGACCTCGCATGAGTGCCTCCTCCTACCGTATGAGCAAGCTCTGACCCGTCAGGACTCCACCTCCGGTCTTTTCTATGACTGTTCTGCCCACATGCTCTGGGTCGGTGAGCGCACCCGCCAGCTTGATGGTGCTCATGTTGAGTTCCTCAGGGGTGTTGCCAACCCTCTTGGCATCAAGGTGAGTGACAAAATGAACCCCAGTGAGTTGGTGAAGCTGATTGAGATATTGAACCCATCAAACAAGCCTGGGAGGATTACCATCATTACAAGGATG
Dh_573	ATGGCATATACTAACCACACGGTGCTTCCTGAAGCTCTGGAGAAGTGGAGCTTGGACATAATGCAGAAACTTCTACCTCGACATGTTGAGATCATAGAAACAATTGATGAGGAGCTGATGAACAGCATCATCTCAAAATATGGAACAGAAGATATTTCACTGTTAAAAAAGAAGCTGAAAGAAATGAGGATTTTAGACAACATTGACCTTCCAGCTTCTATTGCCAAACTATTCATTAAACCTAAAGAGAAAAAGGAACCTCCTACTAAATCGAAGGAGAAGTTGCTTGACAAATCTTTGGAATTTATTACTGAGGATGAGGAGAAACCTGAGTCCGAAGAAGTGGAGGAAAAAGTTGTATCTGAAACAACGGAGGAAGAGGTTGAATCTGAAGAAGTT…
Dh_581	ATGATGGACGGTCGTGTTGGAGCAATCCGTGCTGCTTTGGATGCTGAGGGTTTCCATGATGTCTCCATTATGTCCTATACTGCGAAGTATGCCAGTTCATTTTATGGTCCATTCCGAGAAGCTTTAGATTCAAATCCACGATTTGGGGACAAGAAAACTTATCAGATGAACCCAGCTAACTACAGAGAAGCCCTTCTAGAAACTGCAGCAGATGAGGCAGAAGGGGCTGATATTCTTCTGGTGAAACCT
Dh_587	ATGGGTGCTTTGATTGCGGGGGCAAAATATCGCGGAGAATTTGAGGATAGGCTGAAAGCTGTACTCAAAGAAGTCACAGATTCAGACGGGCAGACCATTCTTTTCATTGATGAGATTCACACCGTTGTTGGAGCAGGTGCCACAAATGGTGCAATGGATGCTGGTAATCTTCTAAAACCAATGCTTGGGAGAGGAGAGCTACGTTGCATTGGTGCAACAACTCTTGATGAGTACCGCAAATATATTGAGAAAGATCCAGCATTGGAGCGCCGCTTCCAACAAGTGTATGTTGATCAACCTTCAGTTGAAGATACAATCTCAATACTTCGGGGATTACGAGAGAGATATGAATTGCACCATGGGGTCCGCATATCAGACAGTGCTCTTGTGGCTGCAGCT…
Dh_594	ATGAGAGAAATAACATCCTTCAAAATATCAGCTGTAGTGATTCCTGCTTCTATTAACTGGTCCTTCAGAAGATCGAACTTCTCTGGAGTCAATTTGTTCAGTATACCCTTCACTGTTTTCAGAACTCTTTCTTTCTCAGAGAGATTGCCTCTCCGGATTGACCAAGGGACTTCAGCCTTGACAAGAGCAGGGGTGGGACCAACCTGGGCTTTAGCACCAAACTGGGAGATTAATTGGTCTTGCTTGTTAAATTGTTCTTGCTTTCCACTTGAAGCA
Dh_608	ATGATCGTGTACCAGGATCTTCTTACCGGGGATGAGCTCCTATCGGATTCGTTCCCGTACAGGGAGATCGAGAACGGCGTGCTCTGGGAAGTCGATGGCAAGTGGGTCATTCAAGGGGCTGTTGATGTGGACATTGGTGCCAACCCATCCGCTGAGGGTGGTGAGGATGAGGGTGTTGATGACCAAGCTGTGAAGGTGGTTGACATTGTCGACACCTTCCGTCTTCAGGAGCAACCTGCTTTTGACAAGAAGCAGTTTGTGACCTTCATGAAGCGCTACATCAAGAGCCTCACCCCCAAGCTGGAAGGGGAGAAGCAAGAGCTTTTCAAGAAGCACATTGAGGGTGCCACCAAGTACCTTCTTGGCAAGATCAAGGACCTTCAGTTCTTTGTTGGTGAG…
Dh_610	ATGGCGCCGGAGCCCGAAGACGACATCATGAACGAGAAAAACCCTCGGCCGCTCGACGAGGACGACATCGCCCTCCTCAAGACCTACGGGCTCGGGCCTTACTCGACCAGCATAAAGAAGGTCGAGAAGGAGATTAAGGATATGGCGAAGAAGATTAATGATCTTTGTGGCATCAAGGAGTCTGATACTGGATTGGCTGCACCAAGCCAGTGGGATCTTGTATCGGATAAACAGATGATGCAAGAGGAGCAACCATTGCAGGTTGCTAGATGCACTAAGATCATCAGTCCTAATACTGATGACGCCAAGTATATTATAAATGTAAAACAAATCGCAAAGTTTGTGGTTGGATTAGGGGACAAGGTTTCCCCCACTGATATTGAGGAAGGGATGCGTGTT…
Dh_613	ATGGATTTGGATTTTCTGTTCCACATGTTTTTTCTTGCGCGATACTGCAAGCTTCTCGAGGAGAACTCATTCAGAGGAAGAACTGCTGACTTTTTCTACATGCTCTTGTTTGGCGCTACTGTCCTAACTGGCATCGTTCTGATTGGTGGGATGATACCTTACATTTCTGAGACATTTGCCAGAATTCTGTTCCTGAGCAATTCATTGACGTTTATGATGGTTTATGTCTGGAGCAAGCACAATCCCTTCATTCACATGAGCTTCTTGGGCTTGTTCACCTTTACTGCTGCCTACTTACCTTGGGTCCTTCTGGGGTTCTCTATTCTGGTTGGAAGCAGCACATGGGTGGATCTTTTGGGTATGATTGCTGGCCATGTGTATTACTTCCTGGAAGATGTA…
Dh_616	ATGCTGCAGACAAAATTTGAGAAGTTCTTTGAAAAAATTGATCTGACTCTGCTGAACAGGCTTCTACGGTTGGTCTTGGACCATAACATTGCTGACTATGTTACTGCAAAGAACAATGTTGTGTTATCTTACAAGGATATGAGTCATACAAATTCTTATGGTCTCATTCGAGGTCTTCAGTTTGCATCTTTTGTTGTGCAATACTATGGACTGGTGCTGGATCTCCTGCTTCTTGGTTTGACACGTGCCAGTGAGATTGCTGGTCCTCCTCAGATGCCAAATGAGTTCCTTACATATGCTGACACTAAAGTTGAGACAAGGCATCCCATCAGGTTGTATTCTCGATATATTGACAAGGTGCATATAATGTTCCGCTTCACTCATGAGGAAGCACGGGAT…
Dh_621	ATGGCCACAGCTTCATCTGGGTTGACTCCTTTGCTAGGGGCCTTACCAAAGATTTCAGAAACCACTTCCTGCACTTTTGGAACCCTTGTCATTCCACCAACAAGAAGAACCTCGTCAACATCCTTGGTAGTTATACCAGCATCCTTTAAGCAATTCTTGCATGGGTCTCTAGTCCTCTCAATCAGACTATTCACCAAAGTTTCAAACTTTGATCTTGTCAGTGTGATATTCAAATGTTTTGCTCCA
Dh_626	ATGGTAAGAAAGTTTGCCAAATCAGATGCTTCCGCCTGTAAACTAGCAATAACTTTCCCAGATGTACTTGCAACATCACCATTTAGTAGAGCCTCTTCTGCACATTTCAAGATTGGTCTTGAAAAACCATTTTTCTTATGTGAGGTTGAAGTATTCTTCTTTTCCACGTTGCCACCATCCGATGAGCTGATGTTGTTTTCCTCAATGTGCTGT
Dh_631	ATGGTGCTGCAGGTGGCGGTGCTGGCGGTCTCGGAGCTGCCGATGAAGGGGTCGATCTTGACCCAGAGGAGGGAGAAGACGGAGGCCAGCAGGACGGACCAGAGCACGACAATGGTGGGCGTCCGGTTCTGCCTCCCCATGAGCCCCTTGAGGAACGGGTACAAGTGCATGATCACCCACATGGAGAAGAACACCTTGCCGAAGAGCGGGCCCCACGACTCG
Dh_632	ATGGCGACGGCGGTCAGGGCGTTCTGGAACAGCCCCGTTGGCCCCAAGACCACCCACTTCTGGGGCCCTGTCGCCAACTGGGGCTTCGTCCTCGCGGGTTTGGTTGACATGAACAAGCCTCCGGAAATGATATCTGGCAATATGACAGCAGCCATGTGTGTGTATTCTGGACTCTTTATGAGGTTTGCTTGGATGGTACAACCCCGGAATTACTTGCTTCTAGCATGTCATGCCTCCAACGAAAGCGTTCAGCTCTATCAGTTGTCTCGCTGGGCTAGGGCTCAGGGGTACCTGGAGAAAAAAGAACCGGAGACCCAACAG
Dh_634	ATGATCTGCTGCTGCAACAAGATGGATGCCACCACTCCCAAGTACTCGAAGGCCCGCTATGATGAAATTGTGAAGGAAGTCTCTTCCTACCTGAAGAAGGTCGGCTACAACCCGGACAAGATTCCCTTTGTTCCCATCTCTGGTTTCGAGGGTGACAACATGATTGAGAGGTCCACCAACCTTGACTGGTACAAGGGCCCGACCCTTCTTGAGGCTCTTGACCAGATCAATGAGCCCAAGAGGCCCTCAGACAAGCCCCTGCGTCTCCCCCTTCAGGACGTGTACAAGATTGGTGGTATTGGTACCGTGCCTGTGGGCCGTGTTGAGACTGGTGTCCTCAAGCCTGGTATGGTTGTCACCTTTGGC
Dh_637	ATGAAGGGCTCAAAACTTTTAATCTTACTGGTAGCGTCATCTTTATGCCTGTCTGCTGTGGTTGCTGCTCAGCAAACTTGTCCAGCCAACCTTGATAAGAAATGCGATGATGGCGCTTCGGATGATTGGGAGGGCGAGTTCTTCCCCGGCATTCCCAAAATCAAATATGAGGGTCCAACCAGCAAGAACCCTCTCGCTTATAAGTGGTATAATGCAGACGAAGTGATCCTTGGAAAGAAAATGAAAGATTGGATGCGATTCAGCGTGGCCTTTTGGCATACATTCCGTGGTACTGGAGCAGATCCTTTTGGTGCCCCTACAAAGGCTTGGCCTTGGGAGGATGGCACGAATTCGTTGGCCATGGCTAAGAGAAGAATGAGAGCTCACTTTGAGTTTATG…
Dh_638	ATGAATGAGGATAAACGCTGCCGCCCTATACTCTTCCACTCAGATGGTCCGAATGCAGGAGATCAAGAGCCATTCCCTATGGGAACAAACATCCGTTCTAGGTCGGCGAGATCAAGGATTTTGAGCTGCGAAGAAAACCACCAAGACATCGTATCAACATCTGCCAATGGTGGGACTCATTCAAACAGAGGCAGTGACACTTCAGGCTGCGCCAAGGAGACTGACCCAACCACCGCT
Dh_640	ATGGCGGAGAGGGAGCGGGAGAAGGAGCTGGAGGCGATCAAGGAGCAGTACCTGGGTTCCAAGAAGCCCAAGAAGCGCGTCATCAAGCCCTCGGAGAAGTTCCGCTTCTCGTTCGACTGGGAGAACACGGAGGACACCAGCCGCGACATGAACACGCTCTACCAGACGCCGCACGAGGCTCGGCTCCTCTACGGCCGCGGCTTCCTCGCTGGTATAGACCGGCGCGAGCAGAAGAAGGCGGCTGCTGTGTTCGAGAAGGAGACTCGTGCGGAGCAGCGGCGCAAGGCCGGTATGGAGGACCGCCCTGAGGATGATGCGGTGGATAAGAAGAAGGCTGCTGCTGCGGAGATGTATGATGCCTTTGACATGCGCGTGGACAGGCACTGGACCGAGAAGGGG…
Dh_641	ATGGGACGGCCTGTCAGGCTTGATCTGGCTCGTGAGAGGGGCGTGTATACTCCTGGCAGCGGGAGGGACAATAGTTCTTTCAAGAAGCCTGCTCAAAGCTCAGGCAACACTGTATTTATTAAAGGCTTTAATTCATCTCTTGGGGAGGACCAGATCCGAAGCTCTCTTGAAGAACATTTTGGCTCGTGCGGAGAGATTACAAGAGTTTCAATTCCAAAGGATTATGAAACTGGTGCAAGCAAAGGGATAGCCTATATGGATTTTAAGGATCAGGATTCCTTGTCGAAAGCATTTGAGCTGAATGGATCTGACCTTGGTGGCTTCAGCTTGTATGTTGATGAAGCGAAACCTAGGCCAGACAACAGAGATGGTGGCTTT
Dh_644	ATGTGTGGCAGAAGGAGCCAAGCAAAAGCACACCGAGCAAATGACCACTGTCCGAAGTTCCATCACTTGTTTACCGTTCAGTGGAGCAAAGCCAATTACCCTTGTAATGAGCTTCACTTCTCTGAGGCAGCGTTCAATCCCTTGTTCTTAGCACTGCGGAAGATCTTTGGGTGGTGGAATCAGAGTCTCACTAGGTCTTTTCCCGTTGTCCACCACAAAGGCCATCTTGAGTCCCCA
Dh_649	ATGTGCTCTTTGTGTTCTGAAGCTCTGGTTTGTCCAACAATGAACACTTCTGCCACCATCTGTACTTTTTTTTGCACCATCGGAGAAACTATTTGGCGAAGCTGGTATTTGGCTGCAGTGGTGAAAGCTTTATTTGGCGAAGGAGCTGGACCGCTGGGCACTCTGGGAGAATCGATCACCTATTCACCTTACAATTCTGCTACTCTTACAGTGTTAAGCTCGTGCTGA
Dh_652	ATGTTGCAAAAGTTATTGCAAAGCAGGAAGGACTTGAAGATGGCTATCGTGTTGTCATCAATGACGGCCCTAGTGGATGTCAATCTGTTTACCACATCCATGTTCATCTCCTTGGAGGCAGGCAGA
Dh_653	ATGCCTGGTGACACCTCAGTTGGCGTCGCACATGATGCGTTCAACACGTTCTTCAGTGAGACAGGTTCAGGCAAGCACGTGCCAAGGGCCTTGTTCGTCGATTTAGAGCCCACTGTCATCGACGAAGTGAAGACGGGGCCATACCGCCAGCTCTTCCACCCAGAGCAGCTCATCTCTGGGAAGGAGGATGCCGCTAACAACTTTGCCCGTGGCCATTACACTGTTGGAAGGAGATTGTTGATCTGTGCCTTGACCGCATCAGGAAGCTTGCTGACAACTGCACTGGTCTCCAGGGTTTCCTTGTGTTCAATGCTGTTGGTGGTGGAACTGGCTCAGGACTTGGTTCCTTGCTGTTGGAGCGTCTCTCGGTTGATTATGGTAGGAAGTCAAAGCTCGGGT…
Dh_655	ATGGGGGAATTCTCCAAGGAATCTTGTCCTTCTGTGAAGAACATTTTGCTCCTGGATTCTGAAGGGAAGCGTGTTGCTGTGAAGTACTTCTCAGATGATTGGCCGAATAATGCATCAAAGCTGACCTTTGAAAAGTCTGTCTTTACTAAAACTCTGAAGACAAATGCACGCACAGAAGCTGAGATAACATTGTTTGATGGTTATATTGTCGTTTACAAGTTTGTACACGACCTTCACTTTTTTGTCACTGCCGGAGATGACGAGAATGAGCTCATCATAGCAAGTGTACTACAGGGT
Dh_657	ATGAGGGAGGTGATGATGATAACTGGAGTGATATATGACCACTCAACTGAGAATGTGTGTGACAACCTTTTTCTGTATATGCAGCTAGTACAAGATGAAGCGAGAAAATGTGAA
Dh_659	ATGTTACCATACTCTGTGTACAACAGAATTGTTCAGAGTAACTACAGCAGTAAATACATTAGGCATATGCGCGGTGGTTATAAAACAACTACACGGGATCAAACACTTGCAGATACCTTCCACCTAGTAACCATAGCTGGTTCTTCTCATTATCCTAGTAAACTCATCAAAATCTATCTCACCATCACCATTTCGATCAGCCGCTTGCACCATTTCTTGGATCTCTTGATAAGTGAAATTTTCACCCAACTCTTTGGCAATCCGCTGAACATCAACATC
Dh_660	ATGCCGAAATCCCTCACACCGTGTAGTTCTGCTGGATGGTGTCAATGTCCAGCCCCTTCAGCTTCACGACCGACTCGACATGGCCCTTCAGAGTGTTCAGCTCTCTCAGCCTTGCAATCTCAGCTCTTCTCTTGGCTTGCTCGGCAATCTCAGAGAGCTCACGGTAGCTGCTCTTGTCGGAGAAGAGCGTGTTGGAGGCCACCTCAGGTGGCTGAAGGCCGTGAAGCGTTCTCTGCGCGG
Dh_662	ATGGGGAAGAAGCAGCAGCTCCTCTGCCTCGCCGCCGTCGTCGCCGCCGCGGCCATCCTGCTGACCGCTTCGGCCAAGAAGTCCGCTGACGTCACAGAGCTTCAGATCGGCGTCAAGTACAAGCCAGAGTCATGCACCCTTCAAGCTCACAAAGGTGACAATATTAAAGTGCATTATCATGGGACACTCACTGATGGATCAGTATTTGATTCTAGCTATGACAGAGGTGACCCCTTTGAATTTACTCTTGGGAATGGCCAGGTGATAAAAGGTTGGGACCAAGGGTTACTAGGTATGTGTGTTGGTGAAAAGAGGAAGCTAAAGATACCTGCAAAGATGGGTTATGGGGAGCGAGGCTCCCCACCGAAGATTCCAGGTGGAGCAACTCTGATCTTTGAC…
Dh_669	ATGGTGCCAAACAGTCTGGAGTCAGCACAGAAGATCTCATACATTGTGAGAGATGCCTTCATCAATGTTGGTCCTCTGAAAGATTTTTCATACGGTTTAAGAACCAATGCAGATCCCAATGTGACAGGAAATGCGAAGCAAAGCAATTACGAGTTGGTGTGCTGTTCTGGTCATGGTAAGAATGGAACTCTTTCTGTCCTTCAACAATCTATTCGTCCTGATTTAATTACCGAGGTGGAATTACCAGGTTGCAGAGGTATTTGGACAGTTTACTATAAGAGTTCCCGTGGACATACCATAGAAGATAATGAATACCATGCATATCTGATAATAAGCCTAGAGAGCCGGACAATGGTACTTGAGACAGGTGATGATCTAGGGGAAGTTACTGAAACAGTT…
Dh_671	ATGATTAAAGATAAGGACAATGTGACTTTGGACGATGTACTGCAACCTGGAACAAACATGCTTGCTGCTGGCTATTGCATGTACGGGAGTTCATGCACGCTTGTGTTGAGCACTGGAAATGGAGTGAACGGTTTCACCCTTGATCCTTCCCTTGGGGAGTTCATACTGACTCATCCAAACATCAAGATACCAAAGAAAGGGAAGATCTATTCAGTCAATGAAGGGAATGCCAAAAACTGGGATGTGCCTACAGCGAAGTTTGTGGAGAAATGCAAATTTCCCTGTGATGGTTCGTCACCTAAATCTTTAAGATACATTGGAAGTATGGTTGCTGATGTCCACCGTACCATGCTATATGGAGGCATATTTTTGTACCCTGCGGACAAGAAGTGCCCAAAC…
Dh_672	ATGTGGCATTTTGAACTATTTTGTGTCTGTTATATTGCTTTTGATGATCGTCTAGAAATCCGTGGTTGTTGCTGG
Dh_673	ATGATTGGTATGGAGTCTGCTGGAATCCACGAGACAACCTACAATTCCATCATGAAGTGTGATGTGGATATCAGGAAGGACCTGTATGGCAACATAGTGCTCAGTGGAGGTTCAACAATGTTCCCAGGCATCGCTGACCGTATGAGCAAGGAGATCACTGCCCTTGCTCCGAGCAGCATGAAGATCAAGGTTGTTGCTCCACCTGAGCGTAAGTACAGTGTCTGGATTGGAGGGTCTATCCTGGCTTCTCTCAGCACCTTCCAACAGATGTGGATA
Dh_675	ATGCAGTGGCCCGCGCTTCTCCAGGCCCTCGCCCTCCGTCCCGGCGGGCCCCCGTCGTTCCGCCTCACCGGCGTCGGCCCCCCGCAGCCGGACGAGACCGACGCCTTGCAGCAGGTGGGTTGGAAGCTTGCCCAGTTTGCTCACACTATCCGCGTCGATTTCCAGTACCGCGGCCTCGTCGCCGCTACGCTCGCCGACCTGGAGCCGTTCATGCTGCAGCCGGAGGACGAGGCGGACGCGAACGAAGAACCTGAGGTGATCGCCGTCAACTCAGTGTTCGAGCTGCACCGGCTGCTCGCGCAGCCCGGCGCCCTGGAGAAGGTCCTGGGCACGGTGCGCGCTGTGCGGCCAAGGATCGTGACCGTGGTAGAGCAGGAGGCCAACCACAACTCCGGCTCA…
Dh_678	ATGCCTATTTACAGGAGGCATTGTCCAATGGTGATCGTGCCACTTAGAACAGCCCGAAGGTGTTCTCGCCACTGTAGGTCATGTAGAGGAAGCCGTCCTCATCCTTGTTCTCCTCGTAGATTGCAGACATCAGAGCAGCTGTTGGTGGAAGTGTGTTCTTTACAAAGA
Dh_679	ATGATCGTCCTTGATCCATTTCAAAACTATAGCAACAAAATTGGCTACTGCAATTTTGACTTCGGACTATATTTAGTTAGTCAACAACTTCAA
Dh_684	ATGGAGCATGAACTTCCTGATCCCTTGGATATGGCATTTGTTGAATTTGACACCGTTGCTAATCTGAAAGAACCTCTTATTGCAAAGGCTGCAGAGAGGCTCCTACTGAGCCATGGAGAACTCAGAACGCAGTATGACTGCTTCAAGAAAAATCCAAATATTTCAGGTTGGCTTGAAGATGCTGCACTTTTTGCTGCTATTGACAAAAGCATCGATGCATTATCCTGGTACGAGTGGCCTGAACCACTGAAAAATCGCCATCTTGGAGCCTTGGAAGATATATATCAAAAACAGAAGGACTTTATGGAGATATTTATGGCACAGCAGTTTTTATTTCAAAGGCAATGGCAACGAATTCGTAAACATGCACAGAAGCTGGGCATCAGCATAATGGGCGAC…
Dh_689	ATGGATAGAAATGATTACTATGGAGGAGATTCCACCTCGCTCAACCTTAACCAGCTCTGGAAGAGGTTTAGAGGGGAAGACAAGCCCCCGGCACATCTAGGTGCGAGCAGAGATTACAACGTAGACATGGTTCCAAAGTTTATGATGGCAAATGGGACATTGGTTCGAACCCTCATTCACACTGATGTGACAAAGTATTTGTCATTCAAAGCTGTTGATGGGAGCTACGTCTTCAGCAAAGGGAAGATTCACAAGGTTCCTGCCACTGATATGGAGGCTCTGAAGTCCCCTTTGATGGGCCTTTTTGAGAAACGCAGAGCAAGGAACTTCTTCATTTATGTCCAAGATTACAATGAAGCTGATCCAAAAACACATCAAGGATTGGACCTTAATACGGTG…
Dh_690	ATGGCAAGCCATTCGTCGATGTCCTCAAGGAGGGTGGTGTCCTCCCTGGCATCAAGGTGGACAAGGGCACTATCGAGGTTGCTGGCACCGACAAGGAGACCACCACCCAGGGCCATGATGACCTTGGCAAGCGCTGCGCCAAGTACTATGAGGCTGGTGCCCGCTTTGCCAAGTGGCGCGCCGTCCTCAAGATTGGCCCCAATGAGCCATCTCAACTTGCCATTGATC
Dh_692	ATGGAAGAGTTTATGAACGCTGTTAAGCAAATCTATGGTGAGAAAGTTCTCATCCAGTTTGAAGACTTCGCCAATCACAATGCATTTGATTTGCTTGCAAAATATAGCAAGAGTCATCTTGTTTTCAATGATGATATCCAGGGAACAGCATCTGTGGTCCTTGCAGGTTTGTTAGCATCAATGAAGGTGACCGGTGGAACCCTAGCAGAGCACACTTATCTGTTCCTTGGTGCTGGTGAGGCTGGAACTGGTATTGCAGAACTCATTGCTCTTGAGATTTCAAAACAGACA
Dh_693	ATGGGCTCCTACTTGGGAGTTGCTGCAGCTTCTGCAAATCCTCCTCACTTTATCCACTTGTGCTACAAGCCCCCTGGTGGGAATGTCAAGAGAAAGCTGGCTATTGTTGGGAAGGGTCTAACTTTTGACAGTGGTGGCTACAACATTAAGACTGGACCAGGCTGCAGTATTGAGCTGATGAAGTTTGACATGGGAGGCTCTGCAGCAGTATTCGGTGCAGCAAAAGCTTTGGGCCAAATCAAGCCTTCTGGAGTAGAGGTTCATTTTATTGTTGCTGCCTGTGAAAATATGATTAGTGGCACAGGCATGAGACCTGGTGACATTGTGACTGCTTCTAATGGGAAGACGATTGAGGTTAATAACACTGATGCGGAGGGAAGGCTTACACTTGCTGACGCT…
Dh_696	ATGGTGGATACGGCGTCTTGCCCTGCCCTAGTCAGCTGTCCAGCTCTGCTCCACAATCTCGCGAACTTTGCGGTTGTACTCTCGCTTGTTCTCACTGAACAGTCTGGCCGCTTCGGAGTTTGCAGGAGAATTTGGGTTTGGATCGCAGAGCAGGGACTGAATAGAGGTCAATATTGCAGCAACATCATATATAGGGCTCCACTGGTTCTGCAGGATATCCAAGCAGATGCTTCCATCTGCATATATATT
Dh_703	ATGGTGAAAGTGAGCTGCGCAAACCTGCTGCTGCTTGAGATGCATGTTGTGGTCTATGTTGATTACTCTTCTTGTGCAAATCTGAACGCCATATATCTGAGGTCAATTGGCCATGGTGAAATGAGCTCTGCAAGCCTGCTGATGCTTGAGAGAAACTTTTCGTGGCCAGTAGTGATCGGCCTGCTG
Dh_709	ATGGTCTCCGTCCCCATCGCCACCTCCTCCGTCCCCCTCTCCACCCGAGGCCGCAGCTCCTCCCTCTCCTTCCCCGCTCCCAAGAAGGGAGGTATTGGTCACGGTGGCCTGCGGATCGAGTGCATTCGTATTGGTGGTGTTGAGATACCAAACCACAAGAGGGTGGAGTACTCGCTACAGTACATCCATGGCATTGGACGGTCGCGCTCCCGTCAAATCCTTTTGGACCTCAATTTTGATAACAAGATCACCAAGGACCTCTCCGAGGAGGAGGTCATCACGCTGCGTAAGGAGATCACCAAGTACATGATTGAAGGAGACCTTAAACGGTTCAATCGTGTGGCGATTGAGAGGTTGAAGGAGATTAGGTGCTACAGGGGCATCCGGCATAAGCTTGGG…
Dh_720	ATGCTGCGCGCAGGAGGAAGGCGGCTCCTCGCCCCAGGGCTCCGGCGGCTCGCCGGCGAGGGGGCACCGGGGCTGGCGGGGGCGGCGGGGGCGAGGGCGTACCACGAGCGGGTGGTGGACCACTACAACAACCCGCGGAACGTGGGATCGTTCGACAAGGACGACCCGAACGTCGGCACGGGGCTGGTGGGCGCGCCAGCATGCGGCGACGTCATGAAGCTGCAGATCCGCGTCGACGAGGGCTCCGGCAAGATCGTGGACGCCTGCTTCAAGACCTTCGGGTGCGGCTCCGCCATCGCGTCATCCTCCGTCGCTACTGAATGGGTTAAGGGAAAGCAAATGGAGGAAGTAACGACTATCAAAAACACGGAGATCGCAAAGCACTTGTCACTTCCACCA…
Dh_722	ATGAAAGGCTTTTACAGAAGTGTATATGAGCTCAATGGGGAGAAGAAGAACATGGCTGTAACCCAGTTTGAGCCTGCTGATGCAAGGCGCTGCTTCCCATGTTGGGACGAACCCTCTTTCAAGGCTGTGTTCAAAATTACTCTAGAAGTTCCATCTGAGACTGTTGCTTTGTCAAATATGCCAGTCGTTGAAGAGAAGGTCAATGGTGCTACCAAAAATGTCTACTTTGAAGAAACTCCAATAATGTCAACATACCTAGTGGCTGTTATTGTTGGCATATTTGACTATGTGGAAGCTTTCACCACTGAAGGTACTAGGGTTCGTGTTTACACACAAGTTGGTAAGAGCGCCCAGGGAAAGTTTGCACTAGAGGTTGCCGTGAAGACACTGGTCCTCTTC…
Dh_723	ATGCCATATGAGTCATATAATGGAACGAATGTCAGATTGAGGTACATCCTGAAGGTGACGATTGGTAGAAATTATGTTGGCAATATTGTGGAGTGTCGGGATTTCTGTGTAAGAAACTACTCTCCTGTTCCTACAATCAACAACAGTATCAAGATGGAAGTTGGAATTGAAGATTGCTTGCATATTGAATTTGAGTACAGCAAAAGCAAGTACCATCTCAAGGATGTGATTGTAGGAAAGATCTATTTTCTTCTAGTCAGAATAAAGATAAAAAACATGGAGCTTGAGATTCGCCGTCGAGAATCAACAGGATCAGGCCCTAACACATATGTTGAGACTGAAACTCTTGCAAAGTTTGAGCTGATGGATGGTGCCCCAGTTAGAGGAGAATCTATTCCA…
Dh_724	ATGCCTCCTGGAACAGGCGATATACATTTAACACTGTGTCAGGTAGCTCCATTGACTGCAGCTGTTATTGTTACCACCCCTCAGAAGCTCGCTTTCATTGATGTTGCAAAGGGAGTTAGGATGTTTTCTAAGTTGAAGGTTCCATGTGTTGCAGTTGTTGAGAACATGTGCTACTTTGATGCTGATGGAAAGCGTTATTACCCATTTGGACAAGGTTCTGGAGCTCAGGTTGTGCAGCAGTTTGGAATACCTCACCTTTTTGATTTGCCAATACGACCAACTCTTTCAGCTTCTGGAGATACTGGAATTCCTGAGGTAGTGGCTGATCCCCAAGGGGATGTTGCCAAGACATTTCAGAATCTTGGAGTATGTGTTGTTCAACAATGTGCTAAAATTAGG…
Dh_727	ATGGATCATCATTGTGTATGGGTTGTGAATTGTGTTGGGGCGCTAAACTACAAGTTCTTCCTTCTCTTCTTGTTCTACACTTTTCTTGAGACGGCGCTTGTTACCCTGTCCTTATTGCCTCACTTTATTGCTTTCTTCAGCGATGTTGAGATCCCAGGAACTCCTGGGGCACTTGCAACCACGTTCCTCACATTCGTATTGAATCTGGCCTTTGCTTTGAGTGTCCTTGGTTTTATGATAATGCATATTTCACTTGTTTCTGCTAATACAACAACAATTGAGGCATATGAGAAAAAAACTACACCACATTGGAAGTATGATCTTGGCCGGAAGAGGAATTTTGCTCAGGTTTTTGGAAACGACAAGCGGTATTGGTTAATCCCGGCATACTCAGAAGAG…
Dh_728	ATGGATCATCATTGTGTATGGGTTGTGAATTGTGTTGGGGCGCTGAACTACAAGTTCTTCCTTCTCTTCCTGTTCTACACTTTTCTTGAGACGGCACTTGTTACCCTGTCCTTATTGCCTCACTTTATTGCTTTCTTCAGTGATGTTGAGATCCCAGGAACTCCTGGGGCACTTGCAACCACATTCCTCACATTCGTATTGAATCTGGCCTTTGCTTTGAGTGTCCTTGGTTTTATGATCATGCATATTTCACTTGTTTCTGCTAATACAACAACAATTGAGGCATATGAAAAAAAAACTACACCACGTTGGAAGTATGATCTTGGCCGGAAGAGGAATTTTGCTCAGGTTTTTGGAAATGACAAGTGGTATTGGTTCATCCCAGCATACTCAGAAGAG…
Dh_729	ATGGCTGTTACTCGCCAGGATAGGCGGCATCATTCATGTGACAAAAGTTGCACAAGCTTAATCTCACCGTATAGTTCAGGAAACAAGATGCATTCACAGCTCAGTGCATGGTTCAGAAAACAAAAAACTCAACATAGAAAGAGAGTTCAACAG
Dh_730	ATGACGCTGTTGTCACCAAGATGCCCTTCGTACCAACCAAGTACTACAAACCCTCATAGATCGTACAAAAGGTGTTCCTTCAAACACAATTTTCTATTGCAACTCTCTTCTCGCAGCTTGCTCATGACTGGCTACTGCAATGCTGCAACTGTAACTTATGTAAGGCTTCCTCTTACAGCT
Dh_737	ATGGAGCTGGATGTTGACCCTCTGGAAAGCATCACCTTTGGTACGGCAAAGGCTAGTCTCATCAATGGCACTGGAAGTAGCAGTAGTCAATACAGCCTCCAAAATGGTGTTGGGACAGTGACTGGCGAGCATCCATATGGTGAACACCCCTCCAGGACTTTGTTTGTGCGGAACATTAATAGTAATGTCGAAGACTCAGAGTTGCGCTCATTGTTTGAGCCATTTGGGGACATTCGGTCTATGTACACTGCAACAAAACAC
Dh_738	ATGCATGAACCATACGCCAGGATTATCTGCAAAGAACCTAATGGCGACCCAGCCGCCGGCAGGGACGCCGACGGTGTTCCTCTGCACGGGGTCGAGCAGGTTGAACCCCGCGGGGTCCTTGGCCGGGTCGTAGTTGCCGAATCCCTGGCCCACGACGAAGAAGTCGAACCCGTGCAAGTGCAGCGGGTGGCTCTCGGTGCCCAGGATGCTCGTGTCCTGCATCACCACCTCCACGCTCGTGTTGTACGGCAGCACCACCACCTTGGTCCCGTTCGCCACGTTCGTATTGTTGGGCGGCGTGCCCGTGTAGTTGAACGGCTCCGGCGGCACGACAGGGAATTCCGTCGTGTACACGCCGGCGGC
Dh_744	ATGGTGTCGAAAGAAACTGGTGATGTCTACTCGACAAATGAGCCGCAGATTGCATTCAACTCCAGGATTGCATTTTGCCTCAACATGCACAATGAAGCGGTCAAGGCGATGAGGTTCCCCCCGAATTCTCACAAGGAAAAGGAGAGCGCTGAGAAACGCCGCGAGAGGCTCCAACAGGAGGAGGAATTGGCAAAACACATGGCTGAGGAGGATGACGATGATTTT
Dh_747	ATGACTCTTGTGGAAGCTTTCAAAAGGATGCAGGTCATTGAAGATGAGGAACCAGTAGATGCACTGGATGAAAATGGAGAGCCTGATGAAGAGGTATTGGAAGAGAATAAAATGGAGGAGAACACGGATGAAGCTGTCCAAGTTGATGCTGATGAACCCGAAGAGACCGTTCTT
Dh_750	ATGGACGAATTCATGTTTGATGGCTTCCGATTCGATGGGGTTACATCAATGCTGTACCATCACCATGGTATCAATACGGCGTTTACTGGAAATTATAAGGAGTATTTCAGTTTGGATACTGATGTAGATGCAGTTGTTTATATGATGCTCGCAAACCATCTAATGCACAAACTCTTGCCAGAAGCAACTGTTGTTGCCGAAGATGTTTCAGGCATGCCAGTGCTTTGTCGGCCGGTTGATGAAGGTGGAATAGGGTTTGACTATCGCCTGGCTATGGCTATTCCTGATAGATGGATTGACTACTTGAAGAACAAAGATGACCGCGAATGGTCAATCGGTGAAATAGTGCAGATTTTGACTGACAGGAGATATACCGAAAAGTGCATTGCATAT
Dh_751	ATGAATGCTCTGGTACGAGTGTCTGGTGTTCTGACAAATGCTCCCTACATTCTTAACCTTGACTGCGATCACTATGTTAACAACAGCAAAGCTCTTAGTGAAGCAATGTGCTTCATGATGGACCCTTCTGTTGGTAGAGGTGTCTGCTATGTCCAATTCCCACAGAGATTCGATGGCATTGATCGCAGCGATCGTTATGCCAATAGGAACGTTGTGTTCTTTGATGTTAACATGAAAGGGCTTGATGGCCTCCAAGGTCCAGTTTATGTGGGAACTGGTTGTTGTTTCTATAGGCAAGCTCTCTATGGTTATGGACCACCATCTCTGCCTGCCCTTCCAAAGTCTTCAGTTTGTTCATGGTGCTGCTGCTGCTGTCCTAAGAAAAAAGTTGAAAAAAGT…
Dh_752	ATGAAGCTGGCGCCGAGGGAGGCGGAGAAGTTGGCGCTGCACAATGCCGGGTTCTTGGCGCAGAAGCGCCTCGCCCGGGGGCTCCGCCTCAACTACACGGAGGCCGTCGCGCTCATCGCCGCGCAGATTCTTGAGTTTGTTCGTGATGGAGACAAAACTGTAACAGACTTGATGGATTTAGGAAAACAGCTGTTGGGCAGGAGACAAGTTCTTCCAGCTGTTCCACACCTTTTAGACACTGTGCAGGTTGAAGGAACATTTGTGGATGGAACAAAACTAATTACTGTACATGACCCTATTTCTTCTGATGATGGAAATTTGGAGCTTGCGCTGCGTGGTTCTTTTCTCCCAGTACCATCATGTGAAAAGTTTTCTGGGAGTGATGTCGACGACTCTCCT…
Dh_764	ATGGGTACAAGAATGTGCTTGCTGTTGCTGTGGAGACTGATTACTCGTACCCACATGCGGACAAGATCAAGGAGTATCTCAAGGACCCCAGCAAGTTTGCGGTTGCTGCCCCGGTTGCCGCCGCTGCCGACTCTGGTGCTGCTGCTGCGGCTGCTCCCAAGGAGGAAGAGAAGAAGGACGAACCTGCGGAGGAGTCTGACGATGACATGGGCTTCAGTCTGTTCGACTAAGCTGCTGCCTGTATCGCTGCCAAGTTGCAAGTTTTGCCTTAGCGTTGAACATCAAAGTTTGTTATTACCA
Dh_768	ATGGAGCTCATTACTAGCACGGATGTTGTCCGGAATCTCTGTAAGAAAATGGCACCCCCTCTTGTTACACTTCTGTCAGCAGAGCCTGAGATTCAGTATGTAGCATTGAGGAACATCAATCTGATTGTTCAAAAAAGGCCTACAATACTTGCACATGAAATTAAGGTCTTCTTTTGCAAGTACAACGACCCAATATATGTTAAGATGGAGAAGTTGGAGATTATGATAAAGCTTGCCTCAGATCGAAACATAGATCAGGTGCTGTTGGAGTTCAAAGAGTACGCCACAGAGGTGGATGTTGACTTTGTTCGGAAAGCTGTTCGTGCTATTGGAAGATGTGCAATTAAATTGGAGAGAGCTGCTGAAAGGTGCATTAGTGTTTTGCTTGAGCTGATTAAG…
Dh_772	ATGAATCAGGATAACTACTTGGAGGAGGCAATGAAAATGCGGAATTTACTTGAAGAATTTCGTAGTAATCACGGTATCCGGCATCCAACAATTCTGGGTGTGAGGGAACATGTGTTCACGGGAAGTGTGTCTTCGCTGGCATCATTTATGTCAAATCAGGAAACCAGTTTTGTTACTTTGGGGCAACGTGTTCTGGCTTACCTTAAGGTTCGAATGCACTATGGACATCCTGATGTTTTTGATCGGATATTTCATATAACCAGAGGCGGCATAAGCAAGGCATCCCGGGTGATTAATATAAGTGAAGATATATACGCTGGATTCAATTCGACTCTGCGCCAGGGGAATATCACACACCATGAATATATCCAGGTTGGGAAAGGACGAGATGTTGGTTTG…
Dh_783	ATGTTCGTTGGTAAACATTATTGGCATGCTCAAGCTGTAGCTTCAGAAAAAAAAGTCCGTTCCTCTTCAGCCATTATCCGCTCCCATCTTAGGCAGTCTTCACAGTGGCAGAGT
Dh_785	ATGGAGCTCCCTTCACTCCAAGATACTGAATCTGATCCAAACTGCTGGCTCAAGTATACCATGGCTCCTGGAATGCAGCCTACCGAGTTAGTTGATCCCTACCTGCAGTCTCCAACAGCAACCCCATCAGTGAAATCCGAGTGCGCGTCACCAAGGAACAGTGGTCTTTTGGAAGAACTGCTCCATGAATCTCAGGCACTAAGATCTGGGAAGAACCAACAGCCGTCTGTCAGAAGTTCAAGTTCCTCTGTCGGTACGCCATGTGATACTACGGTAGTTAGCCCAGAGTTTGATCTCTGTCAGGAATATTGGGAGGAACATCCCAGTTGTTTCCTGAATGAATGTGCTCCTTTCAGTGGTAATTCATTCACTGAATCCACCCCTCCTGTTAGTGCGGCA…
Dh_786	ATGCTCAACAAGACCAAAATTAGAGCATTTTTTTGTTACATGTCCCGCTCACATCAACAAGTGGAAATTTATTGCTCAATCCTAAGGGCTCGAGTTCGATCGGGAAGTTTGATTTTCAGTATCCCTTTTAGTAGGGCTCCACAGGCGCACGGAACT
Dh_801	ATGATGATGCAATTACTGATAAGGAATGAGAAAGATGGCATTCTTTGCCCGATTCCTCAGTACCCCTTGTACTCAGCCTCCATAGCTCTTCATGGTGGAGCTCTTGTCCCGTATTATCTTGATGAATCAACAGGCTGGGGTTTGGAAATCTCTGACGTTAAGAAGCAACTTGAAGATGCTCGCTCAAAAGGCATTGATGTTAGGGCTTTGGTGGTTATCAATCCAGGAAATCCAACTGGGCAGGTTCTTGCTGAGGAAAACCAATATGACATAGTGAAGTTTTGCAAAAATGAGGGCCTTATTCTTCTGGCTGATGAGGTATACCAAGAGAACATCTATGTTGATGATAAGAAATTTCACTCTTTCAAGAAGATAGCGAGATCCATGGGATACGGCGAG…
Dh_803	ATGCCCAAGGTCTCTGATGGACGCCCTTCTTATCTTGTTGTTAATGCTGATGAGAGTGAACCAGGAACTTGCAAAGACAGAGAAATCATGCGTCATGACCCCCACAAGCTTCTGGAAGGGTGCCTGATAGCTGGAGTTGGAATGAGGGCATCAGCTGCTTACATCTACATTAGAGGTGAATATGTGAATGAG
Dh_806	ATGGCGTCGGAGATGCCCGCCACTACGCCGATGAGGTTGATGATGAGCAGTGTCGTCGGCGGAATGAGGAGGGTGGTCCACTTGAAGGCGTACAGCTCGGCGTACTCGTCGTCCTCGTCGCCTGTGGCCTTGGAGGTGACGGTGAAGTTAGTGTCGATCCCGGCGAGCACCTTGAGCAGGCCCTGGACGACGGCGAACAGGTGCGCAGACACGCCGCCGATGACCCAGAACTGCTCGTTCCTCCACCACTCCTCGATGCTCACCCCGCTCCACCGCAACTCGAGGATGCCCGTCGCGAAG
Dh_810	ATGGCTAAGCTTGCAGAGCAGGCTGAGAGGTATGAGGAGATGGTAGAGTTCATGGAGAAGGTGGCCAAGACAGTTGACTCTGAGGAGCTCACTGTGGAGGAGCGCAACCTCCTGTCTGTTGCATACAAGAATGTGATTGGAGCCCGCCGTGCCTCATGGCGCATTATCTCCTCCATTGAGCAGAAGGAGGAGAGCCGTGGCAACGAGGACCGAGTCACACTCATCAAGGACTACCGTGGAAAGATCGAGACTGAGCTCAGTAAGATCTGTGATGGCATTCTCAAGCTTCTTGATTCCCACCTTGTCCCCTCATCTACCGCTCCTGAGTCCAAGGTCTTCTACCTCAAGATGAAGGGTGACTACTACAGGTACCTTGCCGAATTCAAGACTGGGGCTGAG…
Dh_811	ATGGTGGTAGATATCTCGAAGCAATTTTTTCCTCATCTGGCTGTTGGATTTGAAGATCCTCGTGTGTCATTACACATTGGAGATGGTGTTGCCTTTTTGAAAAATGTTCCAGAGGGTACCTACGATGCAGTAATTGTGGATTCCTCTGATCCAATAGGTCCGGCTCAAGAGCTTTTTGAGAAACCTTTCTTCCAGTCTGTTGCCAGAGCTTTGCGTCCAGGTGGAGTTGTATGCACTCAGGCAGAGAGCATATGGTTGCATATGCACATTATTGAAGATATTGTTGCCAATTGTCGCCAAGTTTTTAAAGGCTCAGTTAACTATGCTTGGACAACAGTACCTACATACCCTAGCGGAGTGATTGGTTTCATGCTT
Dh_816	ATGCTGCCAATCGAACTTGATCTATGGCATTTATCCTTACCTGTTGTCTTTCCACAGGCATTTTTGTTTAAGTTGGGCACTCTGCACAAAGAACCAGTTTCTTTCAGTTTTGAGTGTCAAGCGAGTTATGGATTATCTAAATTATATGATGTGCTGCCGTTTGGA
Dh_817	ATGAATCTGCTCTTGTACATGGCTCCAATTGCCGTTATTCTCTTGCTTCCTGCTACTATCTTTATGGAGGATAATGTTGTTGGAGTTACAATACAACTGGCCAAAAAGGATTTCACGATTGTTTGGTTACTATTGTTCAATTCTTGCTTGGCGTATTTTGTCAATTTGACCAATTTCTTGGTGACCAAACATACTAGTGCATTGACTCTACAGGTCCTCGGGAATGCAAAAGGTGCCGTGGCAGTTGTCGTCTCAATTCTGATATTCAGGAATCCTGTGTCTGTAACCGGAATGCTTGGTTAC
Dh_820	ATGTTCCGTGGTAAACATTATTGGCATGCTAAAGCTGTAGCTTCAGAAAAGTTAAGGGAGAAAAACAGTTGCTGCTCCGGCACAAAAATACTAGCATACATAGCACAGGCAGAAGTTCACTCCTCTTCGGCCATTTTCCACACCAAGGTGAAGGGGTGGAAGAACTTAGGCAGTCTTCACAGTGACAGAGTTGATGATGTCAATGAATTCAGGCTTCAAAGAAGCACCACCAACGAGAAAACCATCAACATCGGGCTGGGCCGCCAGCTCTTTGCTGTTTGCAGCAGTTACGGAACCTCCATAGATGATCCGTGTGGACTCAGCAACCTCAGGGCTGAC
Dh_823	ATGTGGCTCCAACTCTGCTACCTTCCAGGTCTTCAGTTTGAGAACAATTGTGAGGTTGGTGTTTTCTCCAAGCTGACAAATGCCTACTGTTTGGTTGCAATCGGAGGGTCAGAGAGCTTCTACAGTGCATTTGAGGCTGAGCTTGCAGATGTCATTCCTGTGGTCAAGACCTCTATAGGTGGTACTAGGATAATTGGTCGACTGTGTGTTGGAAACAAGAATGGACTTCTCTTGCCACATACTACCACTGATCAAGAGCTTCAGCATCTGAGGAACTGCTTGCCTGATCAAGTGGTTGTTCAGCGTATTGATGAAAGGTTGTCTGCCCTTGGCAATTGCGTAGCCTGCAATGACCATGTTGCGCTTACACACCCTGACCTTGACAAGGCGACTGAGGAG…
Dh_825	ATGGAGTTCCCCAAGGACCCCGCGCCCACGCGCGAGCAGATGATCGACACCTACCTCAACACCCTCGCCACCGTCCTTGGCAGCATGGAGGAAGCCAAGAAGAACATGTACGCCTTCAGCACTACCACCTACACCGGGTTCCAGTGCACTGTCGACGAAGAAACATCAGAGAAGTTCAAGGGTTTGCCTGGTGTCCTGTGGGTGCTCCCTGATTCCTACATTGAT
Dh_830	ATGGCTAGGGGAAATGCCACTGTCCCTGCTATGGAGATGACCAAGTGGTTTGACACCAACTACCACTTCATTGTCCCTGAACTGGGCCCAACCACCAAGTTCTCCTACTCTTCTCACAAGGCTGTGAATGAATACAAGGAGGCAAAGGCGCTTGGCGTTGATACCGTGCCAGTACTTATTGGGCCAGTCTCATACTTACTGCTTTCTAAGCCTGCCAAGGGTGTGGACAAATCATTCTCACTTCTTTCACTTCTTGGTAGCATTCTTCCCATCTACAAGGAGGTTGTTGCTGAGCTGAAGGCAGCTGGGGCTTCATGGATTCAGTTTGATGAGCCCACCCTTGTTTTGGACCTTGATGCTCACCAACTGGCCGCATTCTCTTCAGCATATGCTGAACTT…
Dh_831	ATGGCCAGGGGAAATGCCAGCGTCCCTGCTATGGAGATGACCAAGTGGTTTGACACCAACTACCACTTTATTGTCCCTGAACTGGGCCCTAACACCAAGTTTTCCTATGCTTCACACAAGGCTGTATCTGAATACAAGGAGGCTAAGGCGCTTGGCATTGATACTGTTCCGGTGCTTATTGGACCAGTCTCATACTTGTTGCTCTCGAAGCCTGCCAAGGGTGTAGAGAAATCATTCTCTCTTCTTTCACTTCTTGGTAGCATTCTTCCTATCTACAAGGAGGTTGTTGCGGAGCTGAAGGCAGCTGGTGCATCATGGATTCAGTTTGATGAGCCCACCCTTGTTAGGGACCTTGATGCTCACCAATTGGCTGCATTCTCTTCAGCATATGCTGAACTC…
Dh_832	ATGAAGGCTGTATGGCTCCGTAACCCCAAGGAGGTTACTGAAGAAGAATACTCAAAGTTTTACCACTCACTGGCCAAGGACTTCGGTGATGACAAGCCTATGGCTTGGAGCCACTTCACTGCTGAGGGAGATGTTGAGTTTAAAGCTTTGCTCTTTGTTCCCCCAAAGGCTCCACAGGATCTCTATGAGAGTTACTACAACTCTAACAAGTCAAACCTCAAGTTGTATGTTAGAAGAGTTTTCATCTCTGATGAATTTGATGATCTTCTTCCAAAGTATCTCAGCTTTTTGAAGGGTATTGTTGACTCAGACACACTGCCTCTCAATGTATCACGAGAAATGCTTCAACAACATAGCAGTTTGAAGACCATCAAGAAGAAACTAATCCGCAAAGCTCTG…
Dh_837	ATGATTACTTTTGAAAGAATAGAAAATGAGTTTGGGGCAACTGTACGCCATATTGTTGAAGGGGAGACAAAGGTATCTAAGTTAGGGAAACTTCAATGCAAAAATGAGGGTAATTCAAAACAAGATGTCAAAGCTGAAGACTTAAGACAGATGTTTCTTGCCATGACAGAAGAGGTTCGTGTGATCATTGTGAAACTAGCAGACAGATTGCATAACATGCGTACTCTCACACATATGCCTCAGCACAAGCAGTACGCCATCTCCATGGAGACACTGCAGGTCTTTGCCCCCCTAGCAAAACTTCTTGGGATGTATCGAATAAAGTCTGAGTTAGAATATCTGTCCTTCATGTACGTGAATCCCGGTGATTTCGCTGAACTAAGGAAAAGAGTCGAAGAT…
Dh_841	ATGCGGATGGTGGCGAAGCAGATCCAGCGGGAGCTCGCCGACATGCTCACCCGCGACCCCGTCCTGCAGCGCGCCGTCCTCCCCGAGGCCGCCCTCGGCGCCGACCGCTACCTCTCCTCCCTCACCACCATCGCCGACGTCGAGCTCTCCAACGACCTCCAGGTTTGTAAGGTGTATGTGTCCGTGTTTGGGGACGAGAGGGGGAAGAAGGTCGCCATTGCCGGGCTCAAGGCCAAGACTAAGTACGTCAGGAGCCAGATCGGCAAGCGGATGAAGCTGCGCCTCACGCCTGAGATACGGTTCATCGAAGACGAGTCCATGGAGCGCGGAAGCAGGATTCTTTCTATACTGGACAAACTAAAGGAGGAAAGGGAGCAGCTAGAAGGAAAAGATGGAGAA…
Dh_843	ATGGCCGACGAGATGGGAGCGGGCCTGGAGAAGGAGGGTGGGAGCAGGGTCAAAATGCTCCTCTCCTACGTCGATAAGCTCCCCACTGGGAGAGAGGAAGGATTGTTTTATGGATTGGACCTAGGAGGAACAAATTTCCGCGTCTTGAAGGTGCAGCTGGGTGGCAATGAGAAGCATGTTGTTAACCGTGAGTCCAGAGAAGTCACCGTTCCACCACATTTGATGTCAGGGAGCTCTTCTGATCTGTTTGGTTTCATTGCATCTGAATTAGGCAAGTTCGTTGCTGATGAAGAAAAGGGTACTAACTTATCAAACGGGAAGATACGAGAACTTGGATTCACATTTTCTTTCCCAGTAAGGCAGCGGTCTGTTGCATCGGGTACCCTTGTCAAGTGGACC…
Dh_858	ATGATGAGAAGTGCCATCCAGTTTATTTCAAAGAAGTGGCCTTTTTGGAATAGAACTGATGGAGCAGATCACTTCTTTGTTACACCACATGACTTTGGTGCTTGCTTCCATTATCAGGAAGAGAAAGCTATTGAGCGGGGAATTCTTCCAATGCTCCGTCGTGCCACACTGGTTCAGACCTTTGGACAGAAGAACCATGTCTGCTTGAAGGACGGGTCCATCACCATTCCGCCATATGCACCCCCGCAGAAAATGCAGGCTCACTTGATTCCTCCTGATACTCCCCGTTCAATCTTCGTTTACTTCAGGGGTCTGTTCTATGACAATGGGAATGACCCCGAGGGTGGGTATTATGCAAGAGGTGCCCGAGCTTCACTGTGGGAGAACTTCAAGAACAAT…
Dh_859	ATGATGTGTGCTGCTGACCCCCGGCATGGCCGCTACCTTACTGCCTCAGCCATGTTCCGTGGAAAGATGAGCACCAAGGAAGTGGACGAACAAATGCTGAATGTGCAGAACAAGAACTCATCGTACTTTGTGGAATGGATCCCCAACAACGTCAAGTCGAGCGTGTGTGACATTCCACCCATTGGCCTGAAGATGGCATCCACATTCATCGGCAACTCGACCTCAATCCAGGAGATGTTCCGCCGTGTGAGCGAGCAGTTCACAGCCATGTTCAGGAGGAAGGCCTTCTTGCACTGGTACACTGGTGAGGGCATGGACGAGATGGAGTTTACAGAGGCCGAGAGCAATATGAATGAC
Dh_861	ATGATGAGGATGACGATGAGGGTAGCGAAGAGGATGAAGATGATGATGAGTGAGCTTGCTCAAGATGCTCCAATGGACAACATGGGAGCGACGATGCAAGGGCCTATGGCGGTGGGCGTTATAAGGAGCCCCTATCCCAATCTACTAGAATTATTCAGTTTCGCTTCACATTGTGATGTTTTACTTTCTCGTCCTATAATGGATAGCGCTCCT
Dh_869	ATGAAGAAGGCTTCGTCGCTGTCTGAGCTTGGGTTCGATGCCTCCGGCTCGTCGTCGGGTTTCTTCCGCCCCGTGGCCGACTGCCCCTGCACGCCGACGTCCGACCGGCGGCGCCTGACCAAGATCTCGGTTATCGGCGCGGGCAACGTGGGCATGGCCATCGCGCAGACCATCCTGACCCGCGACCTGGCCGACGAGATCGCGCTGGTGGACGCGCTCCCGGACAAGCTCCGCGGCGAGATGCTGGATCTGCAGCACGCGGCGGCGTTCCTCCCGCGTGTGCGGCTGGTGTCGGACACGGACCTGGCGGTGACCAAGGGCTCCGACCTGGCCATCGTGACGGCGGGCGCGCGGCAGATCCCGGGGGAGACGAGGCTGAACCTGCTGCAGAGGAACGTG…
Dh_882	ATGAAGAGTGTAATCTGGACCAAAGTATTCATAGTACTCATTGTTAGGCATCTTGTCCTCAAGCTCTTGACCAAGTGCAACTCCTGTCTCATAACACCAACACCGTGCAACATTTCTTATGGTATATCCACCACCACCAAGAAGCAACAATGGAACATTGAAAGACCTCATGTACTTCACACATTCTGCATGACCTCGAATCGAGAGATTGAAGCAGCCCAACCTATCCCCAGACAACGAATCGGCACCACATTGAAGCACAACTGCACCAGG
Dh_883	ATGGTAAACCATGAAGTGAGGCATATCTTCAAGACACGATCTAAAGTTGTCTCTTTTATTCGGAAGTTTCTTGATGAACGTGAATTTTTGGAGGTGGAGACTCCAATGATGAACATGATTGCTGGTGGAGCAGCTGCAAGGCCTTTTGTCACACACCACAATGAACTAAACATGAAGCTTTATATGCGTATTGCACCTGAGCTTTATCTGAAGGAATTGGTTGTTGGGGGATTGGACCGTGTTTATGAAATTGGGAAGCAATTCAGGAACGAAGGGATTGATTTAACACACAATCCTGAATTCACAACATGTGAATTTTATATGGCTTATGCAGATTACAATGACTTGATGGAGCTTACAGAAGCCATGTTATCTGGTATGGTTAAGGAGCTGACAGGT…
Dh_895	ATGGATATGATGTCTGTGTACCAAGAAGGAGCTTACGAAAGATTATGCAGGTGGGTTCAAGCAGAATGTAAGAAATTAGGTGATAGTGACAATCCTGAAGTAAGTGAACTTTTGAAGAAGGCTGTTCGCTGCCTGAAGGAAAGGCCTGTTCTATTTAAGTACTGTGCAGAAGAGGTTGCCAATATGAGGCATCATGCCTTATTCAGGCGGTTTATAAGTGCTCTTACTAGAGGTGGACCCGGAGGGCTCCCAAGACCAATAGAAGTACATGCTCATGATCCTCTTCGTTATGTAGGTGATATGCTGGGGTGGCTACATCAGGCACTGGCATCTGAAAGAGAGCTTATAGTTGCATTGCTTGATCCGGATGCGATAACTGACAGTGGTCCAACTACTCGT…
Dh_898	ATGTCTGGGAAAGGGCGCGCTGCACCTGAGTTGCTGACTGCTGTTCTACCTGGAGGAAGTTCTCCTTTCAAAGAGCTTCCAGACAGTTCTTTTTTCATTTGTGCAAGATCATCATCAACCGATGAAGTTTCAAGCAATGCAAACTTTCCTTCTAAATCATCGGTTGCTAAT
Dh_905	ATGTCTCTTACATGCAGGCATGCAGCTTACACCAAATATACCACGGATGAAAGTACATCAAGCCCCTTACTCAAAAGCCCAGAAACCGATCGAGCAGATCGATCATATGCACAACTTACTGCATCGGCATCGGCATCAGCACGGGCCGGCGGCCTCGATGGCCTTCGCCTCGGGCTTCTCGGCGCCCACTTTGGGCACGGTGACGGTGAGCATGCCGCCTTCCATGGCCGCCCTGACGTCGTCCACCACGGCGTCCTCGGGCAGGTGGAACCTGCCGAAGAAGGTGGCGCAGCTGCGCTCGATGTGGTGCCACTTGTCGTTCTTCTCCTCCCTCCGCACGCTGCGCTCGCCTGTGATGACCAGCACGTTGCCCTCGTCCACCTCCACCCTCACCTCCTC…
Dh_906	ATGTCTCTGGTAAGGCTCTTCGACACGCTCGCCTTTGATACGTGGAACCCCTTCAGCATCTTCGGCACGACGGTGGCCGCCGACGCGTGGCTGGCCAGCGACACGTCGGCGTTCGCCAACACCTACATCGAGAGCCGGGAGACGGCGGAGGCGTACGTGTTCAGCGCGAACCTCCCGGCGGGCGTGAAGAAGGAGGAGGTGAGGGTGGAGGTGGACGAGGGCAACGTGCTCGTCATCACCGGCGAGCGCAGCGTGCGGAGGGAGGAGAAGAAGGACAAGTGGCACCACATCGAGCGCAGCTGCGCCACCTTCTTCGGCAGGTTC
Dh_914	ATGCCGTGGTTGGCAGTCCCTTTCTCCGACTCCGAAGGTCGTAAAGGCCTTGATGACCGGTTTAATGTCAGGGGTATTCCGCACCTCATCATCCTTAATGCAAAAACTGGTGAAGTTTATACTGAAGATGGAGTCGAATATGTGAGTGAGTATGGTACAGAAGCTTACCCTTTTACA
Dh_917	ATGGGTTTGAGCGACCAGGACATTGTTGCGCTTTCTGGTGGTCATACCCTGGGAAGATGCCACAAGGAGAGATCCGGCTTTGAGGGAGCCTGGACTTCCAACCCTCTGATCTTTGACAACTCTTACTTCAAGGAGCTTCTGAGCGGCGAGAAGGATGGGCTTCTTCAGCTGCCAAGCGACAAAACCCTCCTGTCTGACCCAGCATTCCGCCCACTTGTGGAGAAATATGCTGCGGAGGAGGATGCTTTCTTTGCTGACTACGCTGAGGCACACCTCAAGCTCTCTGAATTGGGATTT
Dh_918	ATGGAGGAGGAGGAGGGGGAGGGGGAGGAGGAGGCGCGGGACGAGGAGGACATCACCCAGGAGGACGCCTGGGCCGTCATCTCCGCCTACTTCGAGGAGAAGGGCCTCGTGCGCCAGCAGCTCGACTCCTTCGACGAGTTCATCCAGAATACCATGCAGGAGATCGTCGACGAGTCCGCCGACATCGAGATCCGCCCCGAGTCGCAGCACAACCCCGGCCGCCAGGCCGAGTTTGCCGAGACACTCCACAAGATCAGCTTTGGTCAAATCTATCTGAGCAAACCAATGATGACAGAAGCTGATGGAGAGACAGCTACTCTATTTCCAAAATCAGCAAGGCTCAGGAACCTGACATACTCAGCACCACTATATGTTGATGTATCATACAGAGTTGTGAAG…
Dh_921	ATGTTTGTTGGAAAGAGACTCCTTAGTATTGAAGGTCCGAATGCTGATAGAACCATCAATACTCTCATATTCAATTCTTTCGTATTTTGCCAGGTCTTCAATGAAATAAATTGTAGGGAAATGGACAAGATCAACGTCTTCCGAGGGATATTCAGAAATTGGATCTTTGTCAGTATATTGACAGCTACTGTTATATTCCAAGTGATCATAGTGGAAATTCTTGGCACTTTGGCGAACACTGTGCCGTTGAGTTGGGAGTTATGGTTGCTCAGTGTCATTCTCGGCTCGATTAGCATGATTATCTCCGTTATCCTCAAGTGC
Dh_923	ATGCCAGAAGGAATTGATCAAAGACCAGGTAGTTCCCTGGATGGCCGCCGTCTAGCATGCAAGAGGAAAAATATTGAAGGAGTCCATGGACAGTGTTCAGCAGGTGCTAGCACAAGTTTATCCCACAGGAATGATAATGTCTTCCATAACATTGCCTCTTCAAGTTTTAATCCTGCTCCTAGCACAAATTTGTCCTCTCCTAATTGTTTATTGGCTCCAAGTTCCATTGAGGAACAACTCACACGTTATGGAGCTACCGCAGGATTGTCATCTAGTAGCTATGATCCTAGTGGAGGCAATAGTAATCCAGGAAGTTCACAAAGAAGTTTCCGGGCAAGAACTTCCACGGCTCAACATATTAGTCCCTATGGTGTATGGCCCTCTTCAAGTGCCATCAGG…
Dh_931	ATGGACTTTGCTTTGGAGCCTGTTCTTCCACCTATGTATGCACATCCTGATCAAGTGGAGCGAGCTCTGAAAGCCAGGTTCCATGATGCAATGAACATACTTGGACCACAGCGCAAGGAGCTTGATTTGCTTATTGGAATACTTCCTGATAACAACGGCTCTCTTTATGGTGATTTGAAACGTGTCTGCGAAATTGACCTTGGATTAGTTTCCCAGTGCTGTTGTACGAAGCAAGTATTTAAAATGAACAAACAGATCCTGGCAAATCTTGCTCTGAAGATAAACGTCAAGGTTGGGGGAAGGAACACTGTATTGGCTGATGCAGTGTCAAGACGCATTCCTTTGGTCACTGACAGGCCTACTATTATATTTGGTGCTGATGTCACCCATCCTCATCCT…
Dh_939	ATGACATCGAACCTTGGCGCCGAGCACCTTCTTGCAGGAATGGTGGGCAAGAATTCGATGAAGGTTGCCCGCGATCTTGTCATGCAGGAGGTGAGGAGGCACTTCCGTCCTGAGCTGCTGAACCGTCTGGACGAGATTGTGATATTCGACCCTCTGTCGCATGAGCAACTCAGGAAGGTTGCCCGTCTTCAGATGAAGGACGTGGCCGTCCGTCTAGCTGAAAGGGGCGTTGCTCTGGCTGTGACCGACGCTGCATTGGACGTCATCTTATCATTGTCTTACGACCCGGTGTATGGTGCAAGGCCA
Dh_941	ATGTCTACGTATGGGTATGAGATTGTGCAAACGCTGATTGTTGATATTGAGCCAGATGAGCATGTCAAACGAGCAATGAATGAGATCAATGCAGCTGCAAGGCTGAGGGTGGCCGCCAACGAGAAAGCTGAAGCTGAGAAGATACTACTGATCAAAAAAGCTGAAGGAGAGGCAGAGTCCAAGTACTTGGCTGGTGTGGGTATTGCAAGGCAGCGTCAGGCTATAGTGGATGGGCTGAGAGACAGCGTACTCGCCTTCTCAGAGAACGTCCCTGGGACCACCGCAAAGGATATCATGGACATGGTTCTCCTTACCCAGTACTTCGACACCATGAAGGAGATTGGGGCCTCCTCCAAGTCCTCTTCAGTGTTCATCCCCCACGGTCCTGGAGCCGTCAAA…
Dh_946	ATGTTCATAATAGGCAGGTTGTGCACTTTCGGTCTTTGGAGAAACCAAAGGATGATGATTTTTGTTTGGAATTGTCAAAGCTTCATACATATGATGATGTTGTTGAGAGAGTTGCCCGCCAGCTCGGGTTGGATGATCCAGCGAAAATTCGGCTTACATCCCATAACTGCTATTCTCAGCAGCCTAAACCGCAACCCATCAGATATCGGGGTGTGGAGCATCTATTGGACATGCTCATCCATTATAATCAGACGTCTGACATCTTGTATTACGAAGTGCTGGATATTCCACTGCCAGAATTGCAGTGCC
Dh_952	ATGGGTTCTTTGGAAGGAAATGAAGGTTATGGACGTGCAGATTATTTTCTTGTTGGCAAGGATTTCCCCAGTTACATTGAATGCCAGGAAAAGGTTGATGAAGCATACCGAGATCAGAAATTATGGACTAGGATGTCTATCCTCAACACAGCTGGTTCCCCCAAGTTCAGCAGCGACCGGACGATTCACGAGTACGCCAAGGACATTTGGGATGTCAGCCCCGTCATCCTGCCC
Dh_958	ATGCTTGCTGAGAAGATGCAGAAGTATGGCGCCACAGGGTGGCTTGTTAACACCGGTTGGTCCGGCGGAAGGTATGGAGTTGGCAAGAGGATCAAGCTGCCGTACACTAGGAAGATCATCGACGCCATACACTCCGGAGAGCTCCTCACTGCCAACTACAAGAAGACCGAGGTCTTTGGCCTGGAGATCCCTACTGAAATCGAGGGCGTGCCATCGGAAATCCTCGACCCGATCAACACCTGGACAGACAAGGTCGTGTACAAGGAGACGCTCCTGAAGCTGGCTGGCCTGTTCAAGAAGAACTTTGAGGTGTTTGCCAACTACAAGATTGGGGGAGACGGCAGCCTGACTGATGAGATCCTTGCTGCTGGACCCAACTTC
Dh_962	ATGAGCCTGGGAAGCAAGCCTTTCCACAAGGCTCGGAGACCCTCTTCAGCGTGTATGGTCCGTATCGCATGGACCATGCCCTTGTACTTGATGTCACCAGTTCTCCCCTGGGCCATCAACCTAGTCTTCACAACATCGAAGGGTCCAGTACAGATTGGCCCTGCAGTTCCTGCAAGGAACCCCGAGACCATCGACTGCCATGGCTGGAGTACCATCCCGTCTCCTTCATGCTTCTTCCAGAGAACAATGTCGAATGTGTTCTTGGCTGTGAACATTGCAGCTTGGTTTGTGCCATTTCGCATGACAGTTGGTAATGCTCCAGCCCACAGACCAAAAAGGCCTTCCTCCCGAACAATTGTCTTTGCACAGTGTATGGGCCCTTTATATCTGAGCAGGTCT…
Dh_964	ATGCAATGGGTCTCCGCCGGGGCCACCGCAGTGCTATTGCTTGCTAAAGGCACGGCCATACATAAATCTTTCCTTGTGCCATTGTTTGCTCTGCAAGCACCTTGCAGTGTAATCTCATGGATCAAGAGTGACTATGGTCAGTGGACTGCTTTTCTTGCTCTTTTGGTGCGTTTGTTCTTCTTCATTCCAGGTGAACTGGAGCTTCCATTGTCAGCAATGCTACTTGTGAGCGTTGCTCCTTACCAGTTGATGAATGTGAGGGGAACTCAAGGTGGTGCAATACTGTCCTTGGCATTAGCCGGGTATCTAGCTTTTCAGCACTTCACCAGGCTGGGAGGTTTAGGGAAAGCCTTTGACCAGGGCTCAATAATTGCTACTTTGGCCATCATCTGCATCACA…
Dh_969	ATGCTTGTTCATATTATACCTGATTTGTTGAGTGTGAAGACGAGGGAGTTGTTTCTGAAGAATAAAGCCGAAGAACTTGATAGGGAGATGGGCCTGATACGGACGCAGGAAGAGACAGGTAGGCATGTCAGGATGCTTACCCATGAAATCAGAAGCACACTTGATAGGCATACGATCTTGAAGACTACCCTTGTTGAGCTAGGGAGGACCTTGGGTCTGGAAGAATGCGCGTTGTGGATGCCATCACGAAGTGGTTCAAGCCTTCAACTATCTCATAGTCTGCGCCACCAGACTCCTGTTGGGTCATCTGTACAG
Dh_976	ATGGATGATACAGAGAAGGCTATTCTCGACCCTCTTATGGTGAAAGTGAAGCTGAAAGCTGAGAATGTTGACATATGCTATCCTCCGATATTTCAAAGTGGAGGAAAGTTCGATCTCAAGCCAAGTGCCTCCAGTAATGATGATGATCTATACTATGATTCTGCAAGTGTTATCATTTGTGCAATTGGTTCGAGATACAACAGCTATTGCTCCAATGTTGCCAGAACATTTCTAATAGATGCTACTTCTACACAGAGTAAAGCATACGAGACCCTTTTGAAAGCTCATAATGCAGCTATTGCAGCACTGAAACCGGGTAACCAGATGAGTGCTGCTTATCAGGCTGCAGTCAGTGTGTACAAGAAGGAGACCCCTGAACTTATCCCAAATTTGACAAAA…
Dh_983	ATGGCAGAGGAGTGTCTTCTACACGCTATGGACCTCAGTGGTTTATTGCTTTTGTATTCATCCCTTGGGGATGCTGAAGGGATAACAAAATTGGCATCTACGGCTAAAGAACAAGGAAAGAACAATGTTGCGTTCCTTTGTTTCTTCATGCTAGGAAAATTGGAAGAATGCCTTGAATTGTTAATTGAAAGCAATCGTATTCCGGAAGCTGCATTGATGGCGAGATCTTATCTTCCGAGCAAAGCCCCTGCGATTGTAGCATTATGGAAAAAGGATCTCCAAAAAGTAAACCCAAAAGCAGCAGAGTCATTGGCAGATCCTGACGAGTACCCAAACTTATTTGAAGACTGGCAGATTGCTCTCAATGTAGAAGCTACTGTTGCTCCCAAGAGGGGTATC…
Dh_990	ATGCAGACGCATTTTCAAGACCCGACCAAGCAGTACTCACAGAGCAGTTCCAGAAGACAAGAAGGCAACTACTATTCGATCACTATATCAGGAGGAGCGGTAGTGGTAGAGCCAAGTGATTCAGCAGAAGCATCCACCATCTTCTTGACCTCATCTGGATTTGCCCCAACAATCTTCTTCACCACCTCCTTGTCCTTGATGAGAAAAAATGTGGGCATGGCCTTCACTCCAAGCTTGGATGAAACACTCTGGACATCATCAACATCCACA
Dh_994	ATGGTCGAGTACTTCGGAGAGCAATTATCTGGTTTTGCTTTCACTGCCAACGGATGGGTGCAGTCTTATGGATCACGTTGTGTGAAGCCCCCCATTATCTATGGTGATGTTAGCCGCCCCAACCCCATGACAGTTTTCTGGTCCAAGATGGCGCAGAGCATGACTTCTCGCCCAATGAAGGGAATGTTGACTGGTCCCGTCACAATCCTCAACTGGTCTTTTGTAAGGAACGACCAGCCAAGGTTCGAGACATGCTATCAGATTGCTCTTGCAATTAAAAAGGAGGTTGAGGATCTGGAAGCTGGTGGTATTCAGGTTATCCAGATCGATGAGGCTGCTCTAAGAGAGGGTCTGCCGCTGCGCAAGTCAGAGCATGCTTTCTACTTGAATTGGGCTGTC…
Dh_1013	ATGTTTGAGGTTTACTTTGGCCTGTTGATCTTCCTGGGGTACATGGTGTACGACACGCAGGAGATCATCGAGAGGGCGCACCACGGCGACATGGACTACATCAAGCACGCGCTTACCCTCTTCACCGACTTCGTGGCCGTCCTTGTCCGGATCCTCGTCATCATGCTCAAGAACTCGGCTGACAAGTCCGAGGACAAGAAGAGGAAGAAGAGGTCG
Dh_1014	ATGCTGACCATGCTCGGGTGCGTCGGGAGCATCGCCTGGTTGTTCTCGGTGCCCGTCTACGAGGAGAGGAAGAGGTTTGGGTTGCTGATGGCTGCTGCCCTCCTGGAAGGGGCTTCGGTTGGACCTCTGATCAAGTTTACTGTAGACTTTGACCCAAGCATTCTCGTGACAGCATTTGTTGGAACTGCCATCGCGTTCGGGTGCTTCTCTTGCGCGGCCACCATCGCCAAGCGCAGGGAGTACCTCTACCTCGGCGGCTTGCTCTCTTCTGGCCTCTCGATCCTCCTTTGGCTGCAGTTCGCTCGATCCTGCTTTGGCCACACCACTAGCGGCTTCATGTTTGAGGTTTACTTTGGCCTATTGATCTTCCTGGGGTACACGGTGTATGACACGCAGGAG…
Dh_1017	ATGGATGATGGGACTTTGGGCCCAGAAAAAGAGGTCCATGGATATCCAGAAGGAGCCAGGATTAATTTCGTCACCTGGTCACAAGACGGTCGTCATTTATCATTCAGTGTTCGAGTTGATGAGGAGGACAACAAAAGCGGAAAGTTAAGGGTGTGGGTTGCGGACGCGGAATCTGGAGAAGCAAGACCATTATTTAATTCTCCTGAGATATACTTAAATGCTATTTTTGACAGCTTTGTATGGGTTAACAATTCTACTTTGCTAGTCTGCACTATCCCTCTATCACGTGGAGCTCCACCACAGAAGCCATTAGTTCCATCTGGTCCAAAAATTCAATCGAATGAGACAAAGAATGTGGTCCAAGTGAGAACTTTCCAGGATCTTTTGAAAGATGAATAT…
Dh_1021	ATGGCGGTGGCGTCGCGGCTCGCGGTCGCGCGGGTCTCGCCGGACGGTGCGGCGGGGAGGAGGGGGCGGCCTGGGTTTGCGGTTTTTGGGGTTCCCGCGGCGGCGAGGATTGGGAGGAGGCGCGGCGGGGCCGTGGCGGCCAGCCCCCCCACGGAGGAGGCGGTGCAGATGACGGAGCCGCTCACCAAGGAGGACCTCGTCGCCTACCTCGTCTCCGGGTGCAAGCCCAAGGAGAACTGGAGAATTGGCACAGAACATGAAAAGTTTGGTTTTGAAGTTGAAACATTGCGCCCTATAAAGTATGATCAGATCCGTGACATACTGAATGGGCTGTCTGAGAGATTTGAGTGGGAAAAGATAATCGAAGAAAATAATGTTATCGGTCTCAAGCAGGGAAAG…
Dh_1027	ATGATGGATTCCTATGAAGAATGTCGAGACCCACCACGACTTTACCTTCTCGATAAATTTGATAATGCTGGTGTTGGGGCTTGTTTGAAGAGATATTCTGATCCATCCTACTTCAAGAAAGCATGGGATGTGGTGAAAGAACACAAGACTGGAAATCTACAAAGAGAAAAGAGATCTCAGAAAATCAAGAGAAAAGGATCATGCATGAAGGAACCATATCATGGACAAGCCACGACCAAGCATAGGAATGGTGAACTGCAGCGAGCACTCACTGCTGTTCAACTTACCAGCAGGCACTTTGCATCTCCCAGCACCAATGGCCGGAGCTTTTCAGAGCATAGATCTACACCTGATGCAAGATCTAACCCTGACAATATAAGCAGATCTTCTTCGTTTAGT…
Dh_1030	ATGTGGATCACAGGTATCCTTAAAAGACCAAAGATTTCTGGTGCACAGCTTGCTGCTATCCTCCCTCTGGCTATTGTCCATACCATGGGCAATCTTTTCACAAACATGAGCCTTGGAAAGGTTGCAGTGTCATTTACACATACCATCAAGGCTATGGAACCTTTCTTTTCAGTTCTCCTTTCAGCAATTTTCCTTGGCGAGTTGCCTACTCCTTGGGTTGTATTGTCTCTTGTTCCAATTGTTGGTGGTGTGGCATTGGCATCTCTTACTGAAGCTTCTTTTAACTGGGCTGGATTTTGGAGTGCGATGGCTTCAAATGTGACCTTCCAGTCAAGGAATGTGCTGAGCAAGAAGCTTATGGTGAAGAAAGAGGAATCTCTGGACAACATTAATCTCTTC…
Dh_1033	ATGTACATGGATGTGGTAAACAGATTGACATCCACTAGGGCCATCATTGATGACAACACGGTATCCATCTTCAAGTCCTTCCTGCTTTGCAACAACTTTTGTAACATAGAGAAGGTAGCCAAGAATCTCTACATGCCTCTCTTCTGCCTTAGAAAGTCCAGT
Dh_1034	ATGAATGCTCTGGTCCGAGTGTCTGCTGTGCTGACAAATGCACCATACATTCTTAACCTTGACTGTGATCATTATGTTAACAACAGCAAAGCCGTTCGTGAAGCAATGTGCTTCATGATGGACCCTTCTGTTGGTAGAGATGTCTGCTATGTCCAATTCCCGCAAAGATTCGATGGCATTGATCGCAGTGATCGTTATGCCAATAGGAACGTTGTGTTCTTTGATGTTAACATGAAAGGTCTTGATGGCCTCCAAGGTCCGGTTTATGTGGGAACTGGCTGTTGTTTCTATAGGCAAGCGCTCTATGGTTATGGACCACCATCTCTTCCTGCCCTTCCGAAGTCTTCTGTTTGTTCATGGTGCTGCTGCTGCTGTCCTAAGAAGAAAGTCGAAAAAAGT…
Dh_1046	ATGGTGGGCGCCATCGCCAGCGGGCAGATCGCCGAGTACATCGGCCGCAAGGGGTCTCTAATGATCGCCGCAATTCCGAACATCATTGGGTGGCTCGCAATATCATTTGCCAAAGATTCCTCCTTTTTGTTTATGGGTCGGTTGCTGGAAGGATTTGGAGTTGGTGTAATATCCTACACGGTGCCAGTTTATATAGCAGAAATTGCTCCACAGAACATGAGAGGAGCTCTTGGTTCAGTCAATCAGCTGTCTGTTACAATTGGTATATTGCTCGCCTACTTGTTAGGCATGTTTGTTCCCTGGAGAATTCTTGCCGTTCTTGGCATTTTACCTTGCTCAGTCCTGATACCTGCATTGTTCTTTATCCCTGAATCACCAAGGTGGCTGGCAAAAATGGGA…
Dh_1048	ATGCGAAATGACAATATCATCAAGTGTGAGGATGACCGATGCCAAGTGTGGCAGCATATGAGTTGTGTGCTCATTCCGGATAAGCCCACCGAGGGTGTTAGCCCTGAAGTTCCACCCCATTTCTACTGTGAATTGTGCCGACTGAGTCGGGCAGACCCGTTTTGGGTCACTACAGGAAATCCATTACTCCTTGTGAAATTCATGTCATCTGGTGTTGCAAATGATGGAACAAGTGTACCTCAAATTGTGGAGAAAAACTTCCAACTTTCTCGAGCAGATAGAGAAACAGTCCAGAGACCAGAATATGACCTCCAGGTTTGGTGCATGCTTATGAATGACAAAGTTCAGTTCAGGATGCAGTGGCCCCAATATGCAGAATTGCAAGTGAATGGTGTTCCT…
Dh_1050	ATGGCTGTATTTGGTGTGGCAATACTCTATGCAACATTTTATGTTTGGCTTGGAGTAGATTCACCTGGTTCAATGAAGGTTACAGAGCTGCCTCTTCTCCTTGTGGGGTATGGTTTTGGTGCGTCGTTTGTTGCCCTTTTTGCTCAGTTGGGGGGTGGGATATACACCAAAGCTGCTGATGTTGGAGCTGATCTTGTTGGAAAAGTTGAGCAGGGGATACCAGAAGATGATCCCCGTAATCCTGCTGTCATTGCTGACTTGGTTGGTGACAATGTTGGAGATTGTGCTGCCCGAGGTGCTGATCTTTTTGAGAGCATAGCAGCAGAAATTATCAGTGCAATGATACTTGGAGGAACAATGGTGCAACGCTGCAAAATTGAAGATCCCTCTGGCTTTATT…
Dh_1054	ATGCATCTGGAAGGGCAGCTACGGGAAAGGGTCTTTACCAGTTTTCCAACAAGTATGGAGCAAATGTTGATGGATACAGCCCAATATACAGCCCAGAAGAATGGTCTTCAAGTGGTGATGTTTATGTTGGAGGAAAGACAGGACTGCTTCTCTGGGCAGTCACTCTTGCTGGAATTCTGCTGGGCGGAGCTCTTCTCGTCTACAATACTAGTGCCTTGGCTTCTTGAAGCC
Dh_1060	ATGCCATTTAGGTCTCAACTCCTCTTCTTCCTCCGTCAGCTCCTCATAACGATACCATTGCAGTGCTGCTTTACCGACGGGCAATGGAGGACGGACAAAGATCTCAACTGGTTTGGGTACATGTACTGTCAAATGAAGCTCGCCCCTCTCATCATCTTCTTCCTCAACACTGTCATCAGGGTTGCTAGATGGCACACCAAGTGGTTCAACAGCAATCCACCCAAGTCCAGAGATCGCAATGTCACAAGCAGGTCTATCACGCTCTTCATATTTTATCTGCAACTGGCGAACACCCTGAAGCCCCGGCCATCCTTCAGCTCTCTCTTTACCGGTGGGGGGAGTCAACGTAACTCCAACTTCTCTCTTGTAGAACTCATCTGCTTCTATGGTTGGGATCAT…
Dh_1063	ATGGTTCTTGACAACGAGGCTCTCTATGACATCTGCTTCCGCACGCTGAAGCTTGCAACACCCACCTTTGGTGATCTCAACCACCTTATCTCTGCGACCATGAGTGGTGTTACCTGCTGCCTTCGCTTCCCTGGCCAGCTGAATTCTGACCTCCGGAAGCTTGCTGTGAACCTGATCCCTTTCCCTCGCCTCCACTTCTTCATGGTTGGCTTTGCACCACTGACCTCACGGGGTTCACAGCAGTACCGTGCCCTTACTGTTCCGGAGCTGACCCAACAGATGTGGGACTCCAAAAACATGATGTGTGCTGCTGACCCCCGGCACGGCCGCTACCTGACGGCCTCTGCCATGTTCCGTGGCAAGATGAGCACCAAGGAGGTGGATGAACAGATGCTCAAC…
Dh_1071	ATGCATTCTCTGATGGTACTCGATAAAACTTTATTCTGCTCGGAACAACAAGCACATTGCGGACGAAGGATACACGAAACTAGTCTCTATTCCATGCAGCACAAGCTGCAAATGACACATCGTGAAGAGTTCACGTCTTCTTTATGCCTTCACTTGAGGCGGAGCATCGCCCTGCAGAGCGGGATCGGACTTGACAGCATT
Dh_1072	ATGGCCCCGGGCGGGCCCGGCACGGGGAGCGGCTTGATGTGGCGCCCCCCGGGCTTCCTCTTCATGATGGCGAACACCGCCGCCGTGGCCACCAGCGCCGCCACCAGCGCCACGATCATCCACCCGCAGCACCCCCGCGTCTTGGACACCATCTCTCTCTCTCTCTCTCTCCCCCCTATCGCATTCGCCGCCCAGGCGGCACCTCCTACTCCTAGGGCTCCCCCCGGGGCGCGCGCGCGCGGGATACGGAGGCTGCTCGGCTCGGCGTCTGGGAGTGGGAGGGAGGGG
Dh_1076	ATGTCTACCAAAAAAATAAGCCGTCGGCAGCTATTGAAATCAAGTGGCCTCCGTCTACGAGATACCAGAAGCGTTGACCCATCACTATGGCTAATGAATTCAATGCCTTCCCTGCTGGTACGTGAACAAGCTATATTAGTCAACCTTGGTTCCTTGCGAGCAATTGCTATGCATGAGCGTATTCTTATATTCAATTATAACAGCCCAGGAGGAAAGGCCTTTTTAGAGTCATTACTACCTCGGTTAAATCCAAGGAACATCAATGGTGGACCTGCAATGCCTTTTCAACTTGAGGTTGTCGAAGCTTCACTGCTTTCCAGAATACAAAGGCTGGAGCAAAGATTAATGCATATTCAACCTCGTGTGGCTGCATTGCTTGAAGTTCTACCAAATCGATTG…
Dh_1077	ATGAGAGAGATCCTGCACATCCAGGGTGGGCAATGTGGCAACCAGATTGGTGCCAAGTTCTGGGAGGTGGTGTGCGACGAGCATGGCATTGACCCTACCGGGCGGTACACGGGCAACTCTGACCTGCAGTTGGAGCGTGTCAATGTCTACTACAATGAGGCCTCCTGCGGTCGCTTTGTGCCCCGTGCTGTTCTCATGGACCTTGAACCTGGTACCATGGACAGCGTCCGCACTGGACCCTATGGGCAGATCTTCCGCCCTGATAACTTTGTCTTTGGGCAATCCGGTGCCGGTAACAACTGGGCCAAGGGCCACTACACCGAGGGTGCTGAGCTCATTGATTCTGTTTTGGATGTTGTGAGGAAGGAGGCTGAGAACTGTGACTGCCTGCAAGGATTC…
Dh_1085	ATGGATGTTGCTGCTTCAGAGTTCTACAGTGACAAGGACAAAACCTATGACCTCAACTTCAAGGAAGAGAACAATGATGGTTCACAGAAGATATCTGGAGATAGCCTGAAGAATGTATACAAGTCATTTGTCAGTGAATACCCCATTGTCTCAATTGAGGACCCATTTGACCAGGATGACTGGGTGCACTATGCTAAGATGACTGAAGAAATTGGAGAGCAAGTGCAGATTGTTGGCGAT
Dh_1087	ATGCTGGAATTGCTGAATCAGCTAGATGGATTTAGCAGTGATGAGAGGATAAAGGTGATAGCTGCAACAAACCGTGCGGATATCCTTGATCCTGCTTTAATGCGGTCTGGTCGCCTGGACCGAAAGATCGAGTTCCCTCATCCTTCAGAGGAAGCGAGAGCTAGAATCTTGCAGATTCACTCAAGAAAAATGAATGTAAATCCTGATGTCAACTTCGAAGAGTTGGCTCGTTCAACAGACGATTTCAATGGTGCACAGCTGAAGGCTGTTTGTGTAGAAGCTGGTATGCTTGCTCTACGGCGAGATGCTACAGAGGTGACGCATGAAGATTTCAATGAAGGGATCATACAGGTTCAGGCAAAGAAGAAGTCCAGTTTAAATTATTACGCT
Dh_1090	ATGTTTTTTGTAGGCTTGTTGCTCTCCTCAGATCCTGCTGGGGCAAGTGATTTAGTTCAAGTACCTAGCACGCTATTCCAGGGTTCATTGTTGCTTGGACTTGTTAGCAGAGCAACACTTGGCTACAGAGCTATGCATGCTGCTACGGTTTCTATCCACCCTCTTGTGGTCGCAGGCTGGTGTGGTTTAACGACTACTGCCTTCAATATGCTTCCTGTTGGATGCCTTGACGGTGGAAGGGCTCTACAGAGTGCTTTCGGCAAGGATGCTTTGTTTGGATTTGGCTTGACAACATACTCGTTGCTTGGACTTGGAGTGCTTGGGGGTCCCTTATCTCTTCCTTGGGGCTTATACGTGCTAATATGTCAGAGAACACCAGAAAAGCCATGTTTGGACGAT…
Dh_1091	ATGGCAGCTCTTGAAAGAGAGGTTGAAGAATATGATGATTTTGTGCTTTTAGAACTCGAGGAAGAGTATAGCAGGCTTCCATACAAAACGTTAGCTTTCTTTAAGGCTGCCTATGCGCTGTTTGATTCTGACTTCTATGTTAAAGCTGATGATGATATTTACTTGAGGCCAGATAGACTTTCCTTGCTTTTGGCTAAGGAACGTTCACATACACAAACATACATTGGATGCATGAAGAAGGGGCCTGTTTTTACTGATCCAAAGTTGAAATGGTTTGAGCCACAATCCTACTTACTTGGATCGGAATACTTCCTTCATGCATATGGGCCTATTTATGCTTTATCAGCTGATGTGGTGGCAAGCTTGGTTGCCTTGAGAAACAACAGTTTCCGTATGTTT…
Dh_1093	ATGCATGGGGATGATGGTTCTGTGACACACATCATTGGAATCCAGTTATTCTCTGAAGCTAACATCGATCTCAGCAACATATCCTATCCAGTATATAAACAACAGTTCAACCACAGGCCCAGCATTCAAGATATAAACTCCACTTCTCATGAACATACTCCCAAAGTCCAAAGTTCAGACTACTGTGATATCTTCCAGCTCTCAGATGAGGTTCTGGCGCACAACATATTATGTCGCCTGTCGCCGAGAGATGTCGCATCCATTGGATCAGTATGCACTAGAATGCATCAGTTGACCAAGAATGATCTCCTGAGGAAGATGGTCTGCCAAAACGCGTGGGGAAGAGATGTCACTGTCAGGCTTGAGATGAGCACCAAGATGTTAGGATGGGGTCGTCTT…
Dh_1095	ATGGGAGACAAAACTCTTACTGTCAGACGAGCAAACCAGGGAGCAGCTCAGCCTAGACCAGAGCAGGAAAGTATCCTGTTGCAGGCACAGCAACAGGTGCAATTACAGAAACTTGTGTATCAAGTTGGAGCGCTCCCTACAAAGGTTGTATGCCTGACCCAGGTGGTTACTGCAGATGAATTAAAAGATGATGAAGAGTATGAGGACATCATGGAGGACATGAGGTTAGAAGCAGGCAAATATGGTAATTTGGTGAAAGTTGTCATTCCACGTCCTGATCCCAGTGGACAGCCAGTCGCCGGAGTTGGAAAGGTGTTCTTGGAGTACGCAGATGTCGACGGTGCCACCAAAGCA
Dh_1098	ATGGATGATATCAAGAATGCTCCAGATGGTTCATTCTTTTTGCTTCATGCTTGTGCTCATAATCCCACTGGGGTAGATCCTTCCGAGGAACAATGGAGAGAGATATCTTATCAGTTCAAGGTGAAGAACCATTTCCCATTCTTCGACATGGCATACCAAGGATTTGCCAGTGGTGACCCAGAGAGAGATGCCAAGGCAATTAGGATCTTTCTTGAAGATGGACACCAAATTGGATGCGCACAGTCATATGCCAAAAACATGGGACTTTATGGACAAAGAGCCGGATGCCTTAGTGTTCTGTGTGACGATGAGATGCAAGCAGTTGCTGTGAAGAGCCAATTACAACAGATTGCCAGACCTATGTACAGCAACCCACCCCTTCATGGTGCACTAATTGTT…
Dh_1110	ATGGCTGACTACGAGCAGGAGCAGGAGATGGAGGTGGAGGCCCTGCAGGCCATCCTCATGGACGACATCAAGGAGATCGACCCCAGCGAGAGCGGGCTCGGCACCACCGCCCGCTGCTTCCAGATCCTCCTCTCCCCTCAGGATGATGATTTCGACGAGTCGGCTCATGTGCCAGTTCAACTGGCTCTGATTTTTGCACACACTGAGAAATACCCAGATGAGCCTCCGCTTTTGAATGTGAAAAGTGTACGGGGAATTAAATCAGAAGACCTTGCATCCTTGAAAGAAAAGCTTGACCAAGAGGCAACTGAGAATCTTGGCATGGCTATGGTATATACTCTTGTCACATCAGCTAAAGAGTGGTTAAGTGAGAAATATGGACAAAGTGTTGGAGATGAG…
Dh_1112	ATGCTCCTAGGTGTTAAAGCTGTGATTGCTAAGAGCTTCGAGCGTATCCACCGAAGCAACCTGGTGGGGATGGGAATCATTCCCCTCTGCTTCAAAGCTGGTGAGGACGCTGATTCACTCGGCCTTACCGGACATGAACGGTACACCATCGATCTCCCGACCAACATTAGTGAGATCCGTCCTGGCCAGGATGTGACTGTCACGACTGACAATGGGAAATCCTTCACCTGCACTGTTCGCTTCGACACAGAGGTGGAGCTGGCGTACTTCACTCACGGAGGCATCCTCCCTTACGTCATCCGCAACCTGGCAGGAGCGCATAAC
Dh_1113	ATGTTCAAGAACACTTATGAGGCTATCACAAAAGGCAACCCGATGTGGAATCAGCTTACTGTTCCAGAAGCAACGCTCTATTCATGGGATCCTAACTCCACTTACATTCACGAGCCCCCATACTTTAAGGACATGACCATGTCCCCACCCGGTCCCCATGCAGTGAAGAACGCTTACTGCTTGCTGAATTTTGGGGACAGCATTACAACAGATCATATCTCACCGGCAGGCAGCATACACAAAGACAGTCCTGCTGCTAAGTATTTGCTTGAGCGTGGTGTGGACCGGAAGGACTTCAACTCGTATGGCAGCCGTCGTGGTAATGACGAAGTAATGGCAAGAGGAACATTTGCAAACATCAGGATCGTTAACAAGTTTTTGAATGGAGAGGTTGGGCCC…
Dh_1120	ATGCTTGTTCAGGTGGCGGTTCGAGTCTGGTGCCGTCCACGCACCGTCCGCCAGGTTAACAGGCAAGTGCATGGTAGAACAGTAAATTGTGATGAATGTTTGTTATTCGTGTTTCCATGCCATGATTTACAGTATTTATGA
Dh_1123	ATGACTTCGAACAGAATCTGCTTCCTCATAATCCAGTTGTTGCCCCATATTTCGGGTTACAGGCTGGGATGGTTCCTTTCAGTTCTTCTACCCCAAGAGAATGCACTTCATATCAGTTACCCAGAGGAAGCTGCACAAGGCCATTCTCAGGTAGAAGTAGGTAACTCAGGCATGTTCAGACCTGAAATGTTACTTCCCATGGGACTGCCAGAGGGTGTTAATGTTATTGCTTGGGGTCTTTCACTTGAAAGGTATAAT
Dh_1126	ATGAGCTTACTGGTCACCTTGGAGGGAAAGCCCTCTCTTGTAGTGCCAAAGCTTAAGCAGGAGTGGTTATCATCAGTGTTCGTGAATTGGCAACTGTGGATACCCTTTCAATTTTTGAATTTTTACTTCGTCCCACAGAAGCTCCAGGTTCTTGCTGCTAATTTTGTAGCCCTTTCATGGAATGTGATATTGTCCTTTAAAGCCCACAAGGAAGTTGTTGCGAAATAG
Dh_1127	ATGTTGAAGATGCTTCTGGATGCTGGTGGAGGTATTGTGGTTACTAATGATGGCAATGCTATATTGCGGGAAATCGACATTGCACATCCTGCTGCCAAGTCTATGATTGAGCTAAGCCGTACACAGGATGAAGAAGTGGGTGATGGCACAACATCTGTCATTGTTCTAGCTGGTGAGATGCTCCATGTTGCAGAAGCGTTCATTAACAAGAACTACCATCCCACTGTTATTTGTCGAGCGTACAACAAAGCTCTTGATGATGCTATAGCTGTCCTTGACAAAATTGCAATGCCTGTTGACGTGACTGACCGTGGGGCAATGCTAGGGCTGGTGAAGAGCTCCATTGGTACAAAATTCACTGGTCAGTTCGGTGACCTTATTGCTGACCTTGCTATAGAT…
Dh_1128	ATGGCTCCGGTGAAACTGTACGGCGCGACCGTGTCCTGGAACGTGACGAGGTGCGCGGTGAGCCTGGAGGAGGCCGGCGTCGAGTACGAGCTCGTGCCCATCGACTTCGGCACCGGCGAGCACAAGAGCCCCGAGCACCTCGTCAGGAACCCCTTTGGTCAGGTGCCGGCTTTGCAGGATGGTGACTTGTACCTCTGGGAATCGCGTGCAATTTGCAAGTATGCATGTCGCAAGAACAAGCCAGAACTGTTGAAGGAGGGCAACCTCAAGGAGGCAGCAATGGTGGATGTGTGGCTTGAGGTGGAGGCCAATCAGTACACCGCCGCACTGAACCCCATTCTCATGGAGCACCTCATCAAACCCGTGCTCGGTGGAGTCTGCGACATGAAGGTCGTGGCT…
Dh_1131	ATGCTGGAGTTCCACAAGTTGTGTGTAGAAGGCCATCTTGTCGTCTTGACTCAGCAAGAGCACTCAATCCAAAATCTGAAATTTTCAGGTTTCCATTTTCATCAACAAGTAGGTTTTCTGGCTTCAGATCACGATGATACACACCTCTACTGTGGCAGAAATCAACAGCACTTACCAACTGCTGGAAGTACTTCCTCGCAGCATCTTCTTTTAACCTACCTTTGGCCACTTTGT
Dh_1135	ATGGCAAGAGCAATGGTTACTAAATATGGTATGAGCAAGCAGGTTGGCCTTGTTTCTTACAATTATGAGGACAACGGAAAGATTATGAGCTCAGAAACAAGGCTTCTAATTGAGCAGGAGGTGAAGAATTTCTTGGAGAAAGCATACAACAATGCAAAGACTATTCTCACGAAACACAATAAGGAACTCCATGCTTTAGCCAATGCGCTTCTTGAGCATGAGACCCTCACCGGAGCCCAAATAAAGAATATATTGGCCCAGGTAAATAACAAACAGCAGCAGGAGCATGCTGTTGAAGCTCCACGGAGGACACCAGCTGCACCCCCATCTCCAGCTGCTGCTGCAGCCGCTGCGGCTGCAGCAGCAGCACCAGCGCCAGCAACTGAGCCCATTGCTGCT…
Dh_1137	ATGACCGTCAGGCGTCGTTTCAAGACACTAATGATGAGGAAGAAACAGCGGCAGTCCGAGCGTGAGGAAGCCGAGGCGAGCAAGAAGATCGCTTGGGTAAACAGAGATGAGCCTGAGGGAAGCAACTTGTCAAGATCCCCCCAGACACTGGACACCACTCGAGATGGCGATGTGACCATGTTCGACAAAGTTGACATGAACAAGGGGCACATAGACCTGAACTTCCACCCTGCCGGTCGGGACGAACCGCCTCTACCGGAGCAGATCGGCGGGCAGCCTCGGGTTAGCATGACCAGCCTCCTCGAGGTCGCGAAC
Dh_1139	ATGGACAATATCATTTCACGCAGATCAGAGAAGATGGCCGCAGTCGAGACCTTCCTCTTCACCTCGGAGTCCGTGAATGAGGGCCACCCAGACAAGCTCTGCGACCAAGTCTCTGATGCTGTGCTTGATGCTTGCCTTGCCGAG
Dh_1140	ATGTATGCATATTTCAAAAAGCTGGACTACTTCTCCACAGAATGCATCTATTCGCCAAATGCATACCGTGGATTTGCTCGCGAATTTATTAAAGATTTGGAAAGGTTGAGGCCTAGAGCTATACTGGACATCATCAAATCTGGTGAAAATTTTAGGATCTCCACAACCACGAGGATGCCAGAGCAAGGAACATGTGAACGTTGTGGCTACATTTCTAGCCAGAAATTATGCAAAGCATGTGTCTTGCTGGATGGATTGAATCGCGGCTTGCCAAAACTAGGCATAGGGAGGGCTAAAGGTGGTGCTGGAGCCGATGGCGACGGTGAGCAGCAAGCCAAACGTTCGGAG
Dh_1145	ATGGACTACGTCGACGTCGTCTACTGCCACCGCCCCGACTCCACCACGCCCATCGAGGAGACGGTGCGCGCCATGAACTGGGTCATCGACCAGGGATGGGCCTTCTACTGGGGCACCTCCGAGTGGTCCGCGCAGCAGATCACCGAGGCTTGGGGGGTCGCCAACCGCCTCGACCTCGTCGGACCCATCGTCGAGCAACCCGAGTACAACCTCTTCTCACGACACAAGGTTGAGTCTGAGTTCTTACCTCTTTACAGCACCTATGGCCTGGGCTTGACTACATGGAGTCCTCTAGCTTCGGGAGTTCTCACTGGAAAATATAGCAAAGGAAATATACCTGCTGATAGTAGGTTTGCCCTAGAAAATTACAAGAACTTGGCTAGCAGATCTCTGGTTGAC…
Dh_1146	ATGGGACGGCTCCCGTGCGGCGGCGTCCAGCCCAAGCTCCGCAAGGGGCTGTGGTCTCCCGAGGAAGACGAGAAGCTCTACAATCACATCATCCGTCACGGCGTCGGCTGCTGGAGCTCTGTGCCCAAGCTCGCCGGCCTGCTGCGCTGCGGCAAGAGCTGCCGCCTT
Dh_1147	ATGGATCAGATGCCAGGAAATGGCATTTCTAACTATATTTCGTCAAAGGATTCTCAACAAGAGTTATCATCTTCAATAATTTCACATTCATTTGGAGTTGCTGATATGGCATTCAAATCTATAGATTCTGCAATCAATGATACCCCATTCTTAAATAGAAGTTCCCGTTCTTCAGCTCTTGCACATCCACGCATGAGAACCTACACCAAGGTGCACAAGCGTGGTGCTGTGGGAAGATCTATCGACATCAACCGATATTGTGGATATGATGAACTGAAACATGACATTGCCCGGATGTTTGGCATTGAGGGGCAGCTCGGTGATCAAAATAGAGTTGGCTGGAAACTAGTATATGAAGATCACGAGAAGGATGTTCTACTAGTTGGTGATGACCCATGG…
Dh_1150	ATGATACTGGAGGACTTCCTCACCTTCATGAAGGGACTCATCTCTTTCCCTCTCCACATCCCAGGGACCCCCTATGCCAAAGCTGTCCGGGCCAGAGAGAGGATATCAAGCACTGTGAAGGGTATTATTCAGGAGAGGAGGAGTGCTGGCTCCTGCAAGAAGGGTGATTTCCTTGACGTGCTCCTCTCAAGCAATGAGCTCTCTGACGAGGAGAAAGTGAGCTTTGTGCTGGACTCCTTGCTAGGAGGATACGAGACCACCTCACTCTTGATCTCCATGGTTGTGTATTTCCTTGGGCAGTCAGCTCAGGATCTGGACCTAGTGAAGAGGGAGCATCAGGGCATAAGATCTAGCAAAGGGAAGGAGGAGTGCTTGAGCTCTGAGGACTACAAGAAGATG…
Dh_1153	ATGTTTCGAGGAAGTCTAGAAAACCACTTATTTCGAAAGACAGCTACTCCGTTACCCTGGGCTACTAGGATGTCTATTGCATTGGGAGCTGCCAAAGGGCTGGCTTGCCTCCATAATGCTGAAAGGCCTGTTATCTACAGAGATTTCAAGACCTCAAATATTCTGCTGGACTCTGATTATACTGCTAAACTGTCCGACTTTGGCCTGGCAAAAGCTGGCCCAGAAGGTGATGAGACCCATGTATCAACACGGGTGATGGGAACATATGGTTATGCTGCCCCTGAATATGTGATGACC
Dh_1163	ATGAAAATGGGATACTCAGGAAATGGATATCAAGATTTGATGTGTGGCCCTACCTGGAGAAATTTTCAGAGGATGCAGCTGGTGAAATTGCTGCAGAATTACAAGGCACTCCAGACTTCA
Dh_1164	ATGAAGAGAAGTGAGTCGCTTGGCCTTTTCAGTGTATGGAAAATATATGGACATGTCTGCTCCAGGAGAGACTATATTGAACTTGGGATCAAACACATCAATGCCATGGACAACGCGATACAGGCCGGGAAGAGTAAAAGCGGTATGGCTCTCATACTGTCCAACTGTGTTTTTGCTTCCAGCAATTTCTTGGTATGTGCTGGTGATTATAAAATCAGCATTGTTCATAGCGATTATATCAGCTGTGAACTGACAAGAGAAATGATACTTCTCGTCAAACTTCTTCCAGTATATGTC
Dh_1172	ATGCGACAAGAATTTGCTTCAGATGGAGGTAGACGTATCGTTGTCGCTCAGCCTATAATTGAAGGTCTGGATGATGTGGAAGAAGAGGATGGGTTAGCATGTATGGTTTGTAGAGAAGGTTATACTTTAAGGCCAACGGACATGTTAGGAGTCTATGCGTTCAGTAAACGGGTGAACTTGGGTGCAACAAATTCTGGCAGTGGCCGTCGGGACTGTGTTTACACTACTGTTAGTCACTTCAACATCATACACTACCAATGTCATCAGGAAGCCAAACGAGCTGATGCTGCACTGAGGAATCCTAAAAAGGAATGGGATGGTGCTACCCTAAGAAATAATGAGACATTGTGTAATTGTATCTTTCCGTTGAGAGGGCCATCTGTTCCTCTTGGGCAGTAC…
Dh_1173	ATGGCCGCCGCCACCACCACCTCCTCTTCCGCTCCGTTCTTCTCCGTACCCACCAGATCCGCCTCCGATCCTAGCTCCGTCTGCTTCGCCAGGGCGTGGGGGAAGAGGCCCGCGGCGAGGGCCAGGATGGCGGTGGTGAGGGCGGAGGCGGTGGACGCGTCAATTAGCCCGACGGTGAGCGCGCTGCGGCCGTCCAAGACCATGGCCATCACAGACCAGGCCACGGCGCTGAAGCAGGCCGGCGTGCCGGTCATTGGCCTCGCTGCGGGGGAGCCCGACTTCGACACGCCGGCTGCGATTGCCGAGGCTGGGATGAATGCAATTAGGGATGGTTTTACAAGGTACACTCCTAATGCTGGGACTTTGGAGCTTAGAAAGGCTATCTGCAATAAACTCCAG…
Dh_1183	ATGGCCACCGCAGCTACTGAGCATGCCTTCAAGAATATTTTGACCAGCCTCCCTAAGCCTGGGGGTGGTGAATATGGGAAGTTCTACAGCCTTCCTGCACTAAATGATCCAAGAATCGATAAGCTGCCCTACTCTATCCGTATTCTTCTGGAGTCAGCTATCCGCAACTGTGATAACTTCCAAGTTACCAAGGATGATGTAGAGAAAATCATTGATTGGGAGAACACTTCTCCAAAGCTGGCTGAGATACCTTTCAAGCCAGCACGTGTTCTTCTTCAGGACTTCACTGGAGTTCCAGCGGTTGTAGATCTTGCTGCTATGCGTGATGCGATGGCCAAGTTGGGCAGTGACGCCAACAAGATCAATCCATTGGTTCCGGTGGATCTTGTTATTGACCAC…
Dh_1184	ATGGCTTCCTTCAACGAGAGACCTATCATTTTCTCGCTGTCAAATCCAACATCACACTCTGAATGTACTGCTGAAGAAGCATACAACTGGACCCAGGGTCGTGCAGTGTTTGCCAGCGGCAGTCCATTTGACCCTGTGGAGCACAATGGAAAGATTCTTGTGCCTGGCCAGGCAAACAATGCTTACATTTTCCCTGGATTCGGCCTTGGGCTCGTGATCTCTGGAGCAATCCGTGTCCATGAGGACATGCTTCTTGCCGCCTCGGAAGCGCTAGCTGAACAGGCCACTCAGGAGAACTTCGATAAGGGGTCGATCTTCCCTCCCTTCACAAACATCAGAAAGATATCCGCGCACATTGCCGCCACTGTGGCTGCAAAAGCCTATGAACTTGGTTTGGCG…
Dh_1190	ATGTTGCCTGGCCCATGGTCCTTGATGCCTCCAAATACTGGCTTTGGGTTGAACAAACAGAACTATCCAATGTTGCAGGAAGTTGGTGGCTTGCCTCAAAGGGCTGCAAATACAAAGCCTGGCAATGTAGTTTATGCTGCACTGCCAGGCCGTGGCATTGAGCAATACTCAGCAGGCTGGTTTGGCCATATGATACCTAGTTCCCACATGGATGATACACAGCCACGCCTGATCAAGCCTCAACCTTTGGTCATTGCCCATGGTGATGTGCAGAAAACGAAAGGCACTTCATGCAAGCTATTTGGGATTCACCTTGACAGCCCAGCAAAATCTGAGCCTTTGAAATCTCCACCGAGTGTTGCATATGATGGGATGCCACAAACTCCAGGGGCTGCTGAA…
Dh_1192	ATGGACGACGACTACTGCCGCTCAGCATTGGACTACCTGGAGCTGCAACCGGATTTATCAGCACTGGTCCGTGGAGCGCACACTTTCCGGTGCCCTAACCTCGGACTCACCAGCTGGGTGCGCCTGCCAATCCATGACGCTGATTTCGGATGGGGCCGGCCGGTGTTTATGGGTCCTGGTGGCATCGCGTATGAGGGGTTAGCGTTCGTCCTCCCGAGCGCGAACAAGGACGGCAGCCTGTCCATCGCCATCTCGTTGCAGGCTGAGCACATGGAGAAGTTTCAGAAGCTGATCTTCGAGGTGTAA
Dh_1194	ATGAAACTAGGTGTGGGACCCAATATTTCCGATTCACACACCATCAACGGTCACCCTGGTCCGCTGTCGGATTGTGCTTCCTCACAAGATGGATTCAAGCTCAATGTTGAAAATGGCAAGACATACATGCTCCGGATCATCAACGCTGCGCTGAATGACGACCTATTCTTCAAGATTGCTGGGCACGAACTAACAGTGGTTGAGGTTGATGCAATCTATACCAAGCCATATAAGACAGATACCCTGCTCATCACTCCAGGCCAGACCACCAACGTCCTCCTCACCGCTGACCAGAGAGCTGGACGCTACCTTCTATCGGTCTCTCCCTTCATGGATGCTCCCATACAGGTTGACAACAAAACAGGCACCGCTACCTTGCACTACGCCAACACCGTCTCC…
Dh_1195	ATGCAGTACCAGCATATCAGTATGGTTTTGAGATATTGCCGACCAAATAAAAGTACTTATTGTTTGACTATAGCTTTGAGTTCGGTTCTAAATTGTTTCTATTATCATCGTGGTTTTGTTCTAGCTTGTTGCGTAGCTGATGCTCCTAAGATATACTGCAATCCGGTTGCTGTTTATGTTATATTCAGGTTTTTT
Dh_1196	ATGGACCTTCTTCATGCGCAGAAAGCTAATGGTGCTCATGGGAAGCAAGCTCTTACTTTAGTCTTTGTGGAGACAAAGAGGGGAGCTGACGCTCTGGAGAACTGGCTGTATACAAATGGGTTCCCTGCAACAAGTATTCATGGAGATCGGACACAGCAGGAAAGAGAGTATGCACTGAGATCATTCAAGAGTGGAGCAACTCCCATCCTTGTCGCAACTGATGTAGCCGCTCGTGGGCTTGACATACCACATGTTGCCCACGTCGTCAATTTTGACCTCCCAAATGACATAGATGACTATGTCCATCGAATTGGGAGAACAGGACGGGCGGGGAAGTCTGGTCTGGCAACTGCATTTTTCAACGAGGGAAATTTATCGCTGGCAAGGCCACTATGTGAA…
Dh_1197	ATGGACATGCCCCCTCGTGGTGTGAGACAGACAATGCTGTTTAGTGCTACTTTTCCAAAAGAGATACAGCGACTGGCTTCAGATTTCCTTGCGGACTACATCTTCCTTGCTGTTGGAAGAGTTGGTTCAAGTACCGATTTGATTGCTCAAAGGGTAGAGTTTGTCCTTGAAGCAGATAAAAGAAGTTACCTCATGGACCTTCTTCATGCACAGAAAGCTAATGGTGCTCACGGGAAGCAAGCTCTTACTTTGGTCTTTGTGGAGACAAAGAGGGGAGCTGATTCACTGGAGAACTGGCTGTATACAAATGGGTTCCCTGCAACAAGTATTCATGGAGATCGGACCCAACAGGAAAGAGAGTATGCACTCCGATCCTTTAAGAGTGGTGCAACTCCTATC…
Dh_1205	ATGAATCAAACCGTCAGCATCAGAAGGTTCCAGACGATCTTCTGGAGCAGGCCAAGGCAGCAGCGCAGGCAGCGCTTGAGGAGATGGATGCCGACTAAGAAGAAACTGCCAATTATGCTCCGAACACTATTTGCCATTTGCTTTCACGGACATCATCCATGCCGTCGTGTAACAGATACAGGACAAGTTCGTCGATTTCATTTCAATGCAAAACTACCCAAAAACGTTGTTGTCGGTTCCATTCCCAGTCGTGTTGTTTGGATTCTGACGAATCACATTGTGCTCCCTGTTTGTTGCACCTTG
Dh_1209	ATGATCGAGAAATTAGCCCAGTTTACTGATATCAGGTGCTGTCTCATTGTCGGTGGACTTTCAACTAAGGTACAAGAGGTAGCTTTAAGGTCAATGCCTGACATTGTTGTAGCTACTCCTGGGCGCATAATAGATCATCTACGCAATTCCCTTTCTGTTGGGCTTGAAGATCTTGCTATTTTGATCCTTGATGAGGCTGACCGCCTGCTAGAATTAGGTTTCAGTGCTGAAATTCATGAACTGATTCGCATGTGTCCTAAAAGAAAACAGACAATGCTTTTCTCTGCTACAATGACAGAAGAAATAGATGAACTTGTGAAGCTTTCACTAAATAAACCAGTCCGTCTTGAAGCCGATCCTTCTCTGAAACGGCCTGCAACGTTGACCGAAGAGGTAGTT…
Dh_1215	ATGGACTTCGCTGCCACAGAGGTTGATGCTAATATTGCGAGGTGGTTGTATCCAAGGCTTGGTTATGTTCCTTATGTTCCTGCGACTGAAGAAGTCAGTATTGCTGCATTGAAGAGGTCGTTTGATGCTCTGAACACACACCTTGCCTCAAACACATTCCTCGTTGGACATTGTGTCACTCTAGCTGATATCATAATGACATGCAACCTCTACCATGGTTTTGCGCGGATCCTGACCAAGAGTTTCACCTCTGTGTTCCCTCATGTTGAGAGGTACTTTTGGACCATGGTTAACCAGCCTAACTTCAAGAAGGTCATTGGTGATGTCAAGCAGGCAGAGTCTGTACCTCCTGTTCAGAAAAAGGCTGCTCCTCCTAAGGAGCCAAAGGCAAAGGAGGTC…
Dh_1231	ATGTGCTCATATTTACCGGTATTCAATTCATTCAACTTCACTAAAGGAGGATTAATACAACTCAACCATGGAAAGCCTCAGCCACTTCAGTATGTTGTCAATGCAGCTTTCCTTGCTTCTTTATATAGTGATTATCTTGATGCTGCAGATACACCAGGGTGGTATTGTGGACCTAATTTCTACACCACAGAAGTCCTCCGCAAGTTTGCAAGGTCACAGCTTGATTACATCCTAGGTAAGAACCCACTAAAGATGAGCTACGTTGTGGGCTTTGGAAACAAGTACCCCAAGCGTGTTCATCACAGAGGGGCATCAATCCCTCATAATGGCGTCAAGTACGGATGCAAAGGA
Dh_1232	ATGCTCCTTGGACTGCACCCGGAATGGCAGGATCGGGTGCGAGAAGAAGTGCAGGAGGTCTGTGGGGGCCGGCCAGTACACTCACAGTCACTTCAGAAAATGAAGAACCTGGCAATGGTTATCCAGGAAACTTTGCGGTTGTACCCAGCAGGTGCCTTTGTTTCAAGGCAGGCCCTTCAGGAATTGAAGCTTGGGGGTGTACACATACCAAAAGGTGTCAACATCTACATCCCTGTCTCAACAATGCACCTTGACCCCAACCTCTGGGGCCCTGATGTGAAAGAATTCAACCCAGAACGCTTCTCCGATGCTCGACCCCAACTATATAGCTACTTGCCATTTGGCGCTGGTGCTCGGACCTGCCTTGGCCAGGGATTTGCTATGGCTGAGCTCAAGATA…
Dh_1241	ATGAATTGCCTTGTTTTAAGGACAGAACAGAAGAGGCAAAGGTTAACATCCATTAATTTAACTTTAATATCCTCACGACAGCAAATAAGCTACACTGCAGAACGCTTTATTACATACAGAAGACATCGATCGATACAACATAACACAACACGTTGGGAGTACCAACTCAAC
Dh_1242	ATGATTCCACAAAACGCTTGGAGACCACAGAGGGGACTGCCTGAAAACTCTGTTACAATTCTTCGCGCTTGGCTTTTTGAACACTTCCTTCATCCGTACCCAAAAGACTCTGAAAAGTTAATGCTAGCAAGGCAGACTGGATTGACAAGGAGTCAGATTTCGAATTGGTTCATAAATGCTCGTGTCCGCCTTTGGAAACCAATGATTGAAGACATGTACAAAGAAGAGATTGGTGATTTAGAGCAAGACTCCAACTCTTCCTCTGAC
Dh_1245	ATGGGAAAACACACTATCAATCGAAACACCAAGAATTTCGGTATTTATCTTCTCAAACTCCGTGTATCTGTCGCTGAAAGCAGTAATCTCTGTCGGGCAGACGAAGGTGAAGTCCAAGGGGTAGAAGAACAGAATCACGTACTTCTTCCCGATGTAATCAGACAGCTTGACATTGATGAACTCCTGGTCGAACACGGCCTCGGCCTCGAAGTCGGGCGCCTTGTTCCCGACCAACGGCAAATCGTCCTCGCCTCCGGCGCGGGAGACGAAGCTGCGGGTCCTGGCCGATCTCGAGCCGGCGGCGGAGAGGCGGAGCGGCCT
Dh_1251	ATGACATTAAGAGATTCAATTAAGAGGCATCTCAAGCTGCCACACAGCTATTTGATGGAGTACAAACCACATGATGCTTCGCTGCGAGATAACTCATCGTACAGGAACACA
Dh_1254	ATGAGACGCTGCTGGTCCGGGGGGATGCCCTCCTTGTCCTGGATCTTGGCCTTCACGTTGTCGATGGTGTCCGAGGACTCAACCTCGAGGGTGATGGTCTTGCCGGTGAGGGTCTTCACGAAGATCTGCATCTTCTCTCTCTCTCTCTCTCTCTCTCTCTCTCTCGCTCGCTCGCTCGCTCGCTCGCTTGGTTCGAGTCGAGGGCGGCATGGCCACCATACTGGAGAACATCCAGAAGGCGAGGTTCTTGCCGGCCAGGCCGCTCAAAGACGAGCTGCCCACCTTCCAGGGCGGCGGCGGCGGCGGCAACACGGAAAGCCACTTCATGGGCCTGAGGAAGAGGCTGTCCTCCTTCTCCGACAAGATCCAGCCCATTTCATCAGCTTCGGCCGAGTGGGC…
Dh_1259	ATGCAGCTGGTTCTGGTTACCAAGGTGGTCCTCCAGGCACAAATAGAGGACCTTGGGGCAGTCAAGCTCCGTCTGGTTACGGCACTGGGAGTTATGGTGGCAATGCAGGCTATGGTGCTTGGAACAGCTCTTCTGCTGGTGGCAATGCGCCCACTAGTCAGGCCCCTGGTGCAGCTGCAGGCTATGGGAACCAGGGTTATGGGTATGGTGGATATGGTGGAGATGGGTCGTATGGTAATCATGGAGGATATGGGGCTTATGGAGGGCGTGGAGGTGGTGCCGGCAATCCTGCTACTGGTGGGGCATCTGGGTATGGTGCTGGATATGGAAGTGGGAATGGCAACTCTGGATATCCGAATGCTTGGACTGATCCTTCACAAGGCGGAGGATTTGGGGGTT…
Dh_1262	ATGGCGGTGGTGGAGGCGCAGACGCAGGAGATCAAGCTCTTCAACCGCTGGTCCTTCGAGGACGTCCAGGTCAATGACATCTCTCTGAATGATTACCTTGCTGTGACTTCTACAAAGCATGCCGTATACCTCCCCCACACTGCTGGAAGGTATTCTGTGAAGAGGTTCCGCAAGGCTCAATGCCCAATTGTTGAGAGGCTCACCAACTCTTTGATGATGCATGGGCGCAACAATGGCAAGAAGCTCATGGCTGTTCGCATTGTGAAACATGCTATGGAGATTATTCACCTGCTGACTGATGCAAACCCTATCCAAGTTATTGTTGATGCCATCATAAACAGTGGACCAAGGGAAGATGCAACTCGTATTGGATCTGCTGGTGCTGTTAGAAGGCAGGCA…
Dh_1265	ATGGCAGCCAAGATCTACATAGTGTATTATTCCATGTATGGCCATGTTGCAAAGCTAGCAGAAGAGATCGAGAAGGGTGCTGCTTCTGTTGAAGGAGTTGAAGTCAAGCTATGGCAGGTCCCAGAGACTCTTTCTGATGAAGTACTCTCTAAGATGGGTGCTCCTCCAAAGAAGGATGTGCCAGTCATCACACCTGCGGAGCTTGCAGATGCTGATGGTGTCATCTTTGGGTTCCCAACTAGATTCGGTATGATGGCCGCGCAATTTAAAGCATTCATGGATGCTACTGGTGGGTTATGGAGGGCGCAGCAGCTCGCAGGCAAGCCTGCAGGGATTTTCTACTCCACTGGTTCCCAGGGCGGTGGCCAAGAAACTACTCCGTTGACAGCAATTACTCAG…
Dh_1267	ATGATGACACCCGGCTTCCTGAAGCCCAGTTGCAGCTCCGTGTTGCCGCCCTTGCTCGTCAGCAGCTCAAGAATGCACCTTTTCAGCGCCTCCTTTATCTCGCTCCCGGACTTGAGCTTGCCGTCGCGGATTTCCTCGCGGAGGGTGTCCACAATCCGGAACGAAATCTTGGGCCCGAAGTCCGATACCAGCAGCGCCTCTTCGAGCTCGTCGAGGACGCGGTCGGTGTCGGCGAGGTTCCAG
Dh_1273	ATGCCACCATTGCTGAAGGGAGAAGCACCACCTGGGTGCGGACTTTCCTCTCGAAGTGGTGAGTTCAACAATGCAAGTTCTCGGAGTTGCTGT
Dh_1278	ATGGACTTCTCAGCCACAGAGGTTGATGCCAATATTGCGAGGTGGTTGTACCCAAGGCTTGGTTATGGTGTTTACAATCCTGCAGCTGAGGAAGTTGCTATTGCTGCATTGAAGAGGGCGTTTGATGCTCTGAACTCACACCTTGCCTCAAACACATTCCTTGTTGGACATTCTGTCACTCTAGCTGATGTCGTAATGGCATGCAACCTCTACTATGGTTTTGCGCGGATCTTGACCAAGAGTTTCACCTCTGAGTTCCCTCATGTCGAGAGGTACTTCTGGACCTTGGTTAACCAGCCTAAATTCAAGAAGGTCATTGGTGATGTCAAGCAGGCAGAGTCTCTACCTCCTGTTCAGAAAAAGGCTCCTCCTCCTAAGGAAACAAAGGCAAAGGAGGTC…
Dh_1288	ATGCTGGATTCAGTTGACTTGAAAGTTAGGCTTTCCAAGGCAACTGAACTTGTGGACAGACACCTGCAGTCAATTCTTGTAGCTGAGAAAATAACTCAAAAGGTTGAGGGTCATCTGTCGAAGTCCCAAAAAGAATTTCTGTTGCGCCAGCAGATGAGGGCTATCAAAGAGGAACTTGGTGATAACGATGATGATGAAGATGACGTAGCTGCATTGGAAAGGAAGATGCAGAACGCAGGAATGCCTGCTAATATTTGGAAGCACGCTCAAAGGGAGTTGAGGCGCCTAAGAAAGATGCAACCTCAGCAACCTGGATATAGTAGCTCTCGAGCTTATTTGGAGCTTCTTGCTGACCTTCCTTGGCAAAAAGTCAGTGAAGAAAGGGAACTTGACCTTAGA…
Dh_1292	ATGTTGATCTCTGACAATATCAAGCAGTTTCACGATGTTTGGACCTCCACAGAGATTCTGAAGTATTTTGATCTCCCTTTTGATCTTCTTTTTCTTTACAGGCTTGAGAATCTTAATGATGCATTTCTCGTTATTGTTAATGTTGATGCCTTCAAAGACTTCACTATATTTACCTCTTCCAACTTTCCTGACAACTTCGTAGTCATCCTGCTCACCCCATTGGACGGTGAGCGCCTCGTAGTCCCA
Dh_1293	ATGGCCCATGTTTCGTTTAAATCCAAGGAAGTGGACAGCATGTCCCGCTGGTCAGAGTACCTAAGTGCTGAAGAATCGTCTCCTTCAGCATCAGCAAGCTGGAGGACTATGGGCGTCGATGGGCCTCAAGGTTCCGCGAGCGGCCAGAAACATCTTCAGATGGAGCCAGTGATTCAACTGTCAAAGGTCGCAGAAGGGTTGCTGGCCAAAATATACAGGCTGAATAGCATCCTGGACTACCCAGATCCAAACACGCACACATTTTCGGATGCATTTTGGAAAGCTGGTATTATGCCAAATTTCCCAAAAATTTGCACCACTTTGTCAAAGAAATTCCCTGAGCATCCGAACAAGCTGCAGCTTGAAAAAGTAGATAAGTTTGCTCTTGATGCTTTGAAT…
Dh_1294	ATGTTGCGATACCAGTTTTGTAAAGTTGCTCAGAAACATCAGCGAATCTCAAAAGATCTAACATTAACGAGAGAAACATGTCCCAAGTTCAGAAATAAGGCGCTTCTACAATTCACGGGCCCCGGATACATGCGCCTCAACTCGATTTCT
Dh_1295	ATGACATCACTTTCATCACTAGAAGAATTTGAGAAAAGATATATGGAGCTTACTAAAGGTGCAGCTGACAATTATCACCGCTCTTGGTGGAAAAGACATGGAGTTGTGCTTGATGGAGAAATTGCAGCTCTATTCTTTAAGCATGGAAATTATGACTTGGCTGCAAAATCCTATGAGAGAGTTTGTGCTCTTTATTCTGCAGAAGGCTGGGAAGAGCTGTTGGCAGATGTTCTTCCTGATCTTGCAGAATGCCAGAAGATTTTCAATGACGAACCTGGTTATTTGGCTTCCTGTGTAAAGTTACTTTCTCTGGAGAGTGGCTTGTTTTCATCTAAAGAGCGACAAGCTTTCCAGTCAGAGGTTGTTCGGCTTGCTCACAGTGAAATGAAGCATCCTGTG…
Dh_1297	ATGATACCTTGTTCTACCATGTTATACCACACAGGTACTGCATTTCCAACAGATATTTCCTTAAATCCGAGCCCAAGAATGCCATCGAATTTTGCAACCATGAAAGTAATACCTGGCTCGCTTGTAGCTTCAATAAATTCC
Dh_1300	ATGGCGAAGGAACCGATGCGCGTGCTCGTCACCGGCGCCGCAGGGCAAATCGGATATGCACTTGTTCCTATGATTGCTAGGGGAGTTATGCTGGGTGCAGACCAGCCTGTTATTCTGCACATGCTTGATATTCCACCAGCTGCTGAAGCTCTTAATGGCGTTAAGATGGAGTTGGTTGATGCTGCATTTCCTCTTCTGAAGGGAGTTGTTGCAACAACTGATGTTGTCGAGGCTTGCACTGGTGTGAATGTTGCGGTTATGGTTGGTGGATTCCCCAGGAAGGAGGGCATGGAAAGGAAGGATGTTATGTCAAAAAATGTTTCAATCTATAAATCTCAAGCATCTGCCCTTGAATCTCATGCAGCCCCCAACTGCAAGGTTCTGGTTGTTGCCAATCCA…
Dh_1301	ATGTTAGGTCGTGGCAGTGGTGAAGAAATTGGAACATATGTGGAGAAACTTATGACAAGTGAACTATCTGGAAATGTTATTGATATCTGCCCAGTTGGAGCTCTTACATCGAAGCCATTTGCATTTAAAGCTAGGAACTGGGAGCTGAAGGGCACTGAGACTATTGATGTTACCGATGCAGTAGGGTCAAACATAAGAGTTGACAGCAGGGGTCCTGAAGTTATGCGCATTGTTCCACGCATCAATGAGGATATCAATGAGGAATGGATATCTGACAAAACACGGTTTTGTTATGATGGTCTGAAGAGGCAAAGACTAAATGACCCTATGATTCGTGGTCCTGATGGCAGGTTTAAGGCAGTGACATGGCATGATGCTCTTGCGGTTGTTGCTGAGGTT…
Dh_1306	ATGCCCCTTGAGACCGCACTCCAAGTTGTAGCATTAGCCAATCCCAAATGGCGTTTGATGTGGTATTTTCTTGCTGGTTATGTACCTGTTTTGGAGATTCATCATCGTTCACGGTCGGGATATCCACGAATGGGCAATTACTCCGTCGGAGCTGATCTCATGCTTGCACAGGCGATGCGCTGGCGGTCCAACTCGGTAAAGCTAATATTCGGAATCTGTAAACGG
Dh_1309	ATGATTAATCAAGTTGAGTACATGCATTCAAAGGGATTTCTTCACCGTGATATAAAGACTGATAATTTCCTTATGGGGCTTGGGAGGAAAGCCAATCAGGTATATATAATAGATTATGGACTTGCAAAGAAATATAGGGACCTTCAGACTCACAAGCACATCCCCTACAGGGAGAACAAGAACCTCACGGGAACAATAGCATCTACC
Dh_1312	ATGGAGCGGAGCTATCTGCTCTCCCTTGCAACCATCACTTCCATTGGACGTGTATTACCAAATGGCTACGCATGCATGCAACCTGTCCACTTTGCAAGTACAACATCCTTAAAGGCAGTGAAAGCGCATGATCGACTTATGCTGACACAACTTCCA
Dh_1313	ATGGAGCGGAGCTATCTGCTCTCCCTTGCAACCATCACTTCCATTGGACATGTATTACCAAATGGCTACGCATGCATGCAACCTGTCCACTTTGCAAGTACAACATTCTTAAAGGCAGTGAAAGCGCATGACCGACTTATGCTGACACAACTTCCA
Dh_1321	ATGACCGGCTATACCTCCAAGGAGGTCGTAGGAAGGAATTGTCGCTTCCTTCAAGGCTCCGGCACGGACCCCTCAGAGATCGCAAAGATCAGAGAAGCTCTCGCCGCTGGCTCAAACTACTGCGGCCGTGTCCTCAACTACAAGAAGGACGGCACGCCATTCTGGAACCTCTTAACCATTGCCCCCATCAAGGATGAGGATGGCAGGGTCCTCAAGTTCATCGGGATGCAAGTGGAAGTGAGTAAATACACCGAAGGGAACAAGGATACAGTTGTTCGTCCAAATGGACTGCCAGAATCACTGATCAAATATGATGCTAGACAGAAGGATCAGGCCCGTAACTCGGTGTCTGAGCTTTTGTTGGCTCTAAGGAATCCACGGTCATTGTCAGAATCAAGA…
Dh_1323	ATGATTGATGAAGCGGAAGGCCTGGAAAAGATTGAGAACCTGCAGAGCCATGATAACAATGAAATCTATGAAAAAGCTGTGAAGATTCTTGAGGCTTACTGGATGGAGGAGGAAGATGATGCAATGGGGGCTACTATGGAAGCACCTCAAGGTGTATCTTTTGACTTTGGCCAAGGCGGCAACCCACCAGCTGGTGATTTGAACTTAGGC
Dh_1324	ATGGTGGTTCACCGTGATCTAAAGCCAGAGAACCTTCTGTTGGATTCTAAATGCAATGTTAAGATTGCAGATTTTGGCTTAAGTAATGTTATGCGTGATGGTCACTTTCTGAAGACAAGTTGTGGTAGCCCAAATTATGCAGCACCTGAGGTGATATCAGGTAAACTATACGCTGGTCCTGAAGTTGATGTTTGGAGTTGTGGAGTGATCCTTTATGCTCTTCTTTGTGGTACTCTTCCATTTGATGATGAGAATATTCCCAACCTTTTTAAGAAAATAAAGGGCGGGATATATACGCTTCCTAGTCATTTGTCACCTTTAGCAAGGGATTTGATTCCCAGAATGCTGGTTGTTGATCCTATGAAGAGGATCACCATACGTGAAATCCGTGAACATTCG…
Dh_1329	ATGCAGAATCCACGGAGTCGAAGCAGGTTCCTATGCACCGCCATGCTAATCATTTCAACTTCTGTTTGGAACTGGAGCTCACCACCAGGCGTGCGTTCCTCTTTTAATCTTTTCACTGCTACCAATGAGCCATCTGCCAGCCTCCCCTTGTACACCTTTCCAAAACCACCTCTTCCTAAAATGTTCTTATTGCTAAAATTATCAGTTGCAACT
Dh_1330	ATGGTGGATTTCCCGGAAGGGCTCCGACGACTCGCCGCTCTCCTGCTCAAGTGCTGCGACCTCGACATACCCAACCGCCCCAAGGGCCTTCAGGATCCTGAACGGTTGGCCAGGGAAACAGTTTTTAATGTGAATGAGATCGAGGCACTGTATGAGTTGTTCAAGAAGATTAGCAGCGCTGTGGTTGATGATGGATTGATTAATAAGGAAGAATTCCAGCTGGCACTGTTTAAGACTAACAGGAAAGATAGCATGTTTGCTGATCGGGTATTTGATTTGTTTGACACGAAGCACAATGGGATCCTCGAATTTGAAGAATTCGCGAGAGCTCTTTCTGTGTTCCATCCTAATGCACCAATTGATGAAAAAATTGATTTTGCTTTCAAACTGTATGATCTC…
Dh_1338	ATGCAGGTTGCATTGAAGACACTGAAGACACTTGTAGTGATCCATAGACTTCTTCGGGATGGTGATCCTACATTTCGAGAAGAGCTTCTTAATTTTACACAAAGGGGACGGATTCTGCAGCTCTCAAACTTCAAGGATGACTCCAGCCCAATTGCTTGGGACTATTCTTCATGGGTTCGCACATATGGTTTATTTTTGGAGGAAAGACTGGAATGCTTCAGGATCCTGAAGTATGATGTTGAAGCTGAGCGTTTG
Dh_1342	ATGGCCCACAAACACAAGGAAGACAGCGAGGAAGCCGAGGTACTTCAGAGTTGTAAAAAGATCCAGCTTAGCCCAGAAGAGAGCATAGAGCAGCAGAACTGCTCCGATTCCAGCATGGAAGAG
Dh_1345	ATGCTCGAGACTGTTCTTAGAAACAAGGTTTTGGACAGAGAAACACCTGTAGGATCTGAAGATGGGCTTAGTTCGCCAACCTGTACACAACCCAACTTGCAAAATCACAAAAGTAAAAGCATAGTTACTTCCGCAGCTTCTGTTGAAGCCTGCCTTGACGCAAAACAGGAAAATGGCAAACCTACCAATTCTCCAATGCATAACATCAAGAGTGCTTATTCATCCTCGTGTCCCACAGGACGCATTTCATTCAAGTTGTATGACTGGAATCCTGCAGAATTTCCTCGAAACCTACGCCACCAAATATTCGAGTGGCTGTCTAGCATGCCTCTTGAATTGGAGGGCTACATTCGTCCTGGTTGTACAATTTTAACTGTCTTTATTGCAATGCCACAACAT
Dh_1349	ATGTCTATGCGTGTTGAAAGGGCATCGCTTGAACAGGTTCAAAAAAGGTTTGAGTCACTTAAGAGGAGGAAAGATCCAAGCAGCTTTAGTGAACAAGATTTGGATGAGAGAATATTGAAACAACAGCAAGAGGAGGAAGAGAGGAAGCGTCAACGGAAAGAAAAGAAGAAAGAGAAGAAGAAAGAGCAGGCTGCCCAGAATGAACCTGAGGACATCGACCCTGATGTTGCTGCTATGATGGGTTTTGGAGGGTTCCGTTCCTCCAAGAAGTGA
Dh_1355	ATGCCAATTTACAGGGGGAGGAAGGAGAAAGAGGAGTGGGGATTGGCCATTGCGCCCGCACCAGTCACCACTGTTGCTCCGGTTCTGAGGAGCTATCAAATTTTGTGCAAGGCCGAAGCTAACATATCTAGTAATCTTCCAGAGAGCGTGCCTACTGGAGCAAGCCAGTATGAGAAAATAGTTGAGCTGCTTACCACTCTTTTCCCTGTCTGGGTCATACTAGGTACCATTATTGGCATCTACAAGCCGTCGATGGTTACCTGGTTGGAGACTGATCTTTTCACTGTGGGCCTAGGATTCCTAATGCTGTCAATGGGACTAACATTGACATTTGAAGATTTCAGAAGATGTATGAGGAATCCATGGACGGTGGGTGTGGGATTTCTTGCACAGTATTTG…
Dh_1357	ATGAGCCGTCATTGCCCGCTTTGGTATGCCTATGGCGGTCGCCTCAAGTGGCTTGAACGCTTCGCCTACACTAACACTATCGTCTACCCCTTCACCTCCATCCCCCTCATCGCCTACTGTACCATCCCCGCTGTCTGCCTCCTCACCGGCAAGTTCATCATCCCCACGCTGAACAACCTGGCGAGTATCTGGTTCATCGCGCTG
Dh_1358	ATGCACTGCCGTGGGTGGCGGTCGGTCTACTGCATGCCGAAGCTGGCCGCCTTCAAGGGGTCGGCGCCGATCAACCTATCCGACCGTCTGAACCAGGTGCTGCGGTGGGCGCTGGGGTCCGTGGAGATCTTCTTCAGCCGGCACAGCCCCTTGCTCTACGGCTACAAGAACGGCAACCTCAAGTGGCTCGAGCGCTTCGCGTACATCAACACCACCATCTACCCCTTCACCTCGCTCCCCCTGCTCGCCTATTGTAGCCTCCCCGCCATCTGCCTCCTCACCGGCAAGTTCATCATGCCGTCGATTAGCACATTTGCCAGCCTCTTCTTCATATCCCTCTTCATCTCGATCTTCGCGACGGGCATCCTCGAG
Dh_1361	ATGAAGTTGATTGATTTTGGTCTCTCCGATTTCATTAGACCAGATGAAAGGCTTAATGATATTGTTGGGAGTGCATATTATGTTGCCCCAGAGGTTCTACACAGATCATACAGTATGGAAGCAGACATTTGGAGTATAGGCGTCATAACATACATTCTGCTATGTGGCAGCCGGCCATTTTGGGCTAGGACAGAATCAGGAATCTTTCGATCTGTGTTGAGAGCTGATCCCAACTTTGATGATTCACCATGGCCTTCAGTGTCAGCTGAAGCTAAGGATTTTGTAAAAAGATTTCTAAACAAGGATTACCGCAAAAGAATGACTGCTGTTCAAGCATTGACTCACCCTTGGTTGCGAGATGAACAAAGGCAGATTCCATTGGACATACTT
Dh_1363	ATGGCTGATCTTTACTTGTCTAGAAAGTTTGCTGGGGCATTGTCCCCTGTTAGCGGTTCTGGTGGACCCAATTGGTTCTTGGCATCCCCAACTATTGGTTCAAAAATATCAAGAGCGAGCAGAGCCAGTGCAGCAACTATACATGGAAATGAGAATGATGTGGAAGAGCTAGAAATGTTGCTGGAGGCATACTTCATGCAAATTGATGGCACGTTAAACAAATTGACAACGCTGAGAGAGTATATTGATGACACGGAAGATTACATTAATATCCAGCTTGACAACCACCGTAATCAGTTGATTCAGCTAGAGCTATTCTTGAGTTCTGGGACCGTCTGCCTGTCGCTTTACTCATTGGTTGCTGGAATCTTCGGTATGAACATACCATACACCTGGAAT…
Dh_1367	ATGGCTGCTAGAAGGTTTAGGCGTGGTCCCCATACAGAGTACATTATTTCCCTTGACGCTGATGATCTGTCACAAGGAAGCAATGCATATGTGGGGAAACTGAGGTCTGATTTTTGGGGAATAAACTTCAAGATATATGACAGCAAACCACCGTATGATGGTGCAAAGACATCAAGCACTCGATATAGCCGGCGTTTTGGAAGCAGGCGAATCAGCCCCCACGTATTGGCAGGCAACTTTGATGTC
Dh_1368	ATGCCGGAGCTGCTCCCCGGCGAGGACCCCGCGGAGGTCCGCGTGAGGTACAAGCCAGATGTAATCAAAGGGGATATGGACTCAATAAGGGCAGAAGTGAAGGAATATTACTCCAATTTGGGTACCAAAATAGTTGATGAATCCCATGATCAGGACACCACTGACTTGCACAAATGTGTATCGTTTATCACCAGAAATCCACCTGGCACTGACAAGTCTAATCTGTGCATTCTTGTTCTTGGCGCACTTGGTGGAAGGTTCGATCATGAGATGGGGAACATCAATGTATTATATCGCTTCTCAAACATCAGGATCATCCTCCTGTCAGATGACTGTTCAATCTTTCTGGTCCCAAAGACGCACACCCATGAGATCTGTATTGAGCGATCAGTCGAGGGT…
Dh_1369	ATGATCAAAACGCTCCACACAGTTGTTACAGATAGAGCAGTGAGAGCATCGAGGTGGTCGGTACAGCATGCAGGTGTCACAGTACTTGACCTTTACAGTGACTCCATTTACAAAAACATCCTTTGTCCGTGGCAAACGCAATTGTTGTGGAGTCTGACCATTTCCAATATCATTGCTCACATCAATGGATTCAGGTTCAGGAGGATGGGTGTTACGAGGCACTATACC
Dh_1373	ATGCGAACAACATTAGGATGCTTAATCAACTTCATTGTTGAAATTTCCCGTTTAATCTGCATCCACGACTGCTCAACCATCTTGTGCTTGAGAACCTTCTCCTTGTCTAGGATCTTGATGGCTACAGGGTCACCGGTCTCGGTGTCCCTCGCGAACTTGACCTTTGCGAATGTGCCCTCTCCAATGGTTCGGCCTAGCTCATACTTCCCCACA
Dh_1374	ATGGCGGCCGCCTCCTCCTCTCTTCTCGCCGCTGCCGCGTCCTCCTCCTGCGCGGCTATCTCCACCCGCCGACCCCGCGCAGCTCCCGCCGTGGTCTCCCTCCCCTCGCCATCTCGCTCCTCCTGCCCTCCTCTCCGTGCTTCCCCCGCGAGGGCCCTCCGGAGCCGCATCGTCGCCAGCGCTGCCCCCGCGATGCAGCCGCCGCCGGCGTCCAGGGTCTCCACGGTGGTCGACGTCGACCTCGGCGACCGGAGCTACCCGATTTACATCGGCTCCGGCCTCCTCGACGAGCCCGACCTTCTGCAGAGGCATGTGCATGGGAAGAGGGTTCTGGTGGTAACCAACACGACCGTTGCGCCGCTCTACTTGGAGAAGGTGTCCTGGGCACTCACGCACGAC…
Dh_1379	ATGCCTGGGAATTCACTGCGATTTGGCAACCGGCTCCAGTGCCTCGATCATGACAACACTGTTTCCCCTCACAACCACCATTCCAATATCAGTCTTTTCGTTTCCATTGACCTCCACGGTGTTGTCCACCACCAGGTTCATGAATTGATCAAATCCCCGGAGTGTTCCAATAACAACACGGTTTGC
Dh_1385	ATGGACTGCAGTAATGCAATTCAGTGTTCAGCAAAGGAGGGCATAGGCATCACAGAGATACTAGATGCCATCGTTACCAAGATCCCCCCACCACAGGATACTGCAAGAAATCCTCTCAGGGCTCTTATATTTGACAGCTATTATGATCCATACAGAGGCGTAGTTGTGTATTTTCGAGTTGTTGACGGCAGTATAAAGAAAGGGGACAAGATATGTTTTATGGCCAGTGGAAAGGAATATGTTGCTGATGAAATTGGTGTACTATCCCCCAATCAGATGCTAGTTGATGAACTGTATGCTGGCGAGGTGGGTTATCTCTCTGCTTCCATAAGATCAGTAGCAGATGCCCGGGTCGGTGATACAATCACTCATTCTTCAAAAAGAGCAGATTGTGCTTTA…
Dh_1390	ATGTCCGAACAAACCCTAAGCCTCCTCAAGAGTTGCCAGTTGTCAGTGAGGCAGCTCAACCCACGGCAATACACTGCGGACATCCCGCAGGTCCCAAACTTGGAGGTTTGGTTTCAGAGGCCCAAAGATATTGTTCGTAAACTGCAGTCAGGGGATCTTGACCTTGGTATTGTGGGTTTTGACATAGTCAGTGAATACGGGCAGGGTAATGATGATTTAGTTGTTGTTCATGATGCTCTCGATTTCGGACAATGTCATTTGTCCCTTGCGGTACCTAAGGAAGGCATTTTTGAAAACATAAATACTCTAGAGGACTTGGCAAACATGCCGGAATGGACAGAAGAAAGACCACTGCGTGTTGTTACAGGATTTGGATATCTAGGCGCTAAGTTTTTGAGA…
Dh_1392	ATGCCTTCTCGCCCCGCGCCGTTCCTCTCTCGCCTGCGCCTCCTGAGAAGCGCCGTCGTCTCCCCTTCCTCCGCGCTGCCGCGCTACAGCCACCCTCGCCTCGCTAGCCCCGTCGCGCCGCCTGCGCCGCGCGCGTGCTTCCCCCGCGCCTCCGCCTCGCCGCTGATCCGCCCGGTCGCCGCCGGATTCGCCCTATTCAGCATGGCCGCCGCGTCGTCCGCCACCTCCGTCCACGACTTCACCGTCAAGGATGCAAGCGGGAAAGACGTGGACCTGAGCGTCTACAAGGGGAAGGTTCTCCTCATCGTCAACGTTGCATCCCAGTGTGGCTTAACCAATTCCAACTACACCGAGCTGAGCCAGCTGTATGAGAAGTACAAGGATCAGGGTTTTGAGATC…
Dh_1394	ATGGTGAAGCTGACAATGATAGCGCGTGTCACTGATGGCCTTCCACTGGCGGAGGGCTTAGATGATGGTCGGGACCTGAAGGATGCTGACTTCTACAAGCAGCAAGCAAAACTGTTGTTCAAGAACTTATCAAAAGGGCAGCATGAAGCATCAAGGATGTCAATTGAGACTGGGCCATACTTTTTCCATTATATCATTGAGGGCCGTGTGTGTTATTTGACAATGTGCGACCGTTCCTATCCAAAGAAACTTGCATTCCAGTATCTAGAAGATCTCAAAAATGAATTCGAGAGAGCCAATGGCAGCCAAATTGAAACTGCTGCAAGGCCATATGCTTTTATTAAATTTGACACATTTATACAGAAGACCAAGAAACTG
Dh_1414	ATGATATCTTACTATGATATTCGTCATGCACGAACTGCTATGCAGACATTGCAAAATAAACCTTTAAGGAGGAGGAAGCTTGACATTCACTTCTCGATTCCCAAGGAGAATCCGTCAGATAAAGATATGAACCAAGGAACCCTTGTGATCTTTAATTTGGAACCAGCAGTTTCAAATGAGGAACTCCTTCGAATTTTTGGTGCATTTGGTGAAGTGAGGGAGATAAGAGAGACACCACAAAAGCGACACCATAAATTTATTGAGTTCTATGATGTAAGAGCAGCAGAAGCTGCCCTTCGGTCACTAAACAAAAGTGATATTGCAGGAAAACGGGTAAAGTTGGAACCTAGCCGTCCTGGTGGAGCTCGTCGAAGTTTCGTACAGCAATTCAACCATGAC…
Dh_1421	ATGGGCCCAAACTCATCAACCGCGTCCTCATGCCCCCACTCTTTGTTTTCCCCAGCCACTAGCCTCCTCCTAGGGTTTATCCACCGGCGAGTACGTGGCGGCGGCGGCGAGATGGTGCAGCGCCTGACGTACCGGAAGCGGCACAGCTATGCCACAAAGTCCAACCAGACGCGGGTCGTGAAGACTCCAGGTGGTAAGCTCGTGTACCAGTACACCAAGAAGAGGGCGAGCGGGCCCAAGTGCCCCGTGACTGGGAAGAAGATCCAGGGGATTCCTCACTTGAGGCCTGCTGAGTACAAGAGGTCCAGGTTGTCTAGGAACCGCAGGACTGTGAACCGTCCGTATGGTGGAGTGCTCTCTGGAACTGCTGTTAGAGAAAGGATCATCCGTGCTTTCTTG…
Dh_1422	ATGGTGGCGCGCCTGACCTACCGGAAGCGGCACAGCTACGCGACCAAGTCCAACCAGACCCGGGTCGTCAAGACCCCAGGTGGCAAGCTTGTGTACCAGTACACCAAGAAGAGGGCGAGCGGACCCAAGTGCCCCGTGACCGGGAAAAAGATCCAGGGAATTCCCCACCTCAGGCCTGCTGAGTACAAAAGATCGAGGTTGTCTAGGAACCGCAGGACTGTGAACCGTCCTTATGGTGGAGTGCTCTCTGGAACTGCTGTTAGGGAAAGGATCATCCGTGCTTTCTTGGTTGAAGAGCAGAAGATTGTGAAGAAAGTCTTGAAAATACAGAAGACCAAAGACAAGACGGCTTCAAAG
Dh_1426	ATGAATACTCATGTGCATGCTGATCACATCACTGGAACAGGATTGATAAAGACTAAGCTACCAGGGGTGAAGTCTGTCATTTCAAAAGTTAGTGGAGCAAAAGCAGACCATTTTATTGAGCACGGGGACAAAATATACTTTGGTAACCTTTTCCTTGAGGTGCGAGCTACTCCTGGTCATACTGCTGGCTGTGTGACTTATGTGACAGGTGATAGTGATGATCAACCTTCACCAAGGATGGCTTTCACTGGTGATGCCCTAATTATCCGTGCATGTGGAAGGACAGACTTCCAGGGAGGAAGTTCTGATCAGCTGTATCACTCAGTGCATTCACAGATTTTTACATTGCCAAAGGATACCCTGCTTTATCCTGCCCATGACTACAAAGGTTTCACA
Dh_1433	ATGCTTAATGAAAATATGAAATATGTTCCCAAAAACAGTGCTAATTCTGGCCTTAAGAACACTGAAACATATTGTCGATCCAACTTGGAACCAAAAACTCAACATGCCATCCACCAAGATATTCTAAGCAGCAACCTCCTTCTTGAGCTTGGCAAGCTCTTGCCTGATAGCACCGCCTCTCTTGATCCTGGCCAACATAACCTTGAACCTGTCAAAGTCATTGAGCGATGCTCTCCTCTTCTGGACGATCAGCTTCTTGCCCCACGAGCTGTTCTCCCACTTGTTCTTCACATCAGCTTTCTCCATTGCCTCAATCAAAGTCTTCTTCTTAGGAACACGCTTGATGTCAATCTT
Dh_1434	ATGGCGTGTCAAGTTTTTGGTTCCAAGTTGGATCAGCAATATTTTTCAGTGTTTCTTAAAGCCAGAATTAGTACTACTGTTTTTGGGAACCAATTTCATATTTTCATTAAACATGGTTGTGCCCTAGAGATTTTGGCATGGCTGTTGTTGAATACCTATGGTAGTTTGGGTGCATTTGCCTTCGCTGTGATTTGCTTTGTTGATCAGTTCTTAATTTCGATCATGTCGCTTCTGGAATTTATTACCGGTTGGGATTCATCGGGG
Dh_1445	ATGTCGGTGAATCCTGGGTTTGGTGGGCAGAGCTTTATCGAGAGTCAAGTAAAGAAAATTGTGGACTTGAGAAGATTATGTGCGGAGAAGGGAGTGAACCCCTGGATTGAGGTTGACGGTGGAGTTGGTCCCAAAAATGCCTACAAGGTCATTGAGGCTGGAGCAAATGCCATTGTTGCTGGTTCCGCGGTTTTTGGGGCTAAAGACTATGCTGAAGCTATTGAAGGAATTAAAACCAGCCAAAGACCTGTAGCTGTACCAGCA
Dh_1446	ATGTGGCCGGAGGGTGTTCCAGAGAGTGCATCTGTACAAGCAATTCTGGACTGGCAAAGGAGAACGATGGAGATGATGTACACTGACATCATACAAGCTCTCCAAGCCAAGGGGATTGAAGCAAACCCCAAGGACTACCTCACTTTCTTCTGCTTAGGGAACCGCGAGGTGAAGCAGAGTGGGGAATATGAACCCGAGGAACACCCAGAACCTGAC
Dh_1466	ATGCAGTATACTCGTTCTGTTCTCGTGATACACAACATTGCTCATCAGGGTCGTGGCCCTGTAGATGACTTCTTCAACATGGACTTGCCTGAGCACTACATCGATCACTTCAAACTGTACGACCCCGTTGGTGGCGAGCACAGCAACGTTTTTGGTGCTGGCCTGAAGATGGCAGACCGGGTGGTCACCGTCAGCCATGGCTACCTGTGGGAGCTGAAGACGATGGATGGTGGCTGGGGCCTCCACGAGATAATAAACCACAACGACTGGAAGCTGGACGGCATCGTGAACGGCATTGACATGGGTGAATGGAACCCCGAGGTGGACGTGCACCTGCGGTCCGACGGCTACAGCAACTACACCCTAGAGACGCTTGACACCGGCAAGCGGGAGTGCAAG…
Dh_1468	ATGACAAGTCTGCCTGGACCGAGCTTGTTGCTTCTCTTAAGTCAGAGTATCCAAAATATACACCTTTGCTTGCCAAAATTTTGGAATGTGTACTTCAGAAAGCAACTTCTGATGATAAGATTAGCCATCACAAAGAGGTTATTGCTGCAGCTGATGAAGTTGTGGACAGTATTGATAAAGAGGAACTGGCAAAGTTTTTATCTC
Dh_1470	ATGTATAATGTGGATAAGTCTATTAGGGCTTTTGCCGAGTCATCGATGGCAATGGCACTTTCCAAGAAATGGCCTCTTTATCTCAGCACCAAAAACACAATCCTGAAGAAATATGATGGCAGGTTCAAGGACATTTTCCAGGAGGTCTATGAAGGGAAATGGAAAGAGAAGTTTGAGGAAAACTCAATATGGTATGAGCACCGGTTAATTGATGACATGGTGGCATATGCTGTGAAAAGCGAAGGTGGATATGTCTGGGCTTGCAAGAATTATGATGGAGATGTGCAGAGTGATTTCTTAGCTCAAGGTTTTGGCTCCTTGGGTTTGATGACATCTGTTCTGTTATCTTCTGATGGGAAAACATTAGAGGCTGAGGCTGCTCATGGGACTGTCACTAGA…
Dh_1472	ATGGCAATCGTGCCTTATACCGAGACAGAAGTGACGTTTATAGCGGTGCAACAAATATCACGACAAAAAAATATTGGCCGGATCAGATGGAAAGCCTCAAACAATACAGGGAGAACACACCGAACCGCTAAGCGGTTAAGGATACGTGTGCCGATAACAATCCCTTCCGTAATGTGGCTGAAATTGTTC
Dh_1481	ATGCGCGGCGAGACCGAGATCGTCCGCAACTTCCTCCTCCACACTCTGCAGCTGCAGAGCTGGGAGAAAACAGTTGACTGTTACAGCCCTGGCCAAGGCTTGATGCCAGCTAGCTTCAAGATTCGGACCGTGCCTCTTGATGAAAACAATGAAGCATTTGAGGAGGTTTTGGACCCTGACTTTGGTGAGTCAGCTATTGGCCGTGTTGCTCCTGTTGATTCTGGACTTTGGTGGATTATTTTGCTGAGAGCATACTGCAAGATTACAGGGGACTATGCACTGCAAGAAAGAGTAGATGTGCAAACTGGCATTAAACTGATCTTGAGCTTGTGTTTGTCTGATGGGTTCGACATGTTTCCAACTTTACTGGTCACAGACGGATCATGCATGATAGACAGG…
Dh_1492	ATGGAAGATTCAACCATCCACATATACAATGTCAGGGTAGATGAGGTCAAAACTAGACTCAAAGGACATCAAAAGAGGATAACTGGGTTGGCCTTCTCCAACAGCCTTAATATACTTGTTTCTTCAGGCGCTGATGCACAGCTATGTGTGTGGGCCACCGATACTTGGGAAAAGAAGAAATCGGTTGCTATACAAATGCCAGCTGGGAAGACTCCGTCAGGGGATACAAGGGTCCAGTTTAACTCTGACCAAAGTCGCTTGTTAGTAGTCCATGAGACTCAGCTAGCTATATATGATGCATCAAAAATGGAGAGAATCTATCAGTGGATACCTCAGGACACTTTGTCAGCTCCCATATCACACGCATCATAC
Dh_1496	ATGGTCACCTTGCCCTTGAGTGCAACTCCAGAGCCAAACCAGACATCACCAGAGACCTTCAAGCTGTCAAGCTCGACAATGCTGGGGATGGATTTAAATCGGGCCAGGAAATTGGAAACCTTTTTGAACTCAGGACCAAGCTCAATTGAAGGGTTTGATGGGTTCGCTCTAGCTGGGTTGCGGATGACA
Dh_1497	ATGAGCGACGCGGACAAGGCTCCCTATGTAGCCAAGGCCAATAAGCTTAAGGCAGAGTACAACAAGGCAATTGCTGCCTACAACAAGGGCGAGAGCACTGCTAAGAAGGCTCCTTCCAAGGAGGAAGAGGAGGAGGATGAAGAGGAATCAGACAAGTCCAAGTCCGAGGTGAATGACGAGGATGACGACGAGGGTAGCGAAGAGGATGAGGATGATGACGAG
Dh_1503	ATGGGCGGCGCTGCGGCCGGCACCAAGTGGATCCACCACATCCAGCGGCTCAGCGCCGCCAAGGTGTCTGCGGAGGCGGTGGAGCGGGGCCAGAGCCGCGTCATCGACGCCTCCCTCACCCTCATCCGCGAGCGCGCAAAGCTCAAGGCAGAGTTGCTGCGTGCTCTGGGTGGCGTGAAAGCTTCAGCATCCCTCTTAGGGGTTCCTCTTGGTCACAACTCATCATTCTTACAGGGGCCTGCATTTGCTCCTCCCCGCATAAGGGAGGCCATTTGGTGTGGAAGCACCAATTCTAGCACAGAAGAGGGCAAAGAATTGAATGATCCTCGGGTGCTAACTGATGTTGGTGATGTCCCCATACAAGAGATTCGTGACTGTGGCGTCGAAGATGTCAGGTTG…
Dh_1509	ATGAGGATTCTTCATGTCGCAGCTTTTGCAGTATCGGGTTATGCTTCAACTGAAGGTCGGCAATGCAAACCCTTCAATCCTCTACTGGGTGAAACTTATGAAGCTGATTATCCGGATAAAGGACTTCGCTTTTTCTCTGAGAAGGTCAGTCATCACCCAATGGTTGTTGCATGTCACTGTGAAGGTAGAGGTTGGAAATTTTGGGGTGATTCGAATCTAAAAGGCAAATTCTGGGGTCGATCCATTCAGCTTGATCCAATAGGTGTTCTAACCCTCCAGTTTGATGACGGGGAAACATTTCAGTGGAGTAAAGTGACAACTTCCATATACAATATCATAATAGGCAAAATTTATTGTGACCACTATGGAACAATGCACATCAAGGGAAGTGGCCACTAT…
Dh_1511	ATGGCCCCTGGTCTCCGCGGCGGCATCCTCGGCCTCGGCGGCGTGGGCCACATGGGCGTGAAGGTGGCCAAGTCCATGGGACACCACGTGACGGTGATCAGCTCGTCGGGGAAGAAGCGCGCGGAGGCCATGGAGCACCTGGGCGCCGACGCGTACCTGGTCAGCTCCGACGCCGACCAGATGGCCGCCGCCGTCGACTCGCTGGACTACATCATCGACACCATCCCTGTGCACCACCCTCTGGAGCCGTACCTGGCGCTGCTGAAGCTGGACGGCAAGCACATCCTGATGGGCGTCATCGGGCAGCCGCTGAGCTTC
Dh_1513	ATGGGCAACATTGATCAAACACGTATGTGGAAGGTGGGTGAAAGGGTGCGTTCAACCCGGCCACATGGTGATCTCGGCCCATTACATCCCTTCACTGCTGGAATGTATGTTGCATTAATGATGGCTCAGATTGAGGTCCTTAGAAAGAAGGGCCACTCTTACTCGGAGATCATCAACGAGAGTGTGATTGAGTCTGTGGACTCCCTTAACCCATTCATGCATGCTCGTGGAGTGGCCTTCATGGTTGATAACTGCTCCACAACAGCTCGCTTGGGATCGAGGAAGTGGGCGCCACGCTTCGACTACATCTTG
Dh_1519	ATGAGGAGCCCGCAGGAGAGGAATACGCGGCTGGAGAACATGTCGTGGAGGATCTGGAACCTCGCCAGGAAGAAGAAGCAGATTGAAGGTGAGGAAGCCTCCCGTTTATCTAAACAACGTCTTGAACGTGAGAAGGCTCGTCGATATGCTGCTGCTGATATGTCTGAAGACCTATCTGAGGGAGAAAAAGGAGAAAACATTAATGAATCATCTATTCACGTTGAGAGCACAAGGGGACGAATGCCAAGGATAGGTTCAACTGATGCTATTGAGGCATGGGCAAGTCAGCACAAAGATAAAAAACTGTACATAGTACTGATAAGTATTCATGGTCTTATACGTGGTGAGAATATGGAGCTTGGGCGTGATTCAGATACAGGCGGTCAGGTCAAATATGTT…
Dh_1521	ATGGCTGAGTTGAGAGCTGAGGCCAAGCAACAATCTGAGTCAACTGGCACAATTGGACGTTCAAAAGGAGCATCTTTGACTACATCACCACAGCAGCAAATATCAGTTACTGTGGTCACTGAATTTGTTCGCTGGAATGAGGAAGCAATATCCAGATGCACACTGTTGTTTTCTCAGCCTACTACTGTTGCAGCTAATGTAAGATCCATATTTGCATGCTTGCTTGATCAAGTAAGCGAATATTTAACTGAAGGGCTCGACCGTGCTAGAGAGAGTTTAAATGAGGCTGCAGCTTTGCGGGATAGATTTGTCATTGGGACAAGTGTTAGTAGAAGGGTGGCTGCTGCTGCTGCTTCTGCAGCAGAGGCAGCGGCGGCTGCTGGCGAGAGTAGCTTTAGA…
Dh_1524	ATGCTGGACGGCAACCCGCGGCTGAACCTGGCGTCGTTCGTCACCACGTGGATGGAGCCCGAGTGCGACAAGCTCATCATGGGATCCATCAACAAGAACTACGTCGACATGGACGAGTACCCCGTCACCACCGAGCTCCAGAACCGTTGCGTAAATATGATAGCTCGCCTGTTCAACGGACCAATTAAGGAGGATGAGACAGCTATTGGAGTTGGAACAGTGGGATCCTCAGAAGCAATTATGCTTGCAGGTTTGGCATTCAAGAGGAAGTGGCAAAATAAAAGGAAGGAGCAGGGGAAGCCATGTGACAAACCCAACATTGTTACTGGCGCTAATGTTCAGGTTTGCTGGGAGAAATTCGCAAGATATTTTGAAGTAGAATTGAAGGAGGTTAAGTTA…
Dh_1541	ATGATTGCCCGCGGCCTGCTCCGATCCAATGTCTCCTCCCAGGCAAGCAACTTAGTGAAGTATGTAACTAGCACTGGAAGTTTGCAAGGGCAAGCAGATCGTTTGTCTGATGCATCAATCAGATATTTCAGTTCAGTGCCATCTCCTCAGTCTAACTCAACTGAAGAAAATGGGTTTAAGGGGCATGGCATGTTGGCACCATTCACAGCTGGCTGGCAGAGCTCTGATTTGCATCCGCTGGTTATTGAGAGATCTGAGGGTTCATACGTTTATGATGTCAATGGGAAGAAGTATCTAGACTCTCTTGCAGGACTATGGTGTACAGCTTTAGGTGGTAGTGAGCCTCGATTAGTCAAAGCTGCAACTGAGCAATTAAACAAGCTACCCTTCTACCACTCT…
Dh_1549	ATGGCATATGGTCCTGTCTTGGAGGGGAGGAGTTGCATTGTTGCTGATCAAAGTGGGTCTGGCAAGACATTGGCATATCTTTGCCCTATAATACAAAATTTAAGGAAGGAAGAAATACAGGGGCTCCATAAATCATCCCCTAGGAACCCACGAGTCATAATATTGACACCTACTGCTGAACTTGCTTCTCAGGTCCTTAACAATTGCCGGTCAATGTCAAAATCTGGGGTTCCCTTCAGGTCTATGGTTGCAACCGGTGGATTTCGACAGAAGACACAGCTAGAAAGCCTTGAGCAAGAGCTAGATGTACTTATAGCAACACCTGGTCGTTTCTTGTATCTGCTTCAGGAAGGCTTTGTGCAAATAACTAACCTCAGACGTGTTGTGTTGGATGAAGTG…
Dh_1554	ATGGCTTCCTTCAATGAGAGACCTATCATTTTCTCGCTGTCGAATCCAACATCACACTCTGAATGCACTGCTGAAGAAGCATACAACTGGACCCAGGGTCGTGCGGTGTTTGCCAGCGGCAGTCCATTTGACCCTGTGGAACACAATGGAAAGATTCATGTGCCTGGCCAGGCAAACAATGCTTACATTTTCCCTGGATTTGGCCTTGGTGTCGTCATCTCTGGAGCAATCCGTGTCCATGAGGACATGCTTCTTGCTGCCTCGGAAGCACTA
Dh_1557	ATGTTTCTGAAGGAACATTCAGATCAATCCACTCCCATGCAACATCCTATTCTCGTTGCAGCTTCCATAGGAAGTTATGGAGCTTATCTTGCTGATGGTTCTGAGTACAGTGGGGATTATGGTGAAGATGGTACACTAGAATTCCTGAAAAATTTTCATCAGCGAAGGCTTCAGGTTCTTGCAGAAGCAGGTCCTGATTTGATTGCTTTTGAAACAATCCCCAACAAATTGGAAGCTCAGGCATATGCTGAACTTCTCGAGGAATGTAACATAAATATCCCTGCATGGTTTTCCTTCACCTCAAAAGATGGAGTTAATGTTGTGAGTGGAGACTCATTAATTGAATGCGCTACTATTGCTAATGCATGTGCAAAGGTTGGTGCGGTTGGAATAAATTGC…
Dh_1561	ATGTGTAACCTGGACATGTACCTCCTTTGGAGGAGCAAATGGCTTCTTACTCTCAACCTTGGTGGAGACGGTGGATGGGGTGGAGGCGACGGCGTAGACCCTGACGCTGCCGCGGCGGTGGCGGCGGCCGCCCAGCCGCCCCGGCGCTCCGTTTGCCCGGGTCTTCTAGAATCTCCCGGAAACCCTAAGGCGGGAGCAGCGGTGGTGGCGCGGCGCGGTGCGGTCACCTCGAGGTCCCGTCCTCGAGCATTC
Dh_1573	ATGCTGGAGAGGAGCTTCGAGGAGGAGAACAAGCTGGAGCCGGAGCGGAAGACGGAGCTGGCGCGGAAGCTGGGGATGGCGCCGCGACAGGTGGCTGTGTGGTTCCAGAACCGCCGCGCGCGGTGGAAGACAAAGCAGCTGGAGCAGGACTTCGACCGGCTCAAGGCCGCGTACGACAAGCTCACCGCCGACAACCAGGGGCTCCTCTCCGACAACGACAGCCTCCGGGCGCAGGTGACCTCACTGACCGAGAAGCTGCAAGGCAAGGAG
Dh_1574	ATGAAAACACCTGATGGCTCAACATCGCCTCTCATTGCGGAGCCAGAGTTCAGACAGACCACGCTCACCGAGGACGACGAGTTCCTTATCATGGGCTGTGACGGGATATGGGACGTGATGACCAGCCAGCATGCGGTGAGCATCGTCCGCCAGGGGCTCCGTCAGCACGATGACCCCGAGAGGTGCGCGAGGGAGCTCGTCATGGAGGCGAAGCGGCTTGAGACTGCCGACAACCTAACCGTGATCGTTGTTTGCTTTGTCTCGGAGCTGCAGCAGGTGCAGACGACAAGG
Dh_1575	ATGCTTCCAAAATATTACAATCATGTCAAAGCTTATGATAATACACTCATTACAAAATTTTTTGGCGTGCACAGGATTACTCTAAAAGCTGGAAGAAAGGTCCGTTTTGTTGTGATGGGAAATATGTTTTGCACTGAGCTGCGAATTCATCGTAAGTATGACTTAAAGGGCTCTACACAAGGCCGATCAACAAAGAAGCAAAATATTAATGAGAACACTACACTTAAGGATCTTGACCTATCATATGTTTTTCACGTGGATAGACCATGGAGGGAGGCACTTTTCAGGCAGATAGCTCTTGATTGTATGTTCCTGGAATGCCAGTCTATTATTGACTATAGCATGCTATTGGGAATCCATTTCAGAGCTCCCCAACACCTGAAGACTGTCACATCATAT…
Dh_1576	ATGCTTCCAAAATATTACAACCATGTCAAAGCTTATGATAATACGCTTATCACAAAGTTTTTTGGCGTGCACAGGATTACTCTAAAAGCTGGAAGAAAGATTCGTTTTGTTGTGATGGGAAATATGTTTTGCACTGAGCTTCGAATCCATCGTAAGTACGACTTAAAGGGCTCTACACAAGGTCGATCAACAAAGAAGCAAAATATTAATGAGAACACGACACTAAAGGATCTTGACCTATCATATGTTTTTCATGTGGATAAACCATGGAGGGAGGCACTTTTCAGGCAGATAGCTCTTGATTGTATGTTCCTGGAATCCCAATCTATTATCGACTATAGCATGCTATTGGGAATCCATTTCAGAGCTCCCCATCACCTGAAGATTGCCGCATCATAT…
Dh_1577	ATGAGCCGTCATTGCCCACTTTGGTATGCCTATGGCGGTCGCCTCAAGTGGCTTGAACGCTTCGCCTACACCAACACCATCGTCTACCCCTTCACCTCCATCCCCCTCGTCGCCTACTGTACCATCCCCGCTGTCTGCCTCCTTACCGGCAAGTTCATCATCCCCACGCTGAACAACCTGGCAAGTATCTGGTTCATCGCGCTG
Dh_1578	ATGAAGTTCAACATCGCGAACCCGACCACCGGGTGCCAGAAGAAGCTCGAGATCGATGACGACCAGAAGCTGCGTGCATTTTATGATAAGAGGATCTCTCAGGAAGTTAGCGGTGATGCTCTTGGCGAGGAATTCAAGGGTTATGTCTTCAAGATCATGGGGGGTTGTGACAAGCAAGGTTTCCCAATGAAGCAAGGAGTGCTAACTTCTGGACGTGTCCGCCTTCTGCTCCACAGGGGTACACCCTGCTTCCGTGGATATGGCAGGCGTGATGGTGAGCGTAGAAGAAAGTCTGTCCGTGGTTGCATTGTCAGCCAAGATCTCTCTGTTATCAACTTGGTGATTGTCAAGAAGGGTGAGAATGATCTGCCTGGCCTGACTGACACTGAGAAGCCCAGG…
Dh_1588	ATGAAGTACATCCCGCGGGGGCAGAAGATTGACGAGAATGTGGCGAGGGAGATCATAAACCACCGCTCGCTGCGGCACCCCAACATAATCCGATTCAAGGAGGTCGTGCTCACGCCTACGCACCTCGCGATCGTCATGGAGTACGCCGCCGGCGGCGAGCTGTTCGACCGGATCTGCAGCGCCGGCAGATTCAGCGAGGATGAGGCGAGGTATTTCTTCCAGCAGCTAATTTGCGGTGTTAGCTACTGCCACTTCATGCAAATTTGCCACCGGGATTTGAAGCTGGAGAACACGCTGCTGGATGGCAGCCCGGCGCCGCACCTCAAGATCTGCGACTTTGGCTACTCCAAGTCCTCGCTGCTGCACTCAAAGCCGAAGTCCACGGTTGGGACTCCGGCG…
Dh_1591	ATGAGCTTTGATGAACTTCTTCATTTTCGAGGTCATCTTATGGCATTCTTCTTTCTCCCTCTTCAGTTGCTGGTCAAGATCATTTACTTTGCTAGAAATCTTGTGCATTTCATCGATCTTCTCATCCAAAATGATCTCCAGGTGAGATTTATCTTCACGCAAAACCTCCATATCCAGTCTTATTTGTTTCAGCTGCTTTTCGTGACCCTCTTTCTCGTCACCACTAGAGAATTTGTCCTTTTTCCTATCATCATTATTGTCAGAGACACTCAAACTCCTAGA
Dh_1595	ATGGGAATCCGCGACGACCTCCTCCGCGGCATCTACGCCTACGGCTTCGAGAAGCCCTCCGCCATCCAGCAGCGCGCCGTCCTCCCCATCATCAACGGCCGCGACGTCATCGCCCAGGCCCAGTCCGGAACCGGAAAGACCTCCATGATTTCGCTCTCCGTCTGCCAGATCGTAGACACCGCTGTCCGCGAGGTGCAGGCATTGATATTGTCACCAACTAGAGAACTTGCTTCACAAACAGAGAGAGTCATGCTGGCCATTGGTGACTTCATCAATGTACAAGTGCATGCTTGTATTGGTGGCAAAAGTATCGGTGAGGATATTAGGAAGCTCGAGCATGGAGTGCATGTTGTGTCAGGAACGCCAGGCAGAGTCTGTGATATGATCAAGAGAAGGACC…
Dh_1597	ATGCGTGCGCTCGGTGATTATTTGGGTGTCAAGGTGCATGCCTGTGTTGGTGGAACTTCTGTTCGTGAGGACCAAAGGATTCTTGCTAGTGGTGTGCATGTTGTTGTCGGTACGCCTGGCCGTGTGTTTGATATGTTGCGCCGGTCGTCGCTCCGCCCAGATCACATCAAGATGTTTGTGTTGGATGAAGCTGATGAGATGCTTTCTCGTGGTTTCAAGGATCAGATCTATGATATCTTCCAGCTTCTTCCAGCAAAAATTCAGGTTGGGGTGTTCTCTGCTACCATGCCTCCTGAGGCCCTTGAGATTACACGCAAGTTCATGAACAAGCCCGTGAGGATTCTTGTGAAGAGA
Dh_1598	ATGGTCGAGTGCCAGGCATTGGTCCTTGCTCCGACACGTGAACTTGCGCAGCAAATTGAGAAGGTCATGCGCGCACTTGGGGACTATTTAGGTGTCAAGGTGCATGCCTGTGTTGGTGGAACATCTGTTCGTGAGGACCAAAGGATTCTTGCTAGTGGTGTGCATGTTGTTGTGGGCACGCCTGGGCGTGTGTTTGATATGTTGCGCCGGTCATCTCTCCGCCCAGATCACATCAAGATGTTTGTGTTGGATGAAGCTGATGAGATGCTTTCGCGTGGTTTCAAGGATCAGATCTATGATATATTCCAGCTTCTTCCATCAAAAATTCAGGTTGGGGTGTTCTCTGCTACCATGCCTCCTGAGGCCCTTGAGATCACTCGCAAGTTCATGAACAAGCCA…
Dh_1604	ATGCGCGCCGGGTACGACTCTGACGAGGAGGTCTACGCCGCCGCCAAGGCTGTGGACGCCGGCATGATGGAGTACGACTCCGACGACAACCCCATAGTAGTGGACAAGAAGAAGATTGAGCCCATTCCGCCGCTCGACCATTCGACCATGGAGTATGATGCGTTCAACAAGGATTTCTACGAGGAGAAGCCGTCGGTTTCAGGGATGAGTGAGCAAGAGGTGGCTGATTACATGAAAAGTTTGGCAATTCGGGTTTCAGGCTTTGATGCACCAAGGCCAATCAAACACTTTGAGGATTGCGGGTTTCCTGTACCATTAATGAATGCTATTGCCAAGCAGGGCTATGAAAAACCAACAACAATTCAGTGCCAGGCTTTACCTATTGTACTTTCAGGCAGA…
Dh_1606	ATGACAGTCTCATTCCACAAGTTTGGCGATTATTTCCCAGGAACAGGGGATATCCGTGACATTGGGCATTCAAAGGGGAAGTATTACTCCCTGAATGTCCCGCTGGATGATGGGATTGACGATGAAAGCTACCAATCCCTGTTCAAGCCAATCATGGGCAAAGTTATGGAGGTT
Dh_1607	ATGTACACGGGCCAGTTCGTCTACTGCGGCCGCCGCGCCACGCTCTCCATCGGCAACGTCCTCCCGCTCCGCTCCGTGCCCGAGGGCGCCGTCGTCTGCAACGTCGAGCACCACGTCGGCGACCGCGGCGTCTTCGCCAGGGCCTCCGGGGACTACGCCATCGTCATCAGCCACAACCCCGACAACGGCACATCCAGGATCAAGCTCCCCTCTGGCGCCAAGAAGATTGTCCCGAGCAGCTGCCGTGCCATGATTGGCCAGGTCGCT
Dh_1610	ATGGTTCGTGAACTCTTTGTTATGGCTAGGGAACACGCACCATCCATTATATTCATGGATGAAATAGACTCCATTGGATCTGCTAGAATGGAGTCTGGAACTGGCAACGGTGATAGTGAAGTGCAACGCACCATGCTTGAGCTTCTAAACCAACTTGATGGTTTTGAAGCATCAAACAAAATTAAGGTTCTGATGGCAACAAATAGGATAGACATCTTGGATCAAGCCCTTCTGAGGCCTGGCCGAATAGACAGGAAGATTGAATTCCCAAATCCTAATGAAGATTCCCGATTTGATATCTTGAAGATTCATTCAAGAAAAATGAACTTGATGCGTGGCATTGATCTGAAAAAGATTGCGGAAAAGATGAATGGGGCATCAGGAGCTGAGCTAAAGGCC…
Dh_1613	ATGGAGAGGCGGCACAACTACTTGCGTAAAGCAGCTGAGCTCGCGACACAGTTCTTCATCAATCCTGCCACCAACCAGGCAAATGTTGTTGGGCTCATCCTTGCTGGTTCTGCTGATTTCAAGACTGAGCTGGGCAAATCTGAGATGTTTGATCCACGCCTGCAAGCCAAGGTAATCAAGACTATTGATGTGTCATATGGAGGAGAGAGCGGCTTCAACCAAGCCATCGAGATGTCCGCTGAGGTCCTATCTGATGTGAAGTTTGTTCAAGAAAAGAAGCTGATTGGGAAGTACTTTGAGGAGATAAGCCAAGACACCGGGAAGTAT
Dh_1615	ATGCCAAATGTTGCCAATCTCCAAAATGTTGGTGACCGGCTCTATGATGAAGAGCTGTACGAAGCTGCAAAGATCATCTATGCCTTCATCTCGAACTGGGCTAAGCTGGCTGTCACCCTGGTTAAACTGAAGCAGTTCCAAGGTGCTGTAGATGCTGCTCGCAAGGCTAACAGTGCTAAAACATGGAAGGAGGTCTGCTTTGCTTGTGTTGACGCTGAGGAGTTCCGTCTAGCACAAATATGTGGTCTCAATATCATCGTTCAGGTTGATGACTTGGAAGAAGTCAGTGAATACTACCAGAACAGAGGATGCTTCAATGAACTTATTTCTCTCATGGAGAGTGGTCTTGGACTCGAACGTGCGCACATGGGTATCTTTACAGAATTGGGAGTCCTCTAT…
Dh_1620	ATGGAGAATTCTTTCCTGAGAGCCATTGGCCATCTGGAGTTGGACTTGCCGGAAGCCCCAGAAAAAGCCCCACGCCCTCCTGCACAAGCTGTTGACCCATTCTCAAAATTTAGGCCAAAGGAGGAGATAGCACACATATTCCGTGCCCCGGAGAAGAGGCCAGCCAAGGAACTCTCACTTGCATTTACCGGTCTCACATTTCTGCCTTTTATTGGGTTCTTGATTGGGCTTGCTCGTCTGGGAGTGAACTTGAAGAACTTTCCGTCCTTGTCAGGACCGGCTGTATTCGCCTCGCTTTTCCATGCTGGAATCGGAGCAGTCCTCCTGCTCTATGCTCTCTTCTGGGTTAAGCTGGATCTTTTCACAACTCTAAAGTACCTCGGCTTCCTTGCTGTCTTC…
Dh_1621	ATGGAGAATTCATTTCTAAGAGCCCTTGGCCGTGTGGAGTTGGACTTGCCGGAGGCCCCAGAAAAAGCCCCACGTCCTCCTGCACAATCTGTTGACCCATTCTCAAAATTTGGGCCAAAGGAGGAGATATCACATGTATTCCGTGCGCCGGAGAAGATGCCACCCAAGGAACTCTCACGTGCATTTATGGGTCTCACACTTTTGCCTCTTATTGGGTTCTTGATTGGGCTTATGCGTCTGGGAGTAAACTTGAAGAACTTTCCGTCTTTGACAGGACCGGCTGCATTCGCTTCATTTTTCCATGCTGGAATCGGAGCAGTCCTGCTGCTCTATGTTCTCTTCTGGGTTAAGCTGGATCTTTTCACAACTCTGAAATATCTCGGCTTCCTTGCTGCCTGC…
Dh_1627	ATGGAGGCTCTGCGTGAACATAAATCTCACCTAGAGATCATTTTGGATGAGAAGACTGTTGAAATGCGCAAAATTTCTAGCAAAGTAAATGATCTTGATCAGCAACTGAGGAGGGAGAAAGAAGAATGCCATAGGATGACGTCAAAAATGAAGAAATTCATCAAAGCTCATGCCCGCTTTTTGAAAGCACAGGAAGAATTGAAAAGGTCACAAGCGCGTTTTGAGAGACTTGGCGATTTGCTTGCTTCAGATATT
Dh_1628	ATGGCCATCAAGGGCCAAATCTATGACGTCACGCAGAGCAGGATGTTTTATGGACCTGGCGGCCCATACGCATTGTTCGCAGGCAGAGATGCAAGTAGGGCTTTGGCAAAGATGTCCTTTGAGCCGAACGATTTAACCGGTGACATTTCAGGCTTAGGCCCTTTTGAGGTCGAGGCCTTGCAAGAATGGGAGTACAAATTCATGAGCAAGTACGTGAAGGTTGGAACAATCAAGAAGACCATTCCGGTTGTAGAGGGAGATGCTGCAGGCCATGCTGGGATATCTGAAAGGGGCATCGATGCAAGCACTATAGAGAGCAACCATGTGCCAGAACCAGAGGAAGATGGAGCTACTAGCCATGCAGGTGCAATGGAGAGGCCAAGGGAAACAGCATATGTA…
Dh_1637	ATGCTTGCTGAGAAGATGCAGAAGTACGGCGCCACAGGGTGGCTTGTTAACACCGGTTGGTCCGGTGGAAGGTACGGCGTTGGCAAGCGGATCAAGCTGCCATACACTAGGAAGATCATCGACGCCATCCACTCCGGAGAGCTCCTCACTGCCAACTACAAGAAGACCGAGGTCTTCGGCCTGGAGATCCCTACTGAAATCGAGGGCGTGCCATCTGAAATCCTCGACCCGATCAACACCTGGACGGACAAGACCGCGTACAAGGAGACACTCCTGAAGCTGGCTGGCCTGTTCAAGAAGAACTTCGAGGTGTTTGCTAACTACAAGATCGGGGGAGACGGCAGCCTGACCGATGAGATCCTTGCTGCTGGACCCAACTTC
Dh_1640	ATGGGCAACATTGATCAAACACGTATGTGGAAGGTGGGCGAAAGGGTGCGTTCAACCCGGCCACAAGGTGATCTCGGCCCATTACATCCCTTCACTGCTGGAGTGTATGTTGCATTAATGATGGCTCAGATTGAGGTCCTTAGAAAGAAGGGTCACTCTTACTCGGAGATCATCAACGAGAGCGTGATTGAGTCTGTGGACTCCCTAAACCCATTCATGCATGCTCGTGGGGTGGCCTTCATGGTTGATAACTGCTCCACGACGGCTCGCTTGGGATCGAGGAAGTGGGCTCCACGCTTCGACTACATCTTG
Dh_1641	ATGTCCTGGCATAGCAGGAATTATCGCATCGGCTCCCAGCTTGTTAAGCTCTTTATCCTGTTCCTTAACAACTTCTACTGGAGCCTCGAAAAAATAAACCCTGTAAAC
Dh_1642	ATGAAATGTTTCTTTAAGAGACCACCAGAAACGCAGAAAGCATTAGGAGCTACATTAGCTGCTGGTCTATCTGACACTCACCAGGATGTTCATGACCGAGCACTTTTCTACTACAGGCTTTTGCAATATGATCCTGCTGTAGCAGAGCGTGTAGTAAACCCTCCCAAGCAAGCTGTCTCTGTATTTGCAGATACACAGAGCAGTGAAATAAAAGATCGGATATTTGATGAATTCAATAGCCTGTCAGTTGTATATCAGAAGCCATCTTACATGTTTACGGATAAGGAGCAC
Dh_1646	ATGACCCGTCCTACGAGGACGTCTGCACCGGCGCCACCAACCACAACGAGGTCGTCCGCGTCCAGTACGACCCCGCCGCCTGCAAGTACGACGACCTCCTTGACGTCTTCTGGGCGCGCCACGACCCCACCACACCCAACCGCCAGGGCAATGATGTTGGGACCCAGTACAGGTCAGGGATCTACTACTACACCCCGGAGCAGGAGGCGGCGGCAAGAGAATCCC
Dh_1647	ATGCTCAATGATTCCATGTACCCTTTAGTCCCTGGGCATGAAATAGCTGGAGTTGTAACTGAGGTTGGTTCAGACGTCAAGCACTTCAAAGTGGGCGACCATGTAGGTGTTGGAACCTATGTGAATTCATGCCGAGACTGCGAGAACTGCAATAGCTTTCTCGAGAATCACTGCTCAAATTTTGTTTTCACTTTTAATGGTGTTGATACTGACGGCACTGTTACGAAGGGAGGATATTCCACTCACATAGTAGTCCATGAAAGGTATTGCTTTAAAATACCCGATGGCTACCCTTTGGCAAAGGCAGCACCTCTACTTTGTGCTGGAATTACTGTGTATACTCCAATGATGCGGCATAACATGAATCAACCAGGGAAGTCACTTGGTGTCATTGGACTT…
Dh_1648	ATGAGTGGAGTCACATGCTGCCTAAGGTTCCCTGGTCAGCTGAATTCCGACCTCCGGAAGCTGGCAGTGAATCTTATCCCTTTCCCTCGTCTCCACTTCTTCATGGTCGGATTTGCTCCGCTGACATCCCGTGGATCCCAGCAGTACCGTGCCCTCACAGTCCCTGAGCTCACACAGCAGATGTGGGATGCCAAGAACATGATGTGCGCTGCCGATCCTCGCCATGGCCGTTACCTCACCGCCTCTGCCATGTTCCGTGGAAAGATGAGCACAAAGGAAGTCGACGAGCAGATGATCAACGTCCAGAACAAGAACTCATCCTAC
Dh_1649	ATGATGCTCACATTTTCTGTCTTCCCATCGCCAAAGGTCTCAGATACTGTCGTGGAGCCATACAATGCTACGCTCTCTGTTCACCAGCTTGTTGAGAATGCTGATGAATGTATGGTGCTGGACAATGAAGCTCTTTACGACATATGTTTCCGCACACTAAAGCTTGCCACCCCTACTTTTGGTGACCTGAACCATCTTATATCAGCTACAATGAGTGGTGTTACATGCTGCCTGAGGTTCCCTGGTCAGCTCAACTCTGACCTCCGGAAGCTTGCTGTGAACCTGATCCCTTTCCCACGTCTCCACTTCTTCATGGTTGGATTCGCTCCACTGACCTCACGGGGTTCACAGCAGTACCGTGCTCTCACTGTTCCTGAGCTGACTCAGCAGATGTGGGAT…
Dh_1651	ATGACGACGCCGAGGCCGAACCCGACGATCCGGAGGCTGGACGTGGCCTCGCCGGTGCCAGCGGACATCGACATCGCCAACTCCGTCGAGCCGCTTCCCATCGCCGATATCGCTGCCGAGCTCGGACTCCGCCCGGAGCACTTCGACCTCTACGGCAAGTACAAGGCCAAGGTGCTACTGTCGGTTCTTGACGAGCTGCAGGGGCAGCAGGACGGGTACTACGTGGTGGTGGGTGGCATCACGCCGACGCCGCTCGGGGAGGGCAAGTCGACGACCACCGTCGGGCTGTGCCAGGCGTTGGGGGCGTTTCTTGATAGAAAGGTTGTCACTTGCCTCCGCCAGCCATCACAAGGACCTACTTTTGGAATCAAGGGGGGTGCTGCTGGAGGTGGCTACAGC…
Dh_1654	ATGACCCTCGTCAAGTTTGTAGATGATCAATTGGGTCCAGTTGGAAGTTTTAATTGGTTTGCAACTCATGGAACATCAATGAGTCGTACAAATTCTTTTATTAGTGGTGATAACAAAGGAGCAGCTGCACGTTTCATGGAAGACTGGGCTGAACAAAATGACTTTCCAAAGCAGGCGGCTCATGCAAATTCTGATGATTTGGGATCTTTGCACAAGACATCTGGACTTCCGCGAAGAGTCTCTACAATAATTCCTGAACCAAATGAGATAACTGATGACTTAATACAATTGGCATCATCCTACGAGGCCTCAGGCGGCAGGCGGTTGGCAGGTTCAAGTATC
Dh_1668	ATGCAGGTACTAGCTCGATCTTCACCACTTGATAAGCATACACTTGTGAAGCACTTGCGCACCACATTCAATGAAGTTGTTGCTGTGACTGGTGATGGCACTAATGATGCACCTGCGCTGCGTGAAGCAGATATTGGACTTGCCATGGGCATTGCAGGGACAGAGGTGGCAAAAGAGAGCGCTGATGTCGTAATTCTAGATGACAACTTCTCCACGATTGTCACTGTTGCCAAATGGGGACGCTCTGTTTACATCAACATTCAAAAGTTTGTGCAGTTTCAGCTGACTGTTAATGTTGTGGCGTTACTAGTTAACTTCTCCTCAGCTTGCTTTACAGGAAATGCACCACTGACAGCTGTTCAACTTCTTTGGGTCAACATGATCATGGACACCCTTGGC…
Dh_1671	ATGCTTGCTGATCAAATGATCAACCGAGTTGAATTTGTACATTCAAAGTCCTTCTTGCATCGAGATATTAAGCCAGACAATTTTCTCATGGGCCTTGGAAAGAGAGCAAATCAGGTATACATGATTGATTTTGGACTGGCAAAGAAATACAGGGACACTTCAACATACCAGCACATTCCATACAGAGAGAACAAAAATTTGACTGGGACAGCTCGATATGCAAGTGTAAACACCCATCTTGGAATTGAACAAAGCAGGAGGGATGACATGGAATCTCTTGGATATGTACTCATGTACTTCTTA
Dh_1683	ATGCTATTGTGTAGCTCATTACTGATCCCATTAGTTTTTCCAGGTATGATAATCTTTATGGAGTCTTTTAAATTTGAATGTGTTCCGTTCTTGGAAATTAAAGGGAACAGC
Dh_1684	ATGAAATGTCTCACACCACCGTCTGCACTTGATGGAGAATGTGGGTTTCTCGCTGCTAATCTTTACGCAAAGAGTGTCTTTGGCGAAGATGCTTTGGTGAACATCAGCATTGAGAAGCAAGCCGATGGCAAGCTCAGCGGCTACGTCAGAATAAGGAGTAAGACCCAAGGAATTGCGCTCAGCTTAGGAGACAAGATTACCCTCAAGCAGAAGGGAGGCAGT
Dh_1685	ATGGAGCGATCAGTAGTCGTCCTAAATGATATTCACATCGACATCATGGATTACATCTCACCTGCTACATGTGCTGATGTTACTTTCCGGAACATGTGGGCGGAATTTGAGTGGGAAAATAAGGTGGCAGTGAATACTGTGATTCAGGATGAGAAGGAATTCTTGAATCATATAATCAAGTCAACAAACATGAAATGTCTTACACCACCGTCTGCACTTGATGGAGAATGTGGTTTTCTCGCTGCTAATCTTTACGCAAAGAGTGTCTTTGGCGAAGATGCTCTGGTGAATATCAGCATTGAGAAGCAAGCGGACCGCAAGCTCAGCGGCTACATCAGAATAAGGAGCAAGACCCAAGGAATTGCGCTCAGCTTAGGAGACAAGATTACCCTCAAGCAG…
Dh_1687	ATGAACGTTCTTGGGCCCCACCGCAGGGAACTTGATTTGCTTATTGGAATACTTCCTGATAACAATGGCTCACTTTACGGTGATTTGAAGCGTGTGTGTGAAATTGATCTTGGAATAGTTTCACAATGCTGTTGTACGAAGCAGGTGTTCAAAATGAACAAACAAATTCTTGCAAATCTTGCTCTGAAGATAAATGTCAAGGTTGGGGGCAGGAACACTGTACTGGTGGATGCAGTGTCAAGGCGTATTCCTCTGGTCACTGACAGACCTACGATTATATTTGGTGCTGATGTGACCCATCCTCATCCCGGCGAGGACAGCAGCCCCTCGATTGCTGCTGTTGTAGCCTCCCAAGATTGGCCTGAGGTTACGAAGTATGCTGGGTTAGTTTCTGCTCAA…
Dh_1690	ATGGCGTCGGAGATGCCCGCCACGACGCCGATGAGGTTGATGATGAGCAGCGTCGTCGGCGGGATGAGGAGGGTGGTCCACTTGAAGGCGTACAGCTCGGCGTACTCATCGTCCTCGTCGCCGGTGGCCTTAGAGGTGACGGTGAAGTTGGTATCGATCCCGGCAAGCACCTTGAGCAGGCCC
Dh_1692	ATGTATGGCATCCGCGAGATGGGGTACGGTCCTGGCGCTCAAACCAGCCATGCTGATCCTCCCATCAGATGTCATGTAAATGTGGTATTCCTGCCTCATGAAGGCCACTTGGTCACTGTTGAGCCCAGTGAAAGTAAACATTCCAATCTGCTTAATGATGTGGCTCCAATCTCCAGGTGTTTCTCTGGTGTTCAGAGCATTAAAAAGCTGTTGCCTCATGCTAATTATCCTATCAGCCATGGCCTTCAGTTCCATAGTCCATTCGTTGAACATATCACTGTCCTTAAGTATGGTCGCCACAATCGAGGCACCATGAATAGGAGG
Dh_1702	ATGGAGAACTATACCACATTGCTTCTTCAAACTGGCAGATCAATGTATACACCAGGGTTTGTTATCACTACATTGAAAAGGTTCATGCCAGAAGATAGACTTGCAGATGTGAAGGGTGTGACCCTCACTGCTGATGGGACAGGTGCTGTATTTGATGTTCCTGCGGCAGAGGTTGAAGATTATATTCAAGGTTCAGAGAACGCCGCCATGGTAACAATTGAGGAAGTGACACAACTGCCACCCTTGCAAGAGAGGGACCAGTCAACAGGCAACTCTGGTGGAGGAAGGTTTGGCCGTGGTGGCAGTGGCAGGAGATTCTCGGGTGGTGGTGGCCGAGGCGGTGGTGGGGGAAGGTTTTCTGGTAGGGGAGGCGGCGGCAATAGGTTTAACAGGAGGCAT
Dh_1703	ATGGAGCAGTACGAGGTCGTGGAGCAGATCGGCCGGGGCGCCTACGGCTCCGCCTACCTCGTCCTCCACAAGGGCGAGAAGAAAAGGTACGTGATGAAGAAGATCCGGCTGTCCAAGCAGAACGACAAGTTCCAGCGAACCGCGTACCAGGAGATGTCTCTGATGGCGAACCTCAGCAACCCGTACATCGTCGAGTACAAGGACGGATGGGTTGATGAGGGTACCTCCGTGTGCATAGTGACAGGTTACTGTGAAGGAGGTGACATGGCGGAGAGGATCAAGAAGGCAAGGGGCGTCCTGTTCTCTGAAGAGAGGGTGTGCCGGTGGTTCACACAATTGCTCTTGGCCCTTGACTATCTGCACTGCAACCGCGTGCTCCACCGTGATCTCAAGTGTTCC…
Dh_1712	ATGAAGGAGGGCCAGAGCGACATCTACTACATCACTGGCGAGAGCAAGAAGGCTGTGGAGAACTCCCCGTTCCTTGAGAAGCTGAAGAAGAAGGGCTACGAGGTCCTCTTCATGGTTGATGCCATTGACGAGTATGCCGTCGGTCAGCTCAAGGAGTTCGAGGGCAAGAAGCTTGTCTCTGCCACCAAGGAGGGCCTGAAGCTTGACGAGAGCGAGGACGAGAAGAAGAGGAAGGAGGAGCTCAAGGAGAAGTTTGAGGGGCTCTGCAAGGTCATCAAGGAGGTGCTCGGCGACAAGGTCGAGAAGGTGGTTGTCTCCGACCGTGTTGTCGACTCGCCGTGCTGTCTTGTGACTGGCGAGTACGGCTGGACCGCCAACATGGAGAGGATCATG
Dh_1720	ATGCCCGGTATCAAGGTTGACAAGGGTTTGGTTCCATTGCCTGGATCCAATAATGAATCCTGGTGCCAAGGTCTCGATGGTTTGGCTTCAAGGTGTGCCGAGTACTACAAGCAGGGGGCACGCTTTGCAAAGTGGCGGACTGTTGTTAGCATCCCTTGTGGTCCCTCTGCATTAGCAGTCAAGGAAGCG
Dh_1722	ATGGCAAATGACTTCACAAGGCTTGGTTTTCTTGCTAGTGGAACAGATGTATCCCCAATTGTCCCCGCTCTGGAAGCCATTTGGCAAAACTCAGCTGGAAAAGGCTTGGCAGACTTCAATTTCCGGAGTGTGACTGGGAAGTTTAATCAGCTCGTGTACAATTACCCCATCCGCATCCCAGAAAGGTTTTCTTTGGTTATTCGTTCTTTGTTGACACAAGAAGGAATTTGCTTTACTCTACAGCCCAATTTTAAGTTTCTTGAGGTTGCATATCCATATGTAGCAAAGCGCCTTTTGACAGATCCAAACCCTGCTCTGCGTGAACGCCTGATACAGGTATTATTCAAAGATGGGGTGTTCCAGTGGAAACGACTAGAAAACCTTATAGTTCTTGCCAAG…
Dh_1730	ATGGAGGGGGAGGGGCGGGCGGCGAAGGGGACGGCGTTGCCACGGCGACCATCATGGTGCTCGGCGACACTTGCACGCGACGGCTGTCGGTTCTGCGCCGTGAAGACTAGCAACAAGCCTCCGCCGCCGGATCCCCTGGAGCCTCTGAACACGGCCTTGGCCGTTGCAAGTTGGGGAGTAGACTATGTTGTGCTGACCAGTGTTGATAGAGATGACTTGCCTGATGGTGGAAGTGGCCATTTTGCTCAGACAGTGAGAGCTTTAAAGGAGCTCAAACCTGGGATACTGGTGGAGTGCTTAACCTCTGATTTTCGAGGTGACCTGGAGGCTGTTTCATCTTTGGCAAACTCTGGTCTAGATGTGTTTGCACACAACATAGAAACTGTGAGGAGTCTGCAG…
Dh_1732	ATGCTGAGACAGATAACCGTGACTGGCGTGCACGCACAGTTCAACCTCCTGCAGTTAATGAAGAGAAGTCTTGGGACAACATACGTGAAGCAAAAGAAGCATATGCTTCAAGTGGTAGGCAGCAAGAGCAAGTTAACAGGCAAGATCAGTTTGCTTCAAAAGCTCAGGTTGGCCCCACTCCTGCTCTTATCAAGGCTGAGGTACCTTGGTCAGCCCGAAGAGGCAATCTCTCGGAGAAAGATAGAGTCC
Dh_1740	ATGCTAGTTAACACAACTAGTACGAAGGATAGAGCTTTGACAACTCGAGAACGTTTGCCACTTGGGCAGAAAATCTCAAGAAAAAGCCCTAGTACAGTTCTCCTTCCTTGTGGGTATGGATGA
Dh_1748	ATGAGCACCATCCTCCACACTTCAAAGTTATCTTCAGATGCTGCTCGGGTACATGAAGACCCTGACCTTGCGACCCATGGATGCCGGCGGCAGGTTGGACTTGAACTTGGCGCGGACGACGCCGGAGTTGCCGTGGGGGCGGGTGACCTTGCCCCAGATGCAGCGGTAGTGCGTGCCGCTGCTCTTCGTCTTGGCCTTGTAGACGTACGCCATCCTCTTCCCGCAGTACCACGCCACCTCTTCCTT
Dh_1762	ATGATTGTCATGGAGTTCGCAGCAGGCGGGGAGCTGTTCGATCGAATCTGTGATCGTGGGCGGTTCAGTGAGGATGAGGCCAGGTATTTCTTTCAGCAGCTGATCTGTGGTGTGAGCTACTGCCATCACATGCAAATATGCCATAGAGATTTGAAGATGGAGAATGTTCTCTTGGATGGCAGCGCAGCTCCACGGCTCAAGATATGCGATTTTGGTTACTCCAAGTCATCAGTATTGCATTCAAGACCCAAATCAGCAGTAGGGACGCCTGCATATATTGCACCGGAGGTGCTATCCCGCCGCGAGTACGATGGAAAGCTTGCGGATGTATGGTCCTGTGCAGTGACTCTTTATGTCATGCTTGTGGGAGCCTACCCATTTGAAGACCAGGATGACCCC…
Dh_1763	ATGCAAATATGCCATAGAGATTTGAAGCTGGAGAATGTTCTCTTGGATGGCAACCCAGCTCCACGGCTCAAGATATGCGATTTTGGTTACTCCAAGTCATCAGTACTGCATTCAAGACCCAAATCAGCAGTGGGGACGCCAGCATATATTGCACCGGAGGTGCTATCCCGCCACGAGTATGATGGCAAGCTTGCAGATGTATGGTCCTGTGGGGTGACTCTCTACGTCATGCTTGTGGGAGCATACCCATTTGAAGACCAGGACGACCCCAAGAATATACGCAAGACTATTCAGCGAATAATGTCCGTGCAATATAAGATACCAGATTATGTCCACATATCCGCGGAATGTAGACAGCTTATTGCCCGTATCTTTGTTAACAATCCAATGAGGAGAATC…
Dh_1766	ATGGACGTCAGCATCGGCGGCGAGATGGAGGGGAGGATCGTGATAGAGCTCTACGCGTCGGTGGTGCCGCGGACGGCGGAGAACTTCCGCGCGCTCTGCACCGGGGAGAAGGGCGTCGGCGCCGCCACCGGCAAGCCGCTCCACTTCAAGGGCTCATGCTTCCATCGCGTTATCAAAGGCTTTATGGTACAAGGTGGAGATATAACTGCTGGTGATGGAACAGGAGGAGAGTCAATTTATGGTTTGAAATTTGAGGATGAGAATTTTGTTTTGAAGCATGAGAGGAAAGGAATGCTATCA
Dh_1769	ATGACAGCAATGAAATTCCAGAAGAGACAAAGCACAATGCCAAGCCAGCTTGCGAACGCAAGATACTGCAACTTCTGCGCATTGGCTGGTATCTCGTTGGCAATGTCATGGTGGATAATCGGGAAGAACGGCGGCCAGTTCTTGTCCTCCATGGACTCCCCGGCGCTCTTGAGAGCTTCCTCCCTCCTCTTGATGTCCGCCTCTCGCCTCTTGAGATCTGACTCCCATTGCGAGAGCTCTCTAGCCTTGCCCTTCGAATCGTTCATGGTTTCAAGGGGGATGTCGACGGTGGCATCGCCCTTGCCGCCACCGCCGCCGCCGTTCTTGGGGGCAGCTCAGCCTCCTTCCGTCAGAGCGGCCTCT
Dh_1794	ATGTGTCTAGTTTGGACTTCATCTGAGGGATTTGACCAAGAAGCAATATGTGGCTCAAACAGCACTAAGCATCAACCAATTGCAGTGCTCCCAAATAAAATTGGGTTTCAATTTTTTTTACCCTCAGAAAAAACAGGTGCAACCATTGAGCTGTTGTTCCCTCCTCGGTCCCTACTCATGTTGAGTTAG
Dh_1796	ATGCCTGTATTTTTTATCCGAGATGGGATGAAATTCCCTGACATGGTCCATGCTTTTAAGCCAAGTCCAAAGACCAATATGCAGGAGAACTGGAGAATACTTGACTTCTTTTCACACCACCCAGAGAGTTTGCACATGTTCACCTTCCTCTTTGACGATGTTGGCATCCCACTCAACTACAGGCACATGGAGGGTTTTGGTGTCAACACCTACACCTTAATCAACAGGGATGGAAAGCCTCACCTTGTCAAATTCCATTGGAAGCCTACATGTGGTGTCAAGTGCCTGTTGGATGATGAAGCTGTTACTGTCGGAGGCACCTGCCACAGCCATGCCACAAAGGACTTAACTGATTCTATTGCAGCAGGGAATTATCCAGAATGGAAGCTTTACATTCAA…
Dh_1798	ATGTACAGAGACACTGCTGAAGCTGTCATTTGTGGGCTGCTACCAGATTCTCCATCAGCTACTGCTAGTAGGACTGGCGGAGGATTGGTGTGGGTAAGTCCGTGGAATTCTCTCCAGCACGCCACAAATGCAGCATTCCTTGCTGTTGTTTACAGCGACTACATGCTCACATCACGAACAGCGGCAGTGCAGTGCAGTGGAAAGTCCTATAGTCCAACAGATATACGCAAT
Dh_1799	ATGATTCACGATTTCCTCCACACCGACTCCATGCTTCACCTGAGCAAAGACGAAAGGCCCTCCTTCCCGCATACGAAGCGCATCTCGCTCCATGACAGCCAGGTCTGCTCCAACTGCTGGTGCAAGGTCTGTCTTATTTATCACCAACAGATCTGCCTGGGTTATCCCAGGGCCACCTTTCCTTGGTATCTTGTCCCCACCAGAGACATCAATGATGTAGATTATGTAGTCTGC
Dh_1813	ATGGTCAAGTACGCCAACGTGGTGGTCTACAGCTACCAGTACCTGCTCGACCCCAAGGTGGCCAGCATCGTGTCCAGGGAGATGCAGAAGGAGTGTGTCATTGTGTTTGATGAGGCGCACAACATCGATAACGTCTGCATTGAGGCGCTGAGCGTCAGCATCCGCAAGCAGACGCTGGAAGGCGCCGAGCGGAACCTGCGGCGCATCTCGCAAGAGATTGATAGGTTCAAGGCCACTGATGCCAATAGGCTTCGTGCTGAATACAATAGACTGGTGGATGGATTGGCACAGAGAGGAAATCTACCAATATCGGATGCTTGGCTCTCGAATCCGGCCTTGCCTGCTGACATCCTGAAGGAAGCTGTACCTGGTAACATCAGGAGGGCTGAACATTTTCTT…
Dh_1822	ATGACCACACAGGTGCAGCTGCAGGCAGGAGATCGTGTGGTCTTATTGCTGGAGTACAACGCAAAGTTCTACACACCGGCCAGCCAGTGGCCAGGTGGTCTTCACATGTTTGGCTTGACGTTGAGGCGATTGGCAACCTTCATCCCCAGCGACGTGTCGCACTGCGAGAGGAAGCCGATCCAGATGGTGCGGAGCTCATGGCTGACCTTGGGGTGCGCCAGGGCGTCGGCGAAGCGACGCGCGAAGCGGTCCTGCCTGTCGGGCGCCCAGGAGCGG
Dh_1833	ATGACCTTCTCTTTGGCCTTCTTGAAGTCAGCATGTGTCACCTTCATCCTGCGTTCTCTTAAAGCAAGCAATCCAGCTTCAGTACATATTGCTTTGATATCAGCACCAGAAAACTCATCCTTGGTCATCACAAATTCTTCTAGGTTCACATCATCTGCCAATGTCATCTTAGATGTGTGTATCTGGAAGATGCGCCGCCTGGTTTTAATATCTGGTAAAGGAAATTCAATCTTTCTGTCTATTCGACCTGGTCGAAGCAAGGCCGGGTCAAGACTTTCAATGCGATTTGTTGCTAGAATAACTTTAACATCT
Dh_1837	ATGGACGCTGAGACTGTTGTGCTCAAGGTTAGTATGTCATGCGAAGGTTGTGCTGGCGCAGTGAGAAGGGTGCTCACCAAAATGGAAGGCGTCGAGACCTTCGACATAGACCTGAAGGAGCAGAAGGTAACAGTCAAAGGCAATGTCAAACCAGAAGACGTTTTCCAGACAGTTTCGAAGACAGGGAAGAAGACCTCCTTCTGGGAGACTGAAGCCACTTCAGCACCGGCTACCGCTCCAACAACAGGAGCAGCTCCTAGCACCGCGGCAGAGGCACCTGCCGCGACTGCAGCAGAAGCACCCCCATCCAACACTGATGCC
Dh_1841	ATGGAGCGCCTCTTCAACGCCGAGATCAACAAGCAGCTCAACCAGGCCGAGTTCGAGGCGCTGCTGCAGGAGTTCAAGACGGACTACAACCAGACCCACTTCGTCCGCAACCCCGAGTTCAAGGCCGCCGCCGACAAGATGGAGGGCCCGCTCCGCCAGATATTCGTCGAGTTCCTCGAGCGCTCCTGCACCGCCGAGTTCTCCGGGTTCCTCCTCTACAAGGAGCTCGGGCGCAGGCTCAAGAAAACCAACCCGGTGGTGGCCGAGATCTTCTCGCTCATGTCCAGGGACGAGGCCCGGCACGCTGGGTTCTTGAACAAGGGGCTGTCTGATTTCAACTTGGCGCTGGACCTTGGGTTCTTGACCAAGGCTAGGAAGTACACCTTCTTCAAGCCCAAG…
Dh_1842	ATGGTGATGTCGGTGATGCTGGTGGTGGAGGCCACGTACAACTGCTTGGTCAGCCTCGGCGTCAAGGCCATCGGGTGGCGCCCGGAGTGGCGGTTCAAGTGGGAGCCCCTCGACGGCGCCGGCGACGAGGAGAAGGGGACCGGCTACCCCATGGTCTTGGTCCAGATACCCATGTACAATGAGCTGGAGGTGTACAAGCTGTCGATAAGGGCGGCATGTGAGCTCAAGTGGCCAAAGGACAAGATAATAGTCCAAGTGTTGGACGATTCCACCGATCCGTTTATCATGAATTTGGTGGAGCTTGAATGTGAGAGGTGGGCGAGCAAGGATGTGAACATCAAG
Dh_1843	ATGGTCATGGTTCAGATACCCATGTACAATGAGCTAGAGGTGTACAAGCTGTCAATTGGAGCAGCGTGCGAGCTCGAGTGGCCAAAGGAGAGGCTGATAGTCCAGGTGCTGGATGATTCCACGGATCCATTTATCAAGAATTTGGTTGAGCTAGAATGTGAGAGTTGGGCAAGCAAAGGCATAAACATTAAATATGCCACCAGAAGTGGCCACAAAGGGTTCAAAGCAGGAGCCTTGAAGAAAGGAATGGAATGGGACTATGCCAAGCAATGCGAATATGTTGCCATATTTGATGCTGATTTCCAGCCCGAACCAGATTTCCTCCTCAGAACTGTCCCATTCCTCGTGCACAATCAGAATGTTGCCCTTGTTCAAGCTCGGTGGGTTTTTGTGAATGAC…
Dh_1844	ATGGTGGATCTGATGGTAGATTCTGCGCAAACACTGCTGAAGTCATGGGAAGAGAGAGTTGACAAAAATGGCGGGACCGTAGACATTAAGATAGACGATGACATAAGGGCCTACTCTGCAGATGTGATCTCCAGAACATGCTTTGGAAGCAGCTACGTCGAAGGAAAGAAAATCTTC
Dh_1845	ATGTGCCAACCGCAATTCCACTTGCCCCGGGACCGGAAGAACGACTCATCGCGCTTGATGCATGCAGGATGGTACACCTTCGGGCAACCCCTCCGGTCGCAAACCACGAGGTTGCCCCCATCGAAGCAGATGAAGCACACCACCTCCTCCTCGTCCTCCCTCCTCTTCGACGACACGCAGGAGCAGTTCAAGGAGAGCGTGCACAAGTTCGCGCAGGAGAACATCGCCCCGCACGCCGCCGCCATCGACGCCTCCAACCACCTCCCCAAGGAGGTGAATCTGTGGAAGCTCATGGGGGACTTCAACCTCCACGGCCTCACCGCCCCAGACGAGTACGGAGGGCTTGGGCTCGGTTACATGTATCACTGCATCGCCATGGAGGAGATCAGCAGGGCGTCC…
Dh_1854	ATGGCTGAAGAATTAGGAGCTGAAATGGCTGTACGTTCACTTGAGCGTCTTTTACAGTATGGCGAGCAGAATATTAGACGAGCAGTTCCTCTTGCTCTTGGTATACTCTGCATTTCTAATCCCAAGGTAAATGTAATGGACACACTGAGCAGATTGAGTCATGACGCAGATGCTGATGTGTCAATGGCTGCCATCATCTCATTGGGTTTGATTGGTGCCGGTACAAACAATGCTAGAATAGCTGGCATGCTTCGTAATCTTTCAAGTTATTACTACAAAGAAGCTGCTCATCTATTCTGTGTGAGAATTGCTCAGGGGCTTGTTCACCTTGGGAAGGGTTTATTGACACTTTCTCCATACCATTCTGACCGGTTTCTTCTTTCCCCGATGGCACTTGGA…
Dh_1855	ATGGATAGTAAAAACCGTGTGATGAAGAGAACAGAATCTTCAGCTCCCATCTTCAACATGGAAGATATTGAAGAGGGTATTGAAGGTTATGAGGATGAAAGGTCAATGCTTATGTCCCAGAAGAGATTGGAGAAACGCTTCGGTCAGTCTCCAATTTTTATCGCATCCACCTTTATGACTCAAGGAGGCATACCACCTTCAACAAACCCAGCCTCTCTACTAAAGGAAGCCATCCATGTCATCAGTTGTGGATATGAGGACAAAACTGAATGGGGAAAAGAGATTGGCTGGATCTATGGTTCAGTTACTGAGGATATTCTTACTGGGTTTAAAATGCATGCAAGAGGTTGGATGTCAATCTATTGCATGCCACCACGGCCTTGTTTCAAGGGTTCTGCA…
Dh_1856	ATGGATAGTAAAAACCGTATGATGAATAGAACAGAGTCTTCAGCTCCCATTTTCAACATGGAAGATATAGAAGAGGGTATTGAAGGCTATGAGGATGAAAGGTCAATGCTCATGTCCCAGAAGAGATTGGAGAAACGCTTTGGTCAGTCTCCAATTTTTATTGCATCCACCTTTATGACTCAAGGAGGCATACCACCTTCAACAAACCCAGCTTCTCTTCTAAAGGAAGCCATCCATGTCATCAGTTGTGGATACGAGGACAAAACTGAATGGGGAAAAGAGATTGGCTGGATCTATGGTTCAGTTACTGAGGATATT
Dh_1857	ATGCTGTCTGTCGAAAGGGCTGTCAGGGAAGCTCTTATTGCAAAAGGAGAGAGGAGTTTTACTGATCAAGAGTTTCCTCCAGATGATCGATCTCTATTTGTAGATCCAATGAATCCTCCTCTAAAATTGCAGGAGGTTGTTTCTGAGTGGAAGAGGCCTTCTGACATAGCAAAGGAGATATCTATCAGTTCTCAGCCATGCTTGTTTTCTGGTTCTGTGAATTCCTCGGACGTGTGTCAGGGTCGGTTGGGAGACTGTTGGTTCCTGAGTGCAGTTGCAGTTTTAACGGAGATGTCCCGTATATCTGAAGTTATAATCACTCCTGAGTACAATGAAGAAGGGATTTACACTGTCAGATTCTGCATTCAGGGTGAGTGGGTGGCCGTGGTTGTTGATGAT…
Dh_1858	ATGGATGCTGATGTGATCACCATCGAGAACTCACGGTCCGATGAGAAGCTTCTCTCTGTCTTCCGTGAGGGTGTGAAGTACGGAGCTGGCATCGGCCCTGGTGTCTACGACATCCACTCTCCCAGGATCCCCTCCACCGAGGAGATTGCCGACCGCATCAACAAGATGCTTGCCGTGCTCGACACTAACATCCTTTGGGTGAACCCCGACTGCGGTCTCAAGACCCGCAAGTACACCGAGGTGAAGCCTGCCCTAACCAACGTGGTTTCCGCCGCCAAGCTCATCCGCACCCAGCTTGCCAGCGCAAAA
Dh_1859	ATGTCCTTCTCAATCTGGAACGGTGAAGTTGTAGGCGGGTATCTCTCCACGACTTTGCCATTTTTGTCCACTAAGAACTTCTCAAAATTCCACTTCACCAGATCACCCAAAAATCCTCCAGCACTCGACTTAAGAAACTTATATATAGGGGCTGTATTAGGTCCATTGACATCAACCTTGTTGAAAATAGGAAATTCAGCTTTAAACCTTGTACAGGCAAACTGCTTTATCTGCGGATTTGATCCAGGTTCTTGTGCGCCAAAT
Dh_1866	ATGACAGAGTATGTGGTCACTCGTTGGTACCGAGCACCAGAGTTGCTCTTGAACTGTTCGCAGTATACTGCTGCTATTGATGTCTGGTCAGTTGGATGCATACTTGGTGAAATTGTTACTCGCCAACCCCTGTTTCCTGGAAGGGATTACATCCAACAATTAAAATTGATCACTGAGCTGATAGGGTCACCAGATGATTCAAGCCTGGGATTTCTTCGAAGTGATAATGCACGAAGATACATGAGACAACTTCCGCAGTACCCAAGGCAGGACTTCCGCTTGCGCTTCCGCAACATGTCTCCTGGTGCAGTCGATCTGTTAGAGAGAATGCTGGTGTTTGATCCAAGCAGACGGATCACTGTTGACGAGGCTCTGCATCACCCATACTTGGCTTCTCTT…
Dh_1869	ATGTGTGTGGATATCACTGACAATGAGTTGGCATACTTGGAATGTATCCACTTGTTTGTCGAGATATTGGACCATTTCTTCAGCAATGTGTGTGAACTCGATTTAGTATTTAACTTCCACAAGGTTTACTTGATATTGGATGAGTTTATTCTTGCTGGAGAGCTTCAAGAAACAAGCAAA
Dh_1870	ATGGCTGGCAAGGAAATCTACCACAAGATGAAGGACAAGGTGAAAGATGCTTTTAGTTCATCAGGACAAGAAACAGGGAAAGGCAAGACAAAATTGTCAGGCAGGCGTGTCAAGCATGGTTACCATCTTGTGAAGGGGAAATCAAATCATCCAATGGAGGACTACCTGGTGGCTGAGTACAGGCAAGTTGGCGAG
Dh_1872	ATGCAGGCAATTAATTATACGATAAGAGAAGACCACCTTAGTTCACATTTTAAGTCGACATTCATGGTCATTAACAGCATGAGCATACCGCATAAGCAGTTCCCTAAACCATACGATAGAAATAGTTACTACAGAGCATATCAGAGA
Dh_1876	ATGGAGATTGTTAAGGTCTATCCACTGGATGCAGTATTTGACTCCCCAGAGGATGTTCCTGAAGATATTAAAGCAAACAAAAGGTACGCTGGATCATCAAATTGGACTGTTAAGGAAGTTGCTGAAACTGTGAAAAATGATTTTGGCAGCATTGACATCCTTGTGCATTCTCTTGCCAATGGTCCTGAGGTAACAAAGCCTTTGCTGGAGACATCAAGAGGAGGGTATCTTGCTGCAGTTTCAGCATCTAGTTACTCTTTTATTTCCTTACTTCAGCACTTCCTACCCATAATGAATCCAGGAGGTGCTAGTATCTCTTTGACCTACATAGCCTCTGAAAGGACAATTCCTGGCTACGGTGGTGGCATGAGTTCAGCAAAAGCAGCACTTGAGAGCGAT…
Dh_1877	ATGTCTGCGTCCAGTTACTCCTTTGTTTCTTTACTTCAGCATTTTCTTCCTATTATGAATCCAGGTGGTGCTAGCATCTCGCTAACATATATCGCATCTGAAAGGGCAATTCCTGGCTATGGTGGTGGCATGAGTTCAGCTAAAGCAGCTCTTGAGAGTGATACAAGAGTACTTGCTTATGAAGCTGGACGAAAAGGCAAAATCAGAGTTAACACCATATCTGCAGGTCCTTTAGGGAGCAGAGCTGCTAAGGCAATTGGATTCATTGAGAAGATGATAGAGTATTCTTATGTTAATGCACCATTGCAGAAGGAACTGTTGGCAGATGAAGTGGGGAACACAGCAGCTTTCCTGGTGTCTCCATTGGCTTCTGCTATCACTGGCTCAACTGTTTAT
Dh_1884	ATGAAGGAGGGCCAGAGCGACATCTACTACATCACTGGCGAGAGCAAGAAGGCTGTGGAGAACTCGCCGTTCTTAGAGAGGCTCAAGAAGAAGGGCTACGAGGTGCTCTTCATGGTGGACGCCATCGACGAGTACGCCGTCGGGCAGCTCAAGGAGTACGACCGCAAGAAGCTCGTGTCGGCCACCAAGGAGGGGCTCAAGCTCGACGAGGAATCCGAGGAAGAGAAGAAGCGCCGGGAGGAGAGGAAGGCGGCGTTCGAGAGCCTGTGCAAGACCATGAAGGAAATCTTAGGAGATCGCGTGGAGAAGGTGGTCGTCTCGGACCGCATCGTGGACTCGCCGTGCTGCCTGGTGACCGGCGAGTACGGGTGGACGGCGAACATGGAGCGGATCATGAAG…
Dh_1885	ATGTTGGATATCGATTTTGGAACTTACCCATTTGTGACTTCTTCTAGCCCTTCAGCTGGTGGAATATGCACCGGCCTAGGGATTGCCCCAAGGTGTATTGGTGACCTGATTGGAGTGGTAAAAGCTTACACAACAAGGGTTGGCTCTGGTCCTTTCCCAACTGAACTGTTTGGAGAGGAAGGTGATCTTCTTAGGAATGCTGGAATGGAATTCGGGACGACAACAGGTCGCCCAAGACGTTGTGGCTGGCTTGACATTGTTGCACTTAAGTACTGCTGCGAGATCAATGGGTTTTCATCTCTCAATCTGACTAAACTTGATGTTCTGTCTGGGTTACCA
Dh_1887	ATGTTGTCTTTGATGAGCACACTCGTGAAGTTGATTACACCGATAAATCTGTTACCGAGAACACTCGCGCTGCTTACCCTATTGAGTACATCCCTAATGCAAAGATACCGTGCGTCGGGCCACACCCTAAGAACGTCATTCTCTTGGCATGCGACGCGTTCGGTGTCCTCCCGCCAGTTAGCAAAC
Dh_1893	ATGGCATGCACCCTTGAATTTGTTGATAATGTACAGTCAGCAATAGATCATATAAATCGATATGGAAGTGCACACACGGATTGTATTATCACAACTGATGAGAAAGCCGCAGAGACTTTTTTACAACAAGTTGATAGTGCCGCTGTGTTCCATAATGCAAGCACACGGTTTTGTGATGGGGCTCGCTTTGGTCTGGGTGCAGAGGTGGGCATAAGTACAGGGCGCATACATGCTCGGGGACCTGTTGGTGTTGATGGGCTTCTAACTACTCGATGC
Dh_1894	ATGGGGCAGAGGCATCTTTTGTTGGCGACTGCTTGTTTGTGGGCTCTTTCATGCGCCTTGCTGCTCGATGCTTACACTGATGGGCTGCTAAGGATCAACCTGAACAAGAAGAGGTTGGACTATGAAGCTCTGACTGCCGCAAAGTTGGCGAGGCAGGACAGCCGCCGTCTGAAGGTCAGCAGCTCCAACAGTGATGTTGTACCTCTGGTCGACTACCTCAACACCCAGTACTTTGGGGTGATCGGCGTTGGCACGCCGCCGCAGAATTTCACGGTGATATTCGACACTGGTAGCTCCAACCTGTGGGTTCCTTCGTCGAAATGCTATTTTTCGATAGCATGCTACTTGCACCACAGATACAAGTCGAGCAAGTCAAGCACTTACAAAGCAGATGGAGAG…
Dh_1905	ATGAGACTGCCCACCGGCACCTCTCTGCATTGGAATATTACCGGGATTCAGGACTGCCATGCCTGCTTGCGACGCTGCATTGAAGGGCGCCATGTTTGCACCACCAGGCATTCTTGGCATACCAACCATGGACTGTTGCATTTGTCTTGGAAGGGCTCTCGGTACCACAGACTGACTGCCGGGAGGTGCATTCCC
Dh_1907	ATGATGTCACAGATGGAGGGGGGTTGTCCAGTAGATTATAATACTATAACTGATCTCTTCCTTCAGAGAAACATGATACGAGAGGCAACAGCTTTTCTGCTGGATGTTCTGAAACCAAACTTGCCAGAGCATGCTTTTCTTCAAACCAAGGTTTTGGAGATCAACTTGGTGACTTACCCAAATGTTGCTGATGCCATCCTTGCTAATGGTATGTTCAGTCATTATGATCGCCCTCGTATTGCTCAGCTGTGTGAAAAGGCTGGCTTGTACTTGCGAGCCCTCCAGCATTACACAGAGTTACCTGATATCAAGCGTGTCATTGTAAATACCCATGCCATTGAGCCACAGGCACTCGTTGAGTTCTTTGGCACCCTTTCAAGAGAATGGGCATTAGAGTGC…
Dh_1909	ATGGCCTCCACCGCCGCCTTCTTGTCCACCCTTGCCAGCTCCACCGCCACGGCCAGCCTGAGAGCCACGCCGGCCAGCGGCACCGGCAAGGTCAGGTTCCTGCCGCCTACGGCGGCGCAGAGGCGGCGCGCCGTGTTGAGGGCGGCGGTGTCCGGTACGGAGAAGTCGAATCCGGCGTCGTCGCCGTCCGGCAAGAAGGGCGGCAGCAGGGACGAGCGCGTGGTGAAGGTGCACAGCATCGAGGAGTTCGACGGCGCGCTACGGGCGGCCAAGAACCGGCTTGTTGTGGTGGAGTTCGCGGCGAGCGACAGCGAGGACAGCAGCCGCATCTACCCGTGCATGGTGGAGCTGAGCCGCACGTGCGGCGACGTGGACTTCCTCCTGGTGATGGGCGACGAG…
Dh_1912	ATGGACCACGAGAAGGGCCAGGTGACGGAGCAGGTCGTCGACGATCCTATGCAGGTACCCAGGAGCATGATGGAGGGATGGCACCCGCAGCAGATCGACCAGCTCCCCGACTCCTTCTGCGGTGGATGGGTTGGATTCTTTTCCTATGATACGGTCCGTTATGTCGAAAAGAAGAAGCTACCTTTCTCCGGTGCTCCCCAGGACGATAGGAACCTTCCTGATGTTCACTTGGGTCTCTACGATGATGTTCTCGTCTTTGACAATGTTGAGAAGAAAGTATATGTCATCCATTGGGTAAATCTGGACAGGTATGCATCCACCGAGGAAGCATACCAAGATGGCAGGTCCCGGCTGAACCTGTTGCTATCTAAAGTGCACAATTTAAATGTGCCCACACTC…
Dh_1915	ATGATTGATAATGTTGTCCTTATTGTTACTGGGGCATTGCATGAGAGAGATGTTAATGAACTGTTGGAGAAATGCCATCCATTGGGCATGTTTGACAGCATTGCGTCGCTTGCAGTTGCTCAAAATATGCGTGAGCTTTACAGATTGGTTCTAGTTGATACACCCTTAGCGCCATATTTTTCAGAGTGCATTACATCTGAGGATTTGGATGATATGAATATTGAGATTATGAGGAACACTCTCTATAAAGCATATCTTGAGGACTTTTACAAATTTTGTGAGAAATTGGGTGGTGCAACAGCTGAGATTATGTGTGATCTCCTTTCATTTGAAGCAGACAGAAGAGCTGTT
Dh_1927	ATGAGTACTACGTTGGCGACGTCGACACATCCACAATACCTGCCAGGACGAAGTATGTTCCCCCGAAGCAACCGCACTACAACCAGGACAAGACCCCGGAGTTCATCATCAAGATCCTCCAGTTCTTGGTTCCCCTGGCCATTCTGGGTCTGGCTGTCGCAGTTAGGATCTACACAAAGTCGGAGTCGGCGTAGTGCTGCTGTTGTTCTTGGTGGTATAAAAGTTGGAAGGTAT
Dh_1930	ATGGCGGCGAAGGGGACGACGGAGATGGGCGTGGGGGCCGACGGCGTCGCCGTCATCACCATCTGCAACCCGCCCGTCAACTCGCTCTCCGTTGATGTATTGCTAAGCTTAAAGGAAAACTACGAAGAAGCTCTTCGGAGAAATGATGTCAAAGCTATTGTTGTTACAGGGAAAGGAGGAAAGTTTTCTGGAGGATTTGATATTACTTCCTTTGGTGGTCTTCAGAGTGGCAAAATGGAGCAGCCAAAGGTTGGTTACATATCAATAGATATTCTGACTGATACTCTAGAAGGTGCGACAAAGCCATCAGTGGCTGCAATTGATGGTCTTGCTCTTGGTGGAGGGTTAGAAGTTGCCATGGCATGCCATGCACGCATTTCGACTCCCACAGCCCAATTA…
Dh_1933	ATGGTTCTGAAGACTGAACTTTGCCGTTTTAGTGGCCAGAAGATATATCCAGGGAAGGGTATCAGGTTCATTCGTGCTGATTCACAGGTTTTCCTTTTTGCCAACTCAAAATGCAAGCGCTACTTCCACAACCGCCTGAAGCCTGCAAAGCTTACCTGGACAGCTATGTACAGGAAGCAGCACAAGAAGGACATACATGCTGAAGCTGTCAAGAAGAGGCGTCGCACCACCAAGAAGCCATACTCACGGTCAATTGTTGGTGCCACTCTGGAAGTTATTCAAAAGAAGAGGAGTGAGAAG
Dh_1945	ATGGCTTCACCATTCGGGAGCACCTCTACATGTGGCCTCAAGGCCGCTCCTATTGGCTTCGCAACAAAGAAGCAACTTTCCCTGGTTTCTCCCCCATTTGTTTCACTTCCCCAGAAAATTAAGCCTCGAAGAAAGTGCAACTTCAGAGTAAAAGCAGCTAAGGAGCTGTACTTCAACAAGGATGGTTCGGCTATCAGGAAGCTGCAAAATGGAGTCAATAAGCTTGCTGATCTGGTTGGAGTTACTCTTGGTCCAAAAGGACGGAATGTTGTCCTTGAGAGCAAGTATGGGTCCCCTAAGATTGTCAATGATGGTGTTACAGTTGCAAAAGAGGTTGAGCTGGAGGATCCTGTTGAAAATATTGGAGCTAAGTTGGTTAGGCAGGCTGCTGCTAAGACG…
Dh_1946	ATGCCAAGCAAGCAAATCACTTCCCACTTAGTGCTAGCTTATACTCTGAAGCAGGAAATAATCTACAATCATACGCCTGTAACTCTGCGAACAATTAAACACATGACAGTAGATGGCACAGCTCTTAGCCAAATAAATTGCAAACAGACGTATCTTTGTTGTGAATATCACAAAGCATGCAAATTCACT
Dh_1948	ATGGATTCGCTCAAGAATGGTGCTCCAGAGAGGTGGAGACTAGTGAAGGCTCATGGAACAGCCGTTGGTCTCCCTAGTGATGACGACATGGGCAACAGTGAAGTTGGTCACAATGCTCTTGGCGCTGGTCGGATTTATGCTCAAGGCGCTAAGCTTGTGGATCTTGCTCTTGCCTCTGGGAAGATTTATGAAGGAGAGGGGTTCAATTACATCAAAGAATCTTTTGATAAAGGTACTCTGCACCTTATTGGTTTGTTGAGTGATGGAGGTGTCCACTCCCGGCTTGATCAAGTGCAGTTG
Dh_1951	ATGCGCGCGCAGTACGGCCTGCGGGAGAGCCCCTGCGCCGACTGCTGCGTCCACTGCTGCTGCGAGCTCTGCGCGCTCTGCCAGGAGTACCGCGAGCTCAAGAAGAGAGGATTCGACATGAACTTAGGATGGCATGCAAACATGGAGAGGCAGGGGCGCACTGCAGCTACCATGCCACCCTACATGCACCCAGGGATGACCCGT
Dh_1953	ATGATGTCTTCTCTGCCTTATTTTTATTTTTGGGTTATTTGGTCAATTGTTCCCAATGTGGTGTTGAACAGCACATTGCAGATGGTAAGACTGATTACCATCAGATTGTCGTTGAGAGAGCTCAAATGTGTA
Dh_1955	ATGGCCAAGAAGAGAACCAATGTGATTCCTATCATTGAGGATGCTAGGCACCCGGCAAGGTACCGGATGCTGGTTGGCATGGTTGATGTTATCTTCTCTGATGTTGCACAGCCTGACCAGGCTAGGATCTTAGCCCTTAATGCTTCGTACTTCTTGAAGAATGGTGGTCATTTTGTCATTTCAATCAAGGCAAATTGTATCGATTCCACCATGGCTCCTGAGGCTGTGTTTGCTAGCGAAGTGGAGAAGCTGAAGGCTGATCAGTTTAAGCCGTCGGAGCAGGTGACCCTGGAGCCCTTTGAGCGTGACCACGCCTGCGTTGTTGGTGGTTACAGGATGCCCAAGAAACAAAAGGCTGCATCT
Dh_1956	ATGGCCAAGAAGAGGACCAATGTGATTCCCATCATTGAGGATGCTAGGCACCCAGCAAGGTACAGGATGTTGGTCGGCATGGTTGATGTTATCTTCTCTGATGTTGCACAGCCTGACCAGGCTAGGATATTAGCCCTCAATGCTTCATACTTCTTGAAGAATGGTGGTCATTTTGTCATTTCAATCAAGGCGAATTGTATCGACTCTACCATGGCTCCTGAGGCTGTGTTTGCTAGCGAAGTGGAGAAGCTGAAGGCTGATCAGTTCAAACCGTCAGAGCAGGTGACTCTGGAGCCCTTTGAGCGTGACCATGCCTGCGTTGTTGGTGGTTACAGGATGCCAAAGAAACAAAAGGCTGCATCT
Dh_1964	ATGCTAGTGACAACATTCCTCATGGTACCAATAATGCTGCTGGTGTGGAAGAGTCATTGGATTCTTGTCGTCACTTTTATTGTGCTCTCTTTGATGGTGGAGGTTCCCTACTTCTCTGCTTGCATATTAAAGATTGACCAAGGCGGTTGGGTCCCTCTTGTGATTGCATTAGCCTTCTTCATCATCATGTAT
Dh_1971	ATGTTCAAAGAGTATTTGTGGTACTTGATGGTCTTGATGTTGAAGCCGAGGGTGGGGCTGATGACGCTCGTGTCCTCCCCGTTAATCTTGAGCACGATCGTCGTCTTCCCCGAGTTGTCCAGCCCCACCATGAGGATGCGCATCTCCTTCTCCTTGCGCTTGATCTTTCTGATGATGCTGAGCAGCCCCATCTTGGAGGCGCGCGAGGAGAGGAGCTTCCTCCACGGACGGAGAAGAGGAACGGAAGCAGAACAGTGTTGTGATTTT
Dh_1984	ATGAGGTCAAGAAATGTAAATCCATTGCGAACTTCAATGACAGACTTGGGACCAGTGCAGCCCATGGTCGTCCCGAGCCCTCCGTTGAGCTTGAGCACCACGAGTTTGTCGAGCAGCTTCTTCGCCGCGTCGAGATCTTCGGGAGCCGGCGCGAGGGTGTCGTACGGCACCACCACCTCATCGGTCGGGGTCTGGATCTTACTCCACTCGATCTGCTCCGCCTCCCCGCTGAGG
Dh_1986	ATGTATGCCAGGCTTCGTCACTTCTTCTCTACAATCTACACCAGGATGCAAGTAAAGCCTTCCACTCAACCAATTATTGTTGTCCTTCCACTCTGCCACTCTGATGATACTGAGTCTGCTAGGGCCTCAAGAAAGCAATACAAGGAGACATTGTACTCAGTTTTGTTCGATATGAATGTTCCTGCTGTTTGTGCTGTTGATCAAGCACTTCTAGCTTTGTATGCTGTTAAACGGACCTCTGGTATTGTTGTCAACATTGGATTCAATACCACATCTATTGCTCCCATCTTTCAAGGTAGGGTGATGCATGAGATAGGTGTTGAAACTGTGGGGCAAGGTGCCCTCAAACTTACTGGATTTCTGAAGGACCTAATGCAGCGAAGAAATATACCTTTTGAG…
Dh_1988	ATGGAGGCAGAGCGTGATGATGTGTCTGACATACCTCCATCTACTGCTGCTGCTGGGGATCTGCAAACTCCGCTGCTTTCTGATCAGAGATTGGGTGATGACCATCGAATATTCGGTGCCGAAGGCAGTGCTCCTGTGCTCCCCGCTAGCTCCATCTCTTCAGAAGAAGACCCCAGCTTAGAGTACGAGCTTGCGGCATTGAGAGAAGCCATGGCATCCGGGTTCACATATCTCTTGGCGCACGGCGATGTGAGGGCGAGGAAGGAATCGTTCTTCACAAAGAAGTTCATTATCAATTATTTCTACGCATTCCTCAGGAGGAATTGCAGGGCTGGTACCGCAATCCTGAAGGTCCCTCACTCGAACATCATGCGTGTCGGGATG
Dh_1999	ATGTCTGGTTCGGTCTGTTTGGATGTCATTAACCAGACATGGAGCCCAATGTTTGATCTAGTAAATGTGTTTGAAGTCTTCCTTCCACAGCTTTTACTGTATCCAAATCCTTCTGATCCATTAAATGGAGAAGCTGCTGCACTGATGATGCGTGATCGCCCTGCTTATGAACAAAAAGTGAAAGAATATTGTGAAAAATACGCCAAACCAGAGAATGCTGGTATAACCCCAGAAGATGAGTCCAGTGACGAAGAGCTTAGTGAAGATGAAGACGACTCTGGGGATGAGGCTATCCTGGGCAATCCCGATCCT
Dh_2002	ATGGTCCAAGTTAACAAGAGTGACTACAACAACGTGATGGGTGCACTGCCCTACCTCAAAGCCAACAAGAAAGCAGGA
Dh_2003	ATGGATAAGGGTACCAACGCTGTTGATGTACTCGAAGGGAGGCAGTATCGCCTACAGCATCCCTGGGTGGGAATTGTCAACCGCTCACAAGCTGATATCAACAAAAATGTTGACATGCTTGCAGCACGACGCAAAGAAAAGGAGTACTTTGAAAGTAGTCCCGATTATGGTCACTTGGCACATAAAATGGGTGCAGAGTATCTTGCTAAGCTTCTATCTCAGCATTTAGAGGCTGTGATCAGAGCCAAAATTCCAAGTATTGTAGCCATGATTAACAAAACAATTGATGAAATTGAAGCTGAATTGGATCGACTTGGTAGACCAATTGGAGGTGACGCTGGGGCACAGCTGTACACAATATTGGACATGTGTCGTGCATTTGACCGTGTCTTTAAAGAG…
Dh_2020	ATGAAATTTGGTCATCATGGGGGAAATCATCCTGTTTGTGACCTCCGAAGTGGACGTGTGGACATAAGTGCGCAGAATCATAATTATGCTGTCGACCCAGAGTCCCTTCCAGAAGGGGTGAAAGTAACACACATCAATCTCAACGATAATAGCTGTGCTGGCCTTCAGTACCCTAAGATGAAACTTATGTCTCTTCAGTACCATCCAGAGTCCTCCCCAGGGCCTCATGACTCTGACTTAGCTTTTGGTGAATTTATTGAGCTGATGAAGAATGACAGATTG
Dh_2021	ATGAGGAGTGCAATCCAGTATATTTCCAACAAATGGCCCTTCTGGAATAGAACCGATGGAGCAGATCACTTCTTTGTTGTCCCGCATGATTTTGGGGCGTGCTTTCACTATCAGGAAGAAAAAGCTATTGAGCGTGGAATCCTCCCATTGCTGCGACGTGCTACATTGGTCCAAACTTTCGGACAGGAGAATCATGTTTGCCTGAAGGAGGGTTCTATCATTATACCACCCTATGCTCCTCCGCAGAAAATGCAGGCTCACTTGATTCCCCCTGACACTCCACGTTCAATCTTCGTATACTTTAGGGGACTATTCTATGACACTGGGAATGATCCTGAGGGCGGGTACTATGCAAGAGGTGCGCGAGCTTCACTATGGGAGAATTTCAAGAACAATCCC…
Dh_2022	ATGTTCGGCGGCCAGATGCCTATCATCAAGGTAGGAAGAATGGCAGGTCAGTTTGCAAAGCCAAGGTCGGATGGCTTTGAGGAGCGGGATGGAGTGAAGTTGCCAAGCTACAGAGGGGACAATATTAATGGGGACACATTTGATGAAAAGTCAAGAATGCCAGATCCACACCGCATGATCAGGGCGTACTCACAATCTGCAGCAACACTGAATTTACTTCGGGCGTTTGCTACTGGAGGTTATGCTGCAATGCAGAGGGTAACACAGTGGAACCTTGACTTCACAGAGCATAGCGAACAGGGCGATAGGTACATGGAGTTGGCTCATCGAGTTGACGAGGCTTTGGGCTTCATGGCAGCTGCTGGGCTCACTTTAGATCACCCCATAATGACAACTACA…
Dh_2023	ATGCTGGCGCGCCCCTACGCCACGGGCCCCGGCACCTTCGACAACACCACCGTCGCGGGCGTCCTCGAGTACGCGCCGCCGGGCCACATCAAGAGCCGCCCGCTCTTCCGGCCGGACCTGCCGGCGCTCAACGACACGGCGTTTGCGGCTAACTACAGCGCCAAGCTCCGGAGCCTGGCCAGCCCGGACTACCCGGCCAACGTGCCGCGGCGCGTGGACCGCTCCTTCTTCTTCACCGTGGGG
Dh_2033	ATGTTGATTTTCGGCTGCTTCAAATCCTGGAACGCTTTCAACCATTCCAAAACGCACGGTTATACCTTTAAGTACCAAGGGATATCACTTCACAGCAGCAAATGCCTTCTGCGACTCTACAGTCTTCAAGACTTCCTCTCCCATTCGCTTGCATCCTACCAATGTCGTTCCAGGAGAATATATGTCTCCAGTTCGGAACCCATTATT
Dh_2034	ATGAAGAGTGCTATTGGTGAGGGTATGACACGTCGAGACCATGCAGATGTGTCTAATCAGCTTTATGCCAACTATGCAATTGGAAAGGATGTCCAGGCCATGAAAGCAGTTGTCGGAGAGGAGGCTCTCTCTTCTGAGGATCTGCTTTATCTAGAATTCCTTGACAAATTTGAGAGGAAATTTGTAGCACAAGGAGCATACGATACTCGGAACATCTTCCAGTCACTTGATCTGGCGTGGACATTGCTTCGCATATTCCCCCGTGAGCTTCTCCACCGTATCCCTGCCAAGACCTTGGATCAGTACTACAGCAGAGATGCTACCCAC
Dh_2037	ATGGCCGGGCGCACCGGGACTGATCACGAATGGGTCGATCCATCACCACTTCGGCCGTGCCTTGGAGAGGCGCTCCCACTCGACGAGCCGCAGCAGGAACTCCATCACCTCGGCGGGCTCCTGCAGCGAGTAGGACGCGTTGGTCACCTTGGGGTACTTGGAAACCAGGATGCCGATGCCCTGCCCTCTCTTGCGCAGCACCTTGAAGGCGTCCTCGTCGGTGCGGTCGTCGCCGATGTACACCGGCAGCACGTTGCTGCAGTCGGCGAAACCGAG
Dh_2040	ATGACTGGAACAGCTGTAAATCCTTTGTTTCGAGCTGCATACTTGGCTAAATCTTGCAAGCAAGATGTGACGTTGGTGGTGCCATGGCTTTGCAAGTCAGATCAAGAACTTGTCTATCCCAATAGCATGACTTTTAGTTCTCCCCAAGAGCAAGAAACTTATATGAGGGATTGGCTGGAGGAAAGGGTTGGTTTCAAGACAGACTTCAAAATATCATTCTACCCCGGAAAGTTTCAGAAAGAAAGGAGAAGTATAATTCCTGCCGGGGACACTTCACAATTCATACCATCAAAAGAAGCTGACATTGCTATTTTGGAAGAGCCTGAGCACCTGAACTGGTACCATCATGGGAAGCGTTGGACGGATAAATTTAATCATGTTGTTGGTGTTGTACATACA…
Dh_2042	ATGCAATCAGATTCCAATGTGACTGCTACAGAAGTGAAAGAACTTGGTGGGACTTCATCGTCACCATCACTAAAGACTGGTGGAATGTGCAATATTACTTTTGTAAGGGTGGCAGAAAAACATAGACGCCTTCTCAATGTGTTCATTCGACAAAACCCAAGCTTGCTGGAGAAGTCACTTTCTATGATGTTGAAAGTACCAAGGCTGATAGATTTTGACAATAAACGTGCTTACTTCAGATCACGCATCAGACAGCAACATGATCAGCATATTTCAGCCCCTTTGCGCATTAGTGTTCGCCGGGCGTATGTTTTGGAGGATTCATACAATCAGTTGAGATTACGTCGTAGCCAGGATCTTAAGGGACGCTTGACTGTACAGTTTCAAGGAGAAGAGGGG…
Dh_2052	ATGTGGAAAACACCTGCCGAAAGGTGTTTTTTGTGGCTTGGGGGTTTCCGTTCGTCTGAGCTTCTAAAGCTCCTTGTGAATCAGCTTGAGCCTCTAACAGAGCAGCAGTTGCTGGGGCTATCCAACCTCCAGCAATCCTCGCAGCAGGCTGAGGATGCACTATCACAAGGAATGGAGGCGTTGCAGCAATCCTTGGCAGAAACGTTGGCTGGGTCTCTTGGTCCATCAGGATCTTCAGGGAACGTGGCAAACTACATGGGTCAAATGGCTATGGCCATGGGCAAACTTGGGACACTCGAGAATTTCCTTCGTCAGGCTGACAATCTACGGCAGCAAACTTTACATCAAATGCAACGAATTCTGACAATCCGACAAGCTGCTCGTGCTCTTCTTGCAATA…
Dh_2053	ATGGCGGGGAGGTCGAGGTACGACAACCCCTTCGAGGAGGGCGGCGGCGACGACGTCAACCCTTTCGCGGACAAAGCTACTAGAGGAGCATCAGCTGCTCAATCCAGCTATTCCGGAGGTGCATTCTACACAACGCAATCACGCCCTACTCCTCCCAGCACCCGCCTTTCGCCTCTTCCTCCTGAGCCAGCAGACTTCTACAATGACTTCGCTACCCCAGTGGATATTCCCATGGACACAAACAAGGACATGAAGACAAGAGAGAAGGAACTTCTTGCCAAGGAGGCTGAGTTAAACAGGCGAGAGAAGGAAATCAAAAGGAGGGAAGAGGCTGCAGCTCGAGCTGGCATTGTCTTGGAAGAGAAAAACTGGCCTCCGTTTTTCCCCATCATTCACCAT…
Dh_2059	ATGAGCAACCCCTGCTCACGACAAACATCAGCAAGATTCAAGGTGCCTACAACATTGGTGCGGATAGTATCCTGTTTGTGGGTCTCACACCAGTCAACATTTGGCCGTCCAGTGACACCGGCAGCATTGAAAACATGTGTTGGCTTCACATTTCTAATGTCCTGCAAGAGC
Dh_2060	ATGAGAGGAGAACTGGATGACACAGCTGCTTTCAAGAACTTTAAGAAGTGGGGTAACATTGAGTTCCCTCTACCTTTCGGAAGAGTCCTCAGCCCCTCAGAAAGCTTTATCCATGAACTTGATGAGAAGACAAGCGCATCTCTGAAATTCACAGTATTGAACCCAAAAGGACGCATTTGGACAATGGTTGCAGGTGGTGGTGCTAGTGTCATATATGCTGATACGGTGGGAGATTTGGGCTATGCATCAGAGCTAGGAAATTATGCGGAGTACAGTGGAGCTCCCAACGAGGAGGAGGTTCTGCAGTATGCTAGAGTAGTTCTGGATTGTGCCACTGCTGATCCTGATGGCCGTAAGAGAGCTCTTCTCATCGGAGGGGGTATAGCAAACTTCACTGAT…
Dh_2064	ATGGGACGCCTTGTTTCATCAGCCCTTTGGAGGCCCGGTCACCGCCTTTTGCAGACAGAAGTTGTCAAAAGCCAATTGAACTCGGACATGAACAAGGGCTCAGTTCTCCTCCACGTCCTCCTCTTCTTCGTCTTGGTCTTCCTCATCATCATCAGATCCCTCTTCATCTTCGTCCTCTCCTTCAAATTCATCTTCAGCCTCATTGTTGAAATACTTCAAAGGATTAGGCCACAGCTCTTCCTTGATGATATCTGCCACCTCATCCATCACTCCATGAGCAAAACTTTTGTTCTTTGCATCATTGAACCAAGTGAAGAAACTTTCATCAACCAAAAGTCGTTTGTCCCCTTTCTTCGTGTGCTCCTTCCCATTGGCAATATCCATTCCATCCTTCCACTT…
Dh_2070	ATGGACAACACTGTGAAAATCTGGTCAATGAAAGAATTTTGGCCTTATGTTGAGAAATCATTTACATGGACTGACCTTCCATCGAAGTTTCCAACAAAATATGTCCAATTTCCGGTCATGTTTGCTACAGTACACTCTAACTATGTTGATTGTACTAGGTGGCTTGGTGACTTCATCCTGTCAAAGAGTGTTGACAATGAAATTGTGTTGTGGGAGCCAAAAACAAAAGAACAAAGTCCTGGGGAGGGTAGCATTGATATTCTTCAGAAGTACCCTGTGCCAGAGTGTGACATCTGGTTTATCAAATTCTCATGTGATTTTCACTTCAATCAATTGGCAATAGGCAACCGTGAAGGTAAAGTCTAT
Dh_2082	ATGTGGGCAGCTAATATGGCTCTGGCTCAGAACACTGGTGTCCCTTGGATCATGTGCCAGCAGGATGATGCTCCTGATCCTGTGATAAACACTTGCAATTCATTCTATTGTGATCCATTCAAGCCAAACTCGCCAACCAAGCCAAAAATTTGGACAGAGAATTGGCCAGGATGGTTCCAGACTTTTGGTGAAAGTAATCCCCACAGACCCCCTGAAGATGTTTCATTTGCTGTTGCACGCTTTTTTGAGAAAGGTGGCAGTGTTCAGAATTACTATGTGTACCATGGTGGAACAAACTTTGGTCGCACTGCTGGAGGACCATTCATTACAACTAGCTATGACTATGATGCACCAATTGATGAATACGGTCTTAAGAGACTTCCAAAATGGGCACATCTG…
Dh_2085	ATGCCGGGTTTTATTCAAGTTGTATATTATTACTTCTTCTCAAGCCAAGTTCATAGAAGTGTTGTATATGGAGAACAACCAAGAAACAGATTGGATCTCTATATACCTACTGGCACAACAGGGTTGAAGCCGGTTGTGGCATTTGTCACTGGTGGAGCATGGATCATAGGGTACAAAGGGTGGGGTGCCCTTTTAGGCAGACGCTTGGCAGAAAGGGGCATCATAGTCGCATGCATTGATTACAGAAACTTTCCTCAGGGGACTATTGGTGACATGGTTGAAGATGCATCCCAAGGAATCTCTTTTGTCTGCAACAATATAGCTAGTTATGGAGGTGATCCTGAAAGGATTTATCTTGTTGGGCAATCTGCTGGTGCACATATTGCTGCTTGTACTCTC…
Dh_2089	ATGTTTTCACGCCCAATAAAGACTAACTTGAGGGTTGCTGAGTCGTCTGCATTTCTAGCATATGTTAAGTCAAGCACCCCTACCACCAGCTCATTTGATAATGAACTGCAAAGAGGTGGCAATCGGTTAGATTCTTTGGATCACCAGGGTAATTGCTCTAGTGCAACT
Dh_2095	ATGGGCAAATCAAAGGTTCTAGTCAAGGTGCATCCAGAAGGAAAATACGTGGTCGATATTGATAAGAGCATCGATATTACAAAGATCACACCTTCAACAAGAGTTGCTCTTCGAAATGATAGCTATATGCTCCATTTGATCCTGCCAAGCAAAGTCGATCCATTGGTCAATCTTATGAAGGTTGAGAAGGTTCCTGATTCTACTTATGATATGATTGGAGGTCTTGATCAACAAATTAAAGAGATCAAAGAGGTCATTGAGCTTCCTATCAAACATCCTGAACTATTTGAGAGCCTTGGAATT
Dh_2096	ATGGGTAAATCGAAGGTTCTAGTGAAGGTGCATCCAGAAGGCAAGTATGTGGTGGATATTGATAAGAGCATCGATGTTACAAAGATCGCACCGTCAACAAGAGTTGCTCTTCGAAATGATAGCTATATGCTCCATTTGATCCTGCCAAGCAAAGTTGATCCATTGGTCAATCTTATGAAGGTTGAGAAGGTTCCTGATTCTACTTATGATATGATTGGAGGCCTTGATCAGCAAATTAAAGAGATCAAAGAGGTTATCGAGCTTCCTATCAAACATCCTGAGCTATTTGAGAGCCTTGGAATT
Dh_2100	ATGGCGAAGACAGAGAAAATTGCATTCATTCTGGAGCAGGTCCGTCTTTGCCTGGATCGTCAAGATTATGTCCGCGCACAAATTTTATCCAGGAAAATCAGTCCTAGGGTATTCGATGCAGATCCATCAAAGGAAAAAAAGAAACCAAAAGAAGGTGACAATATTGTTCAGGAAGCCCCTGCAGAGATACCTTCCCTGTTAGAACTGAAGCGCATCTACTATGAACTGATGATTCGCTATTACTCGCATAACAATGATTACCTGGAAATCTGCCGTTGTTACAAGTCGATCTATGATATTCCATCAATAAAAGAGGATCCAGCAAAGTGGATACCAGTTCTTAGGAAGATCTGTTGGTACCTGGTGCTGTCACCTCATGATCCAATGCAATCGAGCCTT…
Dh_2103	ATGCATCAATTGACTAAGAATGATCAGCTGAGAAAGATGGTCTGCCAAAACGCGTGGGGAAGAGATGTCACTGTCAGGCTTGAGATGGGCACCAAGATGTTAGGATGGGGTCGTCTTGCAAGAGAGCTAACAACCCTTGAGGCAGCCTCATGGAGGAAGTTCACAGTTGGAGGACGAGTTGAACCTTCCCGATGTAACTTTAGTGCCTGCGCTGTTGGCAACCGCCTCGTCCTTTTCGGAGGGGAGGGGGTCAACATGCAGCCTATGGATGACACCTTTGTGCTTAATCTGGAGGCTGCAAAGCCAGAATGGCGCCGTGTCAAGGTTTCTGCCTCCCCACCTGGACGATGGGGACACACTCTCTCATGGCTGAATGGCTCGTGGCTGGTAGTATTTGGA…
Dh_2105	ATGGAGGTCGCCACCGACGAGGCCTTCACACCCATCAAGCAGGACACCAAGAAGGGCAACCTCCGTTACTACCCGTACAATATTAATTGGAATTATGGATTATTTCCCCAAACATGGGAGAACCCGACTCTTGCAAATACTGAAGTTGAAGGAGCCCTTGGAGACAACGATCCTGTTGATGTTGTTGAGATAGGTGAAAGACGAGCTAATATTGGGGATGTTCTCAAGGTGAAACCATTGGCAGCTTTAGCAATGATTGACGAGGGAGAGCTTGACTGGAAAATTGTGGCCATTTCTTTGGATGACCCCAAAGCATCTCTTGTGAATGAC
Dh_2112	ATGTGGTACTTCTTGAACGTCATATTCAACATCCTCAACAAGAAGATCTACAACTACTTCCCGTACCCATACTTCGTGTCGGTGATCCATCTATTTGTGGGGGTTGTGTACTGCCTCGTGAGCTGGACCGTCGGTCTCCCAAAGCGTGCGCCTATCAATTCAACGCTCCTGAAGCTGCTCTTTCCGGTGGCGTTGTGCCATGCTCTTGGTCATGTCACTAGCAACGTGTCCTTTGCTGCTGTTGCTGTCTCATTTGCCCACACTATTAAAGCTTTGGAGCCCTTCTTCAATGCAGCTGCTACCCAGTTTGTCCTTGGACAGCAAGTTCCCTTTTCTCTGTGGTTGTCTCTTGCCCCTGTTGTGATTGGTGTTTCAATGGCATCCCTCACTGAACTTTCT…
Dh_2126	ATGAATGCTCAAGAATCCCTGGCACACACACTGCATACTGAATCACTTTACCTGTATGATTCAGTGCGTTTCGGCTTGCTTTGGACCACTGCCTCGATCTTGTCGATAACCTCTGGTGTCAGCAGGGGAATGGCATCAAGAGCCTTCATATTCTCGACAATCTGGTTTTCTTTAGTGGCTCCAGTAATCACAGATGAGACATTGGGATTTGATGCACACCAAGCAATGGCAAGTTGGGCTAACGAAACACCAAGTTCAGAAGCAATAGGTTTTAGTCCATTCACTTTTCTAAGTGTGTCGTCCACCAGAGCTCTGTTAGCCAGGTTCTTG
Dh_2127	ATGAGAATAACGATCCCTGAAATACGGAACCATAGTTGGTTCTTGAAGAACCTTCCCGCTGATCTAATGGATGATGATAGTATGAGCAACCAATATGAGGAGCCTGATCGGCCAATGCAGACCATGGATCAGATCATGCAAATTTTAACCGAGGCCACCTTACCACCTGCTTGTTCTCGCATAAACCACATCCTAACCGATGGACTCGACATTGACGACGACATGGATGACCTCGAATCCGACTCAGATCTTGATGTTGACAGCAGTGGCGAGATTGTGTATGCGATG
Dh_2130	ATGAAGGCTGCTGCAAGTCTGCAGTCAATGGAGCAGCACAAGCTGAAAGAACAGCAGCCTTCGGGTGGACAGGTTGTCTCGCAGGCACAACTATTAAACCAGATTTTTCAACCATCTTCGTCTCAGCTACAACAGTTGGGTTTACCCAAGTCACCTACCCAGCGCCCAGAGTTGCCAGGCTTACCAACTGCGGGTTCTTTGCAGCAGCCAACACTAACTCAGACACCACAGGTCCAGCAAGCAGCAGAATATCAGCATGCCCTCCTACAGAGTCAGCAACAGCAATTACAACAACTATCACAACCAGAATTGCAGCTGCAGCTTCTTCAAAAGATTCAACAACAAAATATGCTATCTCAGCTGAATCCGCAACATCAGTCCCAGTTGATTCAACAATTA…
Dh_2138	ATGCCTGAAACTGGGGAGTTATCTCAGCAGAACATCAAAGATCGTTACTACGGAGTTAATGATCCAGTTGCTCTGAAACTTTTGGGTAAGGCAGGTGAGATGCCGTCCCTGACACCACCAGATGATGAGAGTATAAGGACACTCTACATTGGTGGCCTTGATAGCCGAATCACTGAGCAGGATTTGAGGGATCAGTTTTATGCACATGGTGAGATAGAATCCATCAGGATGGTACTCCAACGTGCTTGTGCATTTGTGACATACACAACAAGAAGATCGGAAGAGCACACGTCTGAACTCCAGTCACCGATG
Dh_2141	ATGAACCTGGAGGCAGCAGTGGAAACTGCTGCAGCTTTCTTGAACAAAGCAGTCAAGCCAGTCCTTGTTGGTGGACCAAAGATGAGGGTGGCCAAAGCATGCAAGGCCTTTGTAGAGCTGGCGGATGCCTGTGGTTATCCTGTTGCAGTGATGCCTTCTGCAAAGGGGCTTGTGCCAGAGCACCACCCTAGGTTTATCGGCACGTACTGGGGTGCTGTGAGCTCTCCATTCTGTGCTGAGATTGTCGAGTCCGCTGATGCCTATCTGTTTGCTGGCCCAATATTTAACGACTACAGCTCGGTTGGATACTCACTCCTCCTCAAGAAGGAGAAGGCCATCATTGTCCAGCCGGACCGGGTGGTGATTGGGCATGGGCCT
Dh_2142	ATGTATTCGAAAAGCCCTAGTATAGCAGCACGCTCAGCTACAACTGGGAATGTCTTATGCAAAAAATGTTCAGCTGATATTGAGGTTTCACCTATACAGACTAGAACAAGTAAATTTATCTCAAAGTACAAGAAACAGATTGAGGAGCTAACCAGCCAATGCAACATGAAGTCCGATGAGTGTTATATGGCATGGTCTTCAGTAGAATCTACCAATCAGGAGCTTGACAGACTTAGGCTTGAGCTTCACCAAAAGGTCGTCCAAAGTGATAATTTTGAACAAGCCCTCTATAGACAGACCGACCAACTAAGAAATGTTTCTCAGAACTATGAAAATGACAAGAAACTATGGGCTGCTGCCATATCTAACTTGGAAAGAAAAATCAAGGCTATGAAACAA…
Dh_2146	ATGGTCTTCGAGTACATGGACCATGACTTGACCGGGTTATCGGATAGGCCCGGGATGCGGTTCACCGTGCCACAGATTAAGTGCTACATGAGGCAACTCCTTACAGGCCTTCACTATTGCCATGTCAATCAAGTTCTGCATCGTGATATTAAAGGATCTAATCTCTTGATAGACAATGAGGGTAACTTGAAGCTGGCTGATTTCGGCCTGGCAAGATCATTTTCTAGCGATCACAACGGAAACCTCACTAACCGTGTGATCACCCTGTGGTACAGGCCTCCAGAGTTGCTTCTAGGAAGCACAAAATATGGGCCAGCAGTTGACATGTGGTCTGTTGGTTGTATTTTTGCAGAGCTTCTCCATGGAAAGCCAATATTGCCTGGAAAGAATGAGCCGGAG…
Dh_2147	ATGTCGAACCGCATCTTCACCTCCTTGTCGTCCTCCATGATGTCCCACGGCATCCGCATCTCGCTCGTCGCCGGCGAACGCCGGGCCGCGGGGAACCCCACCGCGTCGTCGAACAGCCGGTCCATCGTGTCCAGCATCTGCCGCATCGTCCGCATCGGCGACATCGGGTCCACTAGCCCGAACGGGGAGATGTCCATGGCGGCGCGGCGCGGGCGGCGTTGGACGGCATTTCCCTGCTGGTTGCCACCGTTCTGGCTGACCTGGACGTCGACGGCGGTGTTGTCCCTGTTCTCCTGCGCCGCGGCGGCCACGGCGAGCGGGCGGGTCCTCCCGGATGACGGGAACCCGAGCGCCGGCCTCGCGGTCCTCCAGGCGCGGATCGGGAGGCGCGCGGCCGGG…
Dh_2148	ATGGTTGATGATGCACGGCTACCTCTAAGCCGCATAGTGCCTATACCCGCCAATCAGCTTAACCTTTATCGAGTAGTGATCATTCTCCGGCTTATCATCCTGTGCTTCTTCTTCCAGTATCGTATAACTCATCCAGTATGGGATGCTTATGGGTTATGGCTTGTATCTGTTATTTGCGAAGTTTGGTTTGCCTTGTCTTGGCTTCTAGACCAGTTCCCAAAGTGGTATCCTATCAACCGTGAAACGTACCTTGATAGGCTTGCATTG
Dh_2150	ATGATCCCAAGAACACTCGTGCTGGCGTCCGGATCGAGGCACGTCTGCGAGCTCCGCGAGTCCGACACGGCCCGCGGCGAGAACAAGAACGGCCTCCCCGCCGCCCGCAGCCGCCTACCGCCGGCGCTCTGCCCGGGCACGGCCGCACGGCGTCCCAGGCCACCGCAAGAAGAG
Dh_2157	ATGCCAATCAAGTTCGGTACGGTAGATGAACCTGATTATGAGGTGTACTTGCACAGAATTGGTAGAGCTGGGCGCTTTGGCCGGAAAGGGGCTGTATTCAACTTGCTTTGTGGTGAAACTGACAACGTTGTGATGAAAAAGATTGAGGACTACTTCCAGCACAAAGTACCTGAGGTTCCCAATTGGGAAAGCGAGGAAGATTTTGAGGCCGCTCTTAAGGATGCGGGTTTACTTGAG
Dh_2158	ATGGGCTCCTCCTCCGCCGGCGACGCCCCCACCTCCGGGGAGCACCGGATGGGCACCACCATCGTCGGGGTCTGCTACGACGGCGGCGTCGTCCTCGCCGCCGACTCCAGGACCAGCACCGGAATGTATGTGGCAAACCGTGCGTCGGACAAGATTACTCAGCTGACAGACAATGTGTATGTCTGCCGCTCTGGATCTGCTGCTGATACACAAGTCATTTCAGATTATGTACGTTATTTCCTCCACCAACACACAATTCAGCTTGGGCAACCAGCTACTGTGAAAGTTGCAGCCAACTTAATTAGGTTGTTGGCTTACCAGAACAAGAACATGTTGCAAGCTGGCATGATAGTTGGTGGGTGGGATAAATATGAGGGAGGCCAGATTTTCTCAGTGCCC…
Dh_2159	ATGGCGCAATCACCTGATGAACAGCTGGTGGTGGTATCACAGGTGCTTGTGGCAGACATCAACATTGGCTATGAAGAAATTGTCAATATTCAGGTTCTTGCCTTCAATGGCAAACAAGTAAAAAATTTGAAGAGCTTGGTAACGATGGTGGAAAGCTGCAAGGATGAATTCTTGAAATTTGATCTGGAGTACGACCAGATTGTTGTCCTCAAGACAAAAACTGCGAAGGCTGCTACCCAGGATATTCTGACAACACACTGTATACCGTCGGCAATGTCTGATGACCTGAAGACC
Dh_2161	ATGGTTGTCACAAACGGCAATGTTGACATGGAGGAGGGAACCCTGGAGATCGGCATGGAGTACAGGACTGTTTCTGGTGTGGCAGGACCTCTGGTTATCTTGGATAAAGTAAAGGGTCCTAAATACCAAGAAATTGTCAACATACGATTAGGAGATGGCACAACTAGGCGTGGTCAAGTGCTTGAAGTCGATGGAGAGAAAGCTGTAGTTCAGGTTTTTGAAGGAACTTCTGGTATTGACAACAAATACACAACTGTGCAATTCACTGGTGAGGTTCTAAAAACTCCAGTGTCACTGGATATGCTTGGCCGCATTTTCAATGGTTCTGGGAAGCCTATAGACAATGGCCCACCAATTTTACCAGAGGCATACTTGGATATTTCTGGAAGTTCTATCAAT…
Dh_2163	ATGTGCCAATGCTCTGCTGCTCCACTTCACTGCCCACCATCTCGCATCCTCACAACAGCGAGCCGAGCACGACGGAGCACATGGCCGCGGCGAACGCACCAATTGGCCGTAATGCAACCGCGGACGACGCCTTCACGTCCTTGTGATCCGCGGCCTTCGACGGCGCGTCCGCCGGTGGCGGCGCCGGAGGAGAATTCAATGGTGCATCTGCGGGCGTCGGCGCGGCAAGGTCCGGGGCTAGCGCGAGCGCGTCGCCGAAGAGCTCGACCGGCGTCAGGAGGCTGTCCACCGTGA
Dh_2165	ATGTGCCAATGCTGTGCTGCTATTCCACTTCACTGCCCACCATCTCGCATCCTCACAACAGCGAGCCGAGCACGACGGAGCACATGGACGCGGCGAACGCACCAATTGGCCGTAATGCAAAGGCGGACGACGCCTTCACGTCCTTGTGATTCGCGGCCTTCGACGGCGCGTCCGCCAGTGGCGGCGCCGGAGGAGAATTCAATGGCGCATCTGCGGGCGTCGGCGCGGCAGGGTCCGGGGCTAGCGCGAGCTCGTCGCCGGAGAGCTCGACCGGCATCAGGAGGCTGTCCACCGTGA
Dh_2166	ATGGGGAGGCCGCCTGCACCTGTAGTTCCTGGATCATACATGCCAGGTTCATACACTTCAATGATACTCTCATCTGGAATGATCCCATTGCAAGGATGGAGCCCTTATCCGGCTTCAGTAAACCCTGTAGCATCAGGTGGAGCACAACAAACTTTTCAAGCTGGACCGGTGTATGGCATAGGGCACCATGGATCTTCCTCTACAATTGCTTATGGTCATCCTTACATGCCTTATTCTTCCTCTACTGGACAATCAAGCAATAATCAACAAGAACATGGATTCCCTGAGCGACCTGGGCTGCAGGAGTGTCAGCATTACATGAGGACAGGAGAT
Dh_2167	ATGGGGAGGCCGCCTGCGCCTGTAGTTCCTGGATCATACATGCCAGGCTCATACACACCAATGATGTTCTCATCTGGAATGATCCCATTGCAAGGATGGGGCCCTTATCCTGCTTCAGTAAACCCTGTAGCATCAGGTGGAGCACAACAAACTGTTCAAGCTGGACCGGTGTATGGCATAGGCCACCATGGATCTTCCTCTACAATCGCTTATGGTAGTCCTTACATGCATTATTCTTCCTCAAATGGACAATCAAGCAATAATCAACAAGAAGATGGATTCCCTGAGAGGCCAGGGCAGCCTGAGTGT
Dh_2169	ATGGTCGACCACCTCAAGGCCGTCAAGGACTCCTCCGACCTCCGTGCCGCCGTCGAAGACGTCCAGCCCGAGAAAGTGAAATTTCAACTAAGGCTGGGGCAGAGCAAGCCTATATATGAAGCTTTCAAGGCCATAAGAAATTCTTCAGATTGGGAAAGCCTCAGTGATGCTCGCAAGCGTATAGTAGAAGCCCAAATAAAGGAAGCTGTTCTCAGTGGAGTTGCGCTTGAGGGTGAACAGAGGGAGAAATTTAATCAAATCGAACAAGAGCTTGAAAAGTTGTCACAAAAGTTTAGTGAAAATGTGCTGGACGCAACAAAGAAATTTGAGAAATTAATTACTGATAAGAAAGAAATTGATGGGTTACCCGCTACAGCCCTTGGCTTAGCAGCACAGACT…
Dh_2171	ATGGCGAACTACCTGGCGCAGTTCCAGACCATCAAGTCCTCCCGCGACCGCATCGTCGTCGCCGTTGAAGATGTGAGTGACTTGTGGCTCAATGTCAAAGAAAGTTTTGAGCAACGCTTGCCAGTGAAGAAGGCCTGTCTCAATAACAAAGCGAGGAACCCTGTTTTTGTGGAAAACCTACCAGCTGAGTATATACAGACTACTGATTCAAGGCTGCGTAGTCGATTTCCACAAGAACAATACTTGTTTTGGTTCCGGGAACCATATGCTACTATTGTTCTTGTTACTTGCGAGGATCTTGATGAGTTCAAGACCATTCTTAAACCTCGCCTCAAATTAATTGTGCAAAATGATGAAAAGGAATGGTTCATTGTATTTGTGTCAAAGGCCCATCCTAGC…
Dh_2173	ATGGATGGACGCTTTGTGCCAAATATCACAATTGGACCTTTGGTTGTTGATGCTCTGCGTCCAGTGACTGATCTTCCATTGGATGTGCATCTGATGATTGTGGAACCTGAGCAGCGAGTTCCAGATTTCATCAAGGCAGGTGCTGATATTGTTAGTGTTCACTGTGAGCAATCGTCAACCATCCATCTACACCGAACAGTCAACCTGATTAAAAGTCTAGGAGCAAAGGCTGGAGTTGTTTTGAATCCTGCAACC
Dh_2178	ATGGAGGAGAACCTCAAGAGGCAGCTCTTCGGGTTGCCATCTAGGTACAGAGATTCAGTGAGGGCAATCAGGCCAGGGCTGCCCCTCTTCCTCTACAACTACTCCACCCACCAGCTCCACGGCATCTTTGAGGCTGCGAGCTTCGGCGGATCAAACATCGCCCCCACCGCTTGGGAGGACAACAAGTGCCCCGGCGAGTCCCGCTTCCCAGCTCAGGTGAGGGTTGCGAGGAGG
Dh_2179	ATGGCGTACGGCACGGTCCCCGTCGTGCACGCTGTCGGCGGGTTGAGGGACACGGTGGCGCCGTTCGACCCGTTCGGCGACACGGGGCTGGGGTGGACGTTCGACCGCGCGGAGGCCAACAGGATGATCGACGCGCTCGGGCACTGCCTCGACACGTACCGCAAGTACAGGGAGAGCTGGAGGCGCCTCCAGGAGCGCGGCATGAAGCAGGACCTGAGCTGGGATCATGCCGCGCAGCTCTACGAGGAAGTCCTCGTTAAGGCAAAGTACCAGTGG
Dh_2181	ATGGTTAACCACCAGGGTATTACATTTATTGCTGAGCAGGTAAGCCATCACCCTCCAATGGGTGTAGCTCATGCTGAAAACGAGCATTTTACTTATGACATTACATCAAAGTTGAAGACCAAATTCTTGGGAAACTCGGTGGAAGTTTATCCAGTTGGAAGGACTAGAGTGACACTCAAAAAATCTGGTGTCATTTTGGAATTGGTACCACCACCAACAAAGGTCAACAACTTGATATTTGGTCGCACTTGGGTTGACTCTCCTGGAGAGATGGTCTTAACTAACCTGACAACTGGAGACAAA
Dh_2182	ATGGATCCTCCTGCACCAGAAACTCTAATGAGGGCCTTAGAAGTTTTGAACTACTTGGGGGCACTCGATGATGAAGGTAACCTAACACCTTTAGGTGAAACGATGAGTGAGTTTCCCCTGGATCCACAGATGTCAAAGATGCTTGTCATCAGTCCAAAGTACAACTGTTCAAATGAGATCCTCTCGATATCTGCCATGCTGTCA
Dh_2189	ATGGAAAGTGGCATGAGAAGAAATTCAGAAACTTCCATGAAAGCATCATCATCAATGGCAAGTGACGCATCAAGGAATACTGACCCTCCCCAACAGGGTGTACGTTTCAATCACATGGATCAGTCTTATTTTGCAAGACCAGGCCAATCGTTCCCTGCCTTCCCTCCATTCTTTGGGGCTCAGTCTTCCAATTTATACCTTCCTGATGACAGCGAAGCTAAAGTCGGCAACCAATTTGAGTCAAATCCTTCACTGAATAATCCTACATTAGATTGGGACCCACAGGCAATGCTGAGCAACCTATCCTTCCTTGAGCAGAAGATCAAGCAGGTAAAAGATATCGTGCAGACCATGAGCAATCGAGAGAGCCAAGTTGCTGGTGGTTCCTGCGAGCTAGCA…
Dh_2190	ATGAAGAACCCACTCCTTAGCAGCAATCCCGCAGTCAGGCAGCTCAGCAACACACTTGGTTCTCCTATGGGCTTTGGCTCGAATGCTAATCAGCGACCAAGCACAAACAACCAGGCCACCATACCTGACATTACCAAGACCTCTGATTATGATGAGCTGATGATTAATACTACTCATGATGAAAGGGATGATCTGATTAAATGCCCAAATCCTTGTGGTGGGGAAGGGTCTGAACTAATTCCAATGGAGGACCATGATGTGAAGGAGAGTGATGATGGCGGTGAGGGGGAGAACCTCCCCCCTGGTTCTTATGTAGTCTTGCAATTGGAAAAGGAGGAGATTTTAGCACCACACACCCATTTCTGCGTGATCTGTGGCAAGGGGTTCAAGAGAGATGCT…
Dh_2201	ATGCTCCTCGCCGCCTCGGAGGCGCTTGCGGAGCAGGTGAGCCAGGAGAACTTCGACAAGGGGCTCATCTTCCCGCCGTTCACCAACATCAGGAAGATCTCTGCGCACATCGCCGCCAAGGTCGCTGCCAAGGCATACGAGCTTGGTTTGGCGAGCCGGCTGCCGCGGCCCGACGACCTGGTGAAGTACGCG
Dh_2202	ATGCTCCTCGCAGCCTCGGAGGCGCTTGCGGAGCAGGTGAGCCAGGAGAACTTCGACAAGGGCCTAATCTTCCCGCCGTTCACCAACATCCGGAAGATCTCCGCGAACATCGCCGCCAAGGTGGCCGCGAAAGCCTACGATCTTGGTTTGGCGAGCCGGCTGCCGCGGCCGGACGACCTGGTGAAGTAC
Dh_2208	ATGTTCGAGCGCTTCACAGAAAAAGCGATCAAGGTGATTATGCTTGCACAGGAGGAAGCGAGACGTCTAGGCCACAACTTTGTTGGGACAGAGCAGATTTTGCTGGGTCTTATTGGTGAGGGCACTGGAATTGCAGCAAAGGTTCTGAAGTCTATGGGCATCAATCTTAAGGATGCCCGTGTCGAAGTTGAAAAGATCATTGGGCGAGGTAGTGGGTTTGTGGCTGTTGAAATCCCATTCACACCTCGTGCAAAGCGTGTATTGGAACTGTCACTTGAAGAAGCCCGCCAGTTAGGGCACAACTATATAGGATCTGAGCATTTACTCCTAGGGCTACTTCGTGAGGGTGAAGGTGTGGCAGCCCGGGTGCTTGAAAGTCTTGGTGCTGATCCAAACAAC…
Dh_2231	ATGGGGTACTTGAGCACTGTGATCGGCCACCCCACCGATGGATCGCCGGTCAGCGGCGGCGGCCTCAGCCAGAATGGTAAGTTTAGCTATGGTTATGCAAGCTCCCCTGGTAAAAGGGCTTCCATGGAAGACTTCTATGAGACAAGAATTGACTGTGTTGATGGGCAGATTGTTGGCCTGTTTGGAGTTTTTGATGGTCACGGTGGTGCAAAAGTAGCTGAGTATGTTAAACAAAACCTCTTC
Dh_2232	ATGGTTGACAACTGCTCCACAACTGCTCGCTTGGGATCGAGGAAGTGGGCGCCACGCTTCGACTACATCTTGACCCAACAAGCTTTCGTGACTGTCGACAAGAATGCACCAATTAACCAAGACCTCATAAGCAACTTCATATCCGACCCTGTTCATGGCGCCATTGGAGTATGTGCTGAACTGAGGCCGACTGTTGATATTTCGGTGACTGCGAATGCGGATTTCGTGCGCCCAGAGCTCCGGCAGTCTTCC
Dh_2239	ATGAACCTCTCTGCTCCCTTTATCTGTGAGTTTTTCCGTGATGCTCAAGAGAAGGTTCTTCCGTATATGGATTACATCTTCGGGAATGAGACTGAGGCAAGGATCTTCGCTAAAGTCCGTGGATGGGAGACTGAGAATGTTGAGGAGATCGCTTTGAGGATCTCACAGCTGCCATTGGCTTCAGGTAAACAAAAGAGGATCGCTGTGATTACTCAAGGTGCTGATCCAGTAGTTGTGGCTGAGGATGGAAAGGTGAAAACA
Dh_2240	ATGAAGAAGAATGCACAAGCTGCTGGAGTTACTGCTCATTACTACGAGGATGAGGCTGCTCCTACAGGCACATGCGCTGTCTGTGTTGTTGGTGGCGAAAGGTCACTGGTTGCAAACTTATCTGCAGCAAACTGCTACAAATCCGAGCATCTAAAGAGACCAGAGAACTGGGCACTAGTTGAGAAAGCAAAATACATCTATATTGCTGGCTTTTTCCTTACGGTGTCCCCCGATTCTATTCAGCTTGTGGCTGAGCATGCTGCAGCAAATAACAAGGTGTTCCTCATGAACCTCTCTGCTCCCTTTATCTGTGAATTTTTCCGTGATGCCCAAGAGAAGGTTCTTCCGTATGTGGATTACATCTTTGGAAATGAGACTGAGGCAAGGATCTTCGCTAAA…
Dh_2254	ATGATGGGAGCCGGCACAAGACACCATAAACATTATGTCGTGCCATATGCCGGAAATAAAAGAATGCAGGCCTTCTCTGAGATGCAAACTGATTCTGAAATTGAGTCAAGGCCTAGACCTTATCCCTCAGCAAAGACCCTCTACTGGCATTTGGCTTCAGAGAAGAACTCCAAAACCAATGGAGCACATCAATCTGAGTCTGCCCTAGGTGAAACAAAAACTACTAAACCTGCGTCAAGTGGCATCCACCTTCTTGGTAAGGAATCACCTGCGTCTCCCTTGCCCAAGCATCTGCAGTCTAACATGACCAGCTCGGATATCGTTTTGCATAATGTTGGCATGAAGGATCAGCCTGGTGTGAGGCATTTGTCATCATTTAGTTCTTTGGACAACCCAAGA…
Dh_2255	ATGGGCCAGAGTCAAGAAAGCTCAATGGACCCGACTCAATCTGACACTGGTCCTCAAGTAAGTTATTGGCCTGGACCACAGCCATGGAGAATTCCCCATTTACATGCTGCCCAGTGTCCTTGTACCATAGAAGTCCATCCTGCCTACCGGCAACATCTGAGCCTGTCCGGGCATGCCGGTTGGATGACGGTCTCCAGCACGCCCGTAACAAATTCATCAATGTCACTGTCATCCCACCCACATACGCTTCCGAGCCCGCTTCATCTGTGCTCTAAGAAAAATGCAGTTTCACTTCTCAATGCACTGATATATCTCTTTCCTTTATCC
Dh_2256	ATGACACTAAAATTCCTTGGGACATTCATGAACGATCCAACTTCACATCATGATCACCCTCCTTATACAGAAGAAACAACATGCCACCCACATCCAAAGGTACTAAGAAACAGGAGGTGTAGAGCATGCAGGGTTGATTTAACTTGTCTCAGTCTTCTCCAGTGTGTTGTAATTGAGCAACTTTTCAATGAGGTCAACATGAGTCATGAGCATTCGCCGGCAGCAGTAGCGGACCAAGCCCAAAGCATCCAAAGCATCCCCCTCCGTGTAGTCGGCCTG
Dh_2262	ATGATGTGCCCAGCGAATTCGACGTCCAGGGTTACCCCACCATGTACTTCGTCACTCCCAGCGGGAAGACGGTCTCCTACGACAGCGGCAGGACGGCCGACGATATCGTCGACTTCATTAAGAAGAACAAGGAGACGGCCGCTCAGGCGACTGAGAAGGCGGCGGATTCCACCGCCACCGAGTCTCTCAAGGATGAGCTCTGATCAAGTGCTGGTGCGTGGATGCTTGTGGCTG
Dh_2263	ATGGATGAGGACTCAGCATATAAGAACACTGTAGAGTGCATCACTGGAATCATCTCAAAAACTATTTCGAAGAAGGGGATGCTCGAAGTGTACAACTCC
Dh_2267	ATGTTTAAGAACACATTCCAGTCCGGTTTTCTGTCCATTCTTTACAGCATCGGGACCAAGCCATTGCAGATATGGGACAAGGAAGTTGCAAATGGGCACATTAAAAGGCCTCAGGATGAAGATATCCAGTCTAATGTACTTGAAATTGTTGGAACAAATGTGCAATCAACTTACATCACCTGCCCAGCTGATCCTGCTGCCACTCTTGGAATTAAACTTCCATTTCTTGCAATCATCGTGAAGAATCTTAAGAAATATTTCACATTTGAGATCCATGTTTTGGATGATAAGAATGTTCGCCGGCGATTTCGAGCATCAAATTTTCAATCTGTCACAAGGGTGAAGCCATATATCTGCACAATGCCGTTGAAGCTTGAAGATGGCTGGAACAACATTCAG…
Dh_2268	ATGGAGGAGGAACTGGTGCTGCTCGAAGCGAAGTATCCAAAGAACGCCAGAGGCATAGCAAAATTCAATGTTCCATTGGCGCACATGATGTTTGCTGGGGCTGATTTCATAATTGTTCCAAGTAGGTTCGAGCCATGTGGTCTCGTTCAATTGCAGGGGATGAGATATGGAGTGGTTCCCATCTGTTCATCCACTGGAGGACTTGTCGACACAGTTAAGGAGGGTGTCACCGGATTTCACATGGGTTCGTTCAACGTCGAGTGTGAAACTGTCGATCCAGCAGATGTTACGGCAGTAGCTTTAAATGTCAAACGGGCTTTGAAACAGTACAACACACCAGCATTCCATGAAATGGTTCAGAATTGCATGGCGCAGGACCTATCTTGGAAGGGACCGGCA…
Dh_2269	ATGATGTTCCGAACATGCACTGTACAGGTTAATCTTGACTTCAGTTCAGAGCAAGATATGATAAGGAAATTCCGTGCTGGCCTTGCATTGCAGCCTATTGCGACAGCAATATTTGCTAATTCTCCCTTCAAAGAAGGAAAACCAAATGGGTTTCTCAGCTTAAGAAGCCATATCTGGACTGATACTGATAACAACCGCTCAGGGATGCTTCCTTTTGTTTTTGATGACTCATTTGGATTTGAGAGATATGTGGACTATGCATTAGATGTTCCAATGTACTTTGTATACCGGAATAAGAAGTACATTGACTGTACCGGAATGTCATTTCGGGATTTTATGGTAGGAAAGCTCCCACAAGTT
Dh_2271	ATGCTTGGGCCAGACTCCGAGATAGTCGATATCCTTGAGAGCTCTGTGGCAAACCAGCTTTCACTGGAGCCAGAGAAGTTGGTGCGGATGATGGGCATTCCCAGAGGCAACTTGAAGGAGCTACTGATTGCTTGTGCTAGAGCGGTGGAAGAGAAGAACAGCTTCGCCATCGATCTGATTATTCCGGAGTTGAGAAAAATGGTTTCAGTATCTGGTGAGCCAGTCGAGAGGTTGGGAGCCTACATGGTGGAAGGGCTTGTTGCCAGGCTTGCCTCCTCCGGCAACTCGATCTACAAAGCTTTGAAGTGCAAAGAACCAAGGAGTTCTGACCTCCTGTCCTACATGCATTTCCTGTATGAGGCCTGCCCCTTCTTCAAGTTCGGCTACATGTCGGCAAAC…
Dh_2272	ATGATCCTTGACTTGCTAATAGCACAGACAGATCCCCAGAGGGTATGTAGCCAGGTTGGTCTGTGTATGTTTGATGGTACTAACTCTGTCAGTAATGGAATTGAATCTGTTGTCGATAAAGAAAATGTCGGCTCGGATGTTATGTGCACAGCCTGTCAGATGGCTGTTGTGTGGATAGAGAACCAGCTCCGTGAAAATAAGACAAAGGAACTGATATTGCAATATGCTAATCAGTTATGTGAGCGTCTACCGAGCCCCAATGGAGAATCAACAGTCAGCTGCCATCAGATCTCGAAGATGCCAAATCTTGCATTCACCATAGCAGACAAGACGTTCATCCTAACACCAGAGCAGTACATTGTGAAACTGGAGCAAGCAGGGCAAACCGTCTGCATCAGT…
Dh_2274	ATGGCACCGTTGGCGAGAATGGGTTTCTCGGTTGCTGATTGGGCTACCTTTGCAGCGCAAGTAGCAACTGGAGCAGCACCGTTCTCGACAGGAACCTTCAGCTCTCCGTTAACACCATTTGGTACGGATAGCTTTGGCTTCCCATTGGCAATATCCTGCTGTTTCTCTCCGGTGACAGAATTGGTACAGATAGCTTTGGCTTCCCATTGA
Dh_2275	ATGGCCACCTCCCACCTCCTCGCCGCCGCCGTCACCTCCTCTTCCGCCGCCGCCTTCCGCCCTCCTCTGCGGCTCCTCTCCCCACCGCCCCCTTCTCCTCTCCGCCTCAACCGGAGGCGGCCGTTCCCGGTGGTCCGCGCGGCCGAGGCCGACGCCAAGGAAACGAAGCCGAAGGCCCCGGAGAAGGCGCCGGCGTCTGGGTCGAGCTTCAACCAGCTGCTGGGCATCAAGGGCGCCAAGCAAGAGAACGACATATGGAAGATCCGTCTTCAACTTACAAAGCCAGTGACATGGCCGCCGCTTGTGTGGGGAGTGCTTTGCGGAGCAGCTGCCTCTGGAAATTTCCACTGGACAATTGAAGATGTTGCAAAATCTATTATATGCATGATAATGTCCGGT…
Dh_2277	ATGGAGAATGGTGGCAGGGCACTCAGCTTGAGAATTGGAGGCGATGGTGTTGCTGGGGGAGCGGTAGAGGGTGGCAGCGTTAATGAGGAGGAGAGAAATGGTAAGAAGATCAGGTTGCAGGGTGGCAGCTCGAGTGGGCCAGTGTGCCAGGTGGAGGGCTGCGGGGCGGACCTTACTGCGGCGAAGGATTACCATCGGCGGCACAAGGTCTGCGAGATGCATGCTAAGGCCACCACTGCTGTGGTCGGGAACGCCGTCCAGCGGTTCTGCCAGCAATGTAGCAGATTTCACCTTCTCCAAGAATTTGATGAAGGGAAGCGAAGTTGCCGTCGGCGTTTAGCAGGCCACAACAGACGGAGGAGGAAAGCCCGCCCTGAAATTGCTGTTGGTGGGACTGCT…
Dh_2279	ATGAAGAACAGCATATCCAAACGACAGGAGAAGACTATTATGAAACTGATAGTTGATTCTGAGACTGATAGAGTACTTGGTGCATCCATGTGTGGACCAGATGCACCTGAAATCATCCAGGGTATGGCTGTTGCGCTTAAGTGTGGAGCCACCAAAGCGACCTTCGACAGCACTGTTGGAATTCACCCTTCTGCCGCCGAAGAGTTTGTGACGATGCGGACCTTGACCAGGCGTGTGAGCGCAGCATCCAAGCCGAAGACAAGCTTG
Dh_2280	ATGTTTGGACCAGATATCTGTGGGTACAGCACCAAGAAGGTTCACGCTATCCTTACTAAGGATGGCAAAAACCATTTGATCAAGAAGGATGTGCCTTGCGAGACTGATCAGCTGTCTCATGTGTACACTTTGATCATCCGTCCCGATGCTACATACACCATTCTCATTGATAATGTTGAGAAGCAAACTGGCAGCATCTATGACCATTGGGATATTCTTCCTCCGAAGCAAATCAAGGACCCAGAGGCTAAGAAGCCAGAGGACTGGGATGACAAGGAATACATTCCTGATCCTGAGGACAAGAAGCCAGAGGGCTATGATGATATTCCCAAGGAAATTCCTGATCCTGATGCTAAGAAGCCTGAGGACTGGGATGATGAGGAAGATGGCGAATGGACT…
Dh_2291	ATGAAGGCAACCTTTTTTATAACATATATAATGGTTGATGGTTGGGCTGGGGTAGCTGGTGAAATATTAAGATTGAAGCCATTGATAATCTTCCACTTGAAAAACTTTTTCTTGGTCAAGACTGAGAAAGATAGAGAAGAGGCAATGGATCCTGGAAGCATTGGTTTTGACTCAAATGAACCTCAAATACAGCTCTATTTCTTACTTGGTCTTGTCTATGCTGTGGTGACACCATTTTTGCTTCCTTTCATATTGATATTCTTTGGGTTGGCATACGTGGTATACCGCCACCAGATAATAAATGTGTACAATCAA
Dh_2296	ATGTTTGATCAGCGACTGCAAGCCAAGATACTTAATGTGGTTGATGTTTCTTATGGTGGTGAGAATGGTTTCAACCAAGCTATTGAGTTGTCAGCTGAGATTCTAGCAAACGTGAAGTTCATACAGGAGAAGAAGCTAATTGGCAAGTATTTCGAAGAGATCAGTCAAGATACTGGGAAATATGTCTTTGGTGTTGATGACACTCTTAAGGCTCTTGAAATGGGTGCTGTTGAGACTCTGATAGTGTGGGAGAATCTGGATGTCAACAGATATGTGCTCAAGAACAGTGCCTCTGGGGAAACTGTTATAAAACATTTGAACAAAGAGCAGGAAACTGATCAGAGCCATTTC
Dh_2300	ATGGACAGCCACTCTGAATTACAATTTTATTACTACCAGGAGAAGCCTGGTTCTGTTGTACACATCTTAACAGTTTATGAAAGACCAAAAATTATCAAAGTTCCATACAATGATAGTCCAATTTTCACCCTCTGCATGAAGTGTTCACAAATACAGATATACTATGACAGCAATGCCTCTGCCAGCATAGACACATATATTATTATCTCACGCATCTTTCTTTGTCACGAAAAGCGTATGTTGAAACCCTTGTCAGTTTTGGTGACATTCATGCTACCAAATTCATCAAAGTCTGAATCTGAACCGCCATCCCTG
Dh_2306	ATGGTGAGCATGGAGCTCTTCAATATCGTGGAGGACATCAAGAAGGTGTCCAAGGTGTTTGTGGTCTACCCCCGAAACGTCAATGCCGAGAATGCCACAATACTACCTGTAATGCTGTCGTCAAAGTTATTACCTGAAATGGAAGTTGAGGAAACTACAAAGAGGGAGCTTTTGTTGTCTGGAATAGCAAATTTACCAGTGCCTTCACAAATTGAAAAGTTAAAGGCTAGAATAGACATGATTGGGAGTGCATGTGAAACTGCTGAGAAAGTAGTTGCTGAGTGCCGTAAGACTTATGGGCTAGGAGCCCGTCAGGGGACAAATCTTGGTCCTACATTGGACAAGGCACAAGCTGCAAAGATACAGGAGCAGGAAGGCCTACTTAGAGCGGCAGTAAAT…
Dh_2310	ATGGTTGTGTACACCGACAACGAAGGTGACATGATGCTGGTTGGTGATGATCCTTGGAATGAATTCTGCAATATAGTTCATAAGATCTTCGTCTACACAAGGGAGGAGGTCCAGAAGATGCCTCCAGGGGCCCTAATCTCAAGGTCAGAAGATAGTCAGTCCTCCTTGGAAAGAGGGTTGGTTGGCAAAGAGCTCCGAGGTGGCCTGACCACATCATTCCTGAATTCTGAGAGCTGC
Dh_2315	ATGGGCGAATCAGTCGCGCTTCAGTCCATCGTCTACGGCCGTGGATCGCTTCGCCTCCTCGATCAGAGGAAGCTGCCCCTGGAGGAGGTCTACATCGACGTGAAGGATTCCACTGATGGATGGAATGCGATCAGAGACATGGTTGTCCGTGGTGCTCCCGCAATAGCCATAGCAGCAGCATTATCGTTAGCTGTGGAAGTTTTTGATCTGGATTTCACCGGTACACCTGCAGAAGCATCTTCTTTCGTTTCCAAGAAATTGGAGTACCTTGTATCCAGCCGGCCAACTGCAGTGAACCTATCTGATGCTGCATCGAAGCTTCAGAATTTAGTGTCAAGGACAGCTGAAACTGCCAAAGATGCCAAATCTATCTTTCAGGTATTTATTGAGGCTGCAGAG…
Dh_2316	ATGAACAAGGAACTGGAGGTTTGTGATTCTTCCGTGATAAATAATGATTGTTCTGGGAACAAATGCCAACCCCATGATACTACAAGAACTAAAATAGACAGATTTCGGACTAGCTCAGTCTTCCTCCTCGCAGATCAGTGCAAAAGAAAATGGCGCGAACTTGTACCCATCACCCTCGTAGAACTTGTTCTGGAACTCCACCCAATGGAGCCTCAAGGCGTGAAGGAATGCGCTAAGGGTCTCCATAACAAGCAACACACCGACAGTGGCGAAGATGAAGATGATGATGCCAACAATGAGGATGAAAATGTTGTTGTACCCCCACGT
Dh_2317	ATGAGGGTGATGGGTACAAGTTTGCACCCTTTGCTTTTGCATCGATCGTCGAGGAGGAAGACTGAGCCAGTCCGAAATCTGTCTATTTGTAGTCCTTGTAATATCATGGGGCTGGCATTTGTTCCCAGAACAATCATTATTTATCACGGAAGAATCACAAACCTCCAGTTAGGGACGCACAGCATCGTTTTGTCCTTCGTTAGGTAT
Dh_2318	ATGCTTCAGGCCACAGATGAATCAGTGACGGAATTGGAAGAACACCATGAAGATTCGCATCACCATGAGGAGTTTGAGTTCAGTGAAGTTTTTGTTCACCAGCTGATCCACACGATTGAGTTTGTGCTCGGTGCAGTCTCAAATACCGCCTCTTACCTTCGTCTTTGGGCTCTCAGTCTTGCACACTCGGAGCTGTCCAGTGTCTTCTATGAAAAAGTTCTTGTTCTAGCGTGGGGATACAACAACATTATCATCCTTGTCGTTGGAGTAATCGTCTTTATCTTTGCCACTATTGGTGTCTTGCTTGTGATGGAGACCCTAAGTGCATTCCTCCACGCCTTGAGGCTCCACTGGGTGGAGTTCCAGAACAAG
Dh_2321	ATGCAGGAGCCAGTTATACCAGGCTGTTTCCTACGTGCAAAGGCAATTGGCCTCATGCCTATGATTGACCAGGGAGAGGCAGATGACAAGATCATTGCAGTGTGTGCTGATGATCCTGAATACAAGCATTACAATGATATCAAGGAGCTCCCACCTCATCGCTTGGCTGAAATCCGGCGCTTCTTTGAAGACTACAAGAAGAATGAGAACAAAGAGGTCGCCGTGAACGACTTTCTGCCCGCAACTGCTGCCTATGAAGCCATCCAGCATTCCATGGATCTGTATGCTACTTACATCGTGGAGGGCCTGAGGAGG
Dh_2331	ATGCTGAGGCTGTCAAGAAGAGGCGTCGTACCACCAAGAAGCCGTACTCCAGGTCTATTGTCGGTGCTTCCCTTGATGTCATCCAGAAGAAGAGAGCTGAGAAGCCTGAGGTCCGTGATGCTGCCAGAGAAGCAGCTCTTCGTGAGATCAAGGAACGCATTAAGAAGACTAAGGATGAGAAGAGAGCTAAGAAGGCCGAGACGACGAAATCTCAGAAGACTGCTGGAAAGGGCAATGCGCCCAAACCTGGGAAGGGCCCTAAGCTTGGTGGCGGTGGCGGGAAGCGCTAGACGCTACTGTTATTCTATGCCTGATCAATCT
Dh_2332	ATGGTTCTCAAGACAGAGCTCTGCCGTTTCAGTGGTGCCAAGATATACCCAGGAAAGGGTATCAGATTCATCCGTGCGGACTCGCAGGTCTTCCTTTTTGCCAACTCCAAGTGCAAGCGCTACTTCCACAACCGTCTGAAGCCGGCTAAGCTTACATGGACAGCCATGTACAGGAAGCAGCACAAGAAGGATATTCATGCTGAGGCAGTCAAGAAGAGGCGCCGCACCACCAAGAAGCCATACTCCAGGTCTATTGTTGGTGCCACCCTTGAAGTCATCCAGAAGAAGAGAGCCGAGAAGCCAGAAGTTCGTGATGCAGCTAGGGAAGCCGCTCTTCGTGAGATCAAGGAACGCATCAAGAAGACAAAGGACGAGAAGAAAGCCAAGAAGGCAGAGGTG…
Dh_2333	ATGGTTCTGAAGACTGAGCTTTGCCGTTTTAGTGGCCAGAAGATATATCCAGGGAAGGGTATCAGGTTCATTCGTGCTGATTCGCAGGTTTTCCTTTTCGCCAACTCAAAATGCAAGCGCTACTTCCACAACCGCCTGAAGCCTGCAAAACTTACCTGGACAGCTATGTACAGGAAGCAGCACAAGAAGGACATACATGCTGAGGCTGTCAAGAAGAGGCGTCGCACCACCAAGAAGCCATACTCGCGCTCAATTGTTGGTGCCACTCTGGAAGTTATCCAAAAGAAGAGAAGTGAGAAGCCTGAAGTCCGT
Dh_2341	ATGGCTGAGCACCTCGCGTCCATCTTTGGCACGGAGAAGGACCGCGTGAACTGCCCATTCTACTTCAAGATCGGCGCGTGCCGGCACGGCGACCGCTGCTCCCGCCTGCACAACCGCCCGTCCATCTCGCCGACCCTGCTGCTGTGCAACATGTACCAGCGCCCCGACATGATCACCCCGGGCGTCGACGCGCAGGGCAACGCCATCGACCCCAGCAAGATCCAGGGCGATTTCGAGGACTTCTACGAGGACATCTTCGAGGAGCTCCGCAAGTACGGGGAGATCGAGAGCCTCCACGTGTGCGACAACCTGGCCGACCACATGATCGGCAACGTCTACGTGCAGTTCAGGGAGGAGGAGCAGGCGGCCAGGGCGCTGCAGGCGCTGCAGGGGCGGTTC…
Dh_2349	ATGCTTCCTGTGAATGCACCGAAATGTGCTCACCACAACAACCATCATGATGGCTTCATGAATTTCATGCACAGGGATGAGGAGGTGAACTACTTCCCTTCAAGGTTTGATCCTGCCTGTCATGCTGAGAAGTACCCTATTCCTCCTCGTGTTCTAACGGGCTGTCGGGAAAAGTGTGTTATTCAGAAGGAGAACAATTTCAAGCAGGCTGGTGAGAGATACCGGTCTTTTGACCCTGCCAGGCAAAATCGTTTCATTCAGCGGTGGGTTGACGCACTCTCAGATCCCCGTGTGACGCACGAACTTCGAGGCATCTGGATCTCTTACTGGTCGCAGTGTGATGCATCCCTTGGGCAGAAGCTGGCGTCACGGCTCAACCAGAAACCAAGCATG
Dh_2355	ATGCTCAAGGAGGGGCACAAGCACCTCTCCGGGCTCGAGGAGGCCGTGCTCAAGAACATCGACGCCTGCCGCGAGCTCTCCGCCATCACCCGCACCTCCCTCGGTCCCAACGGGATGAACAAGATGGTCATTAATCATCTGGACAAGCTCTTTGTCACAAATGACGCCGCAACAATCGTGAACGAGCTCGAGGTCCAGCACCCCGCTGCTAAGATCCTGGTACTAGCTGGCAGGGCTCAGCAGGAGGAGATCGGAGATGGAGCTAACCTCACCATATCTTTTGCTGGTGAACTGCTTGAGAAGGCCGAGGAGCTCATCAGGATGGGGTTGCATCCGAGTGAGATCATCATTGGCTACACCAAGGCCATCAATAAGACGATTGAGATTTTGGAGGATCTG…
Dh_2359	ATGGGACGGCCTGTCAGGCTTGATCTAGCTCGTGAGAGAGGCGCGTATACTCCTGGCAGCGGGAGGGACAATAGTTCTTTCAAGAAGCCTGCTCAAAGCTCAGGAAACACTGTATTTATTAAAGGCTTTGATTCATCTCTTGGGGAGGACCAGATCCGAAGCTCACTTGAAGAACATTTTGGCTCATGTGGAGAGATTACAAGAGTTTCAATTCCAAAGGATTATGATACCGGTGCAAGCAAAGGGATAGCATACATGGATTTCAAAGATCAGGATGCCGTGTCGAAAGCATTTGAGCTGAATGGATCTGACCTTGCTGGCTTCAGCTTGTATGTTGATGAAGCGAGGCCTAAA
Dh_2360	ATGGTCATCATCCTCCGTCTCGTCGTCCTCGGCTTCTTCCTCCGGTACCGTATCCTGCACCCCGTCCCGGACGCCATCCCACTGTGGCTCACCTCCATCATCTGCGAGATTTGGTTCGCCGTCTCCTGGATCCTCGACCAGTTCCCCAAGTGGTTCCCCATCGACCGCGAGACCTACCTCGACCGCCTTACGCTGAGGTATGAGAGGGAAGGGGAGCCGTCGCTGCTCTCTGCGGTGGATCTCTTCGTCAGTACGGTGGATCCTCTCAAGGAGCCCCCGCTGGTCACGGCCAACACCGTGCTCTCCATCCTGGCCGTGGACTACCCGGTGGACAAG
Dh_2368	ATGGATCTCTTCAGGAAGTGTATGGAGCCTGTGGAGAAGTGCCTCAGGGATGCCAAGATGGACAAGAGCTCTATCCATGATGTTGTCCTTGTTGGTGGCTCCACTAGGATTCCAAGGGTGCAGCAGCTTCTTCAGGACTTCTTCAATGGGAAGGAGCTCTGCAAGAACATCAACCCAGATGAGGCTGTTGCCTACGGAGCTGCAGTCCAGGCTGCCATCTTGAGCGGAGAGGGCAACGAGAAGGTCCAGGACCTGCTGCTGTTGGATGTCACCCCTCTCTCTCTTGGTTTGGAGACTGCCGGAGGTGTCATGACCGTCCTGATCCCAAGGAACACCACCATCCCCACCAAGAAGGAGCAGGTCTTCTCCACCTACTCGGACAACCAGCCCGGTGTCCTC…
Dh_2369	ATGGCCGCCTCCGCCGTTTTGGCGCTCCTCATGGCGTCGGCCCTCGCGCGGGCTGCCGCTGGCGGCGACATCGTCCACCAGGACGACCAGGCACCCAAGATCCCCGGATGCTCCAACGATTTCGTCCTGGTCAAAGTGCAAAGCTGGGTCAATGGCAAAGAGGACGATGAGTATGTTGGTGTTGGTGCTCGCTTTGGTCCCAAAATAGTGTCCAAGGAAAAACACGCCAATCGAACTAAGCTTACCTTGGCAGACCCTTTTGATTGCTGCACTCCTCCAAAGGACAAGGTTGCTGGAGATGTTCTTTTAGTCCAAAGGGGGAAATGCAAGTTCACAAAAAAAGCAAAGCTTGCGGAAGCTGCTGGTGCTTCTGCTATACTAATCATAAACCATGTCCAT…
Dh_2372	ATGAGGTTACTTATGGATGAGGAGGGACTTGGTTGGGATGAAGCTTGGGATATCACAAATAGGACAATTGCCTACACCAATCATACAGTTCTTCCTGAAGCTCTTGAGAAATGGTCACAGACTGTAATGAGGAAATTGCTTCCACGACACATGGAAATTATTGAAGAAATTGACAAGCGGTTCAGAGAAATGGTAATCTCCACCCGGAGGGAAATGGAGGGAAAGCTCGAATCACTGAGAATTTTAGATAACTCAAATCCCCAGAAGCCAGTAGTGCGCATGGCAAATTTGTGTGTAGTATCTGCCCATACGGTGAATGGAGTGGCTGAGTTGCATAGTAACATTTTGAAGCAAGAGCTATTTGCAGACTATCTGTCTATATGGCCTAACAAATTCCAG…
Dh_2375	ATGGCACCGACATCTATGAGTCTTGCTGCAAAAGGGGTGCTTCCCTTCGGTGCACTTCCTTCAAGTGGCGTTGCACAGAGGCCAGTGTCTGTGACTGCTTCCCTGGAACACAAGACTAATGATGCTAGAAGGAAGTTCCTAAAGCTTGCACTCGGAAACCTTGGAGTTGGGTTGCCCACCTTGTTGGGCGCTAAGAAAGCTCTCGCTGATGAGCAAGGTGTCTCTTCCTCAAGAATGTCTTACTCGAGGTTCCTCGAGTATCTTGACAAGGATAGAGTGAAGAAGGTTGATTTGTTTGAGAATGGGACGATTGCTATTGTAGAAGCTATTTCTCCTGAGCTGGGCAATCGCGTGCAGAGAGTTCGTGTGCAACTTCCCGGTCTAAGCCAGGAGCTTCTT…
Dh_2381	ATGGTGCAATACAATTTCAAGAAGATCACTGTTGTCCCTCCTGGGAAGGATTTCATTGACATAATCTTGTCCCGCACTCAAAGGCAAACACCAACTGTAGTCCACAAGGGATATGCCATCTCCCGTCTTCGCCAGTTCTATATGCGTAAGGTCAGATACACCCAGCAGAACTTTTATGAAAAGCTGTCCACCATCATCGATGAGTTCCCCCGACTGGATGACATCCATCCTTTCTACGGTGATCTCCTTCATGTGCTATACAACAAGGATCACTACAAACTTGCCTTGGGCCAGATCAACACAGCTAGGAACATTATTGCAAAGATCTCTAAGGACTATTTGAGATTGCTGAAGTATGGAGACTCCCTGTACCGATGCAAGTGTCTGAAGGTAGCTGCA…
Dh_2382	ATGACGATGCATGAAATATCATCCTTGCTCATCCTCGTGAGTGCCTCAGATGTTAATCTCTTTGCTGCAGCCTGCGGGTCCTTGATTGACTTCACAAGATCGACAGCTTCTTGGTTTTTGATTACCTTCCATAATCCATCACTGGCAAGTATGACAAATTCTATACTCGAGCTTATGGGTACACGGTTAACATCAGGTTCTGAGCTCAAG
Dh_2390	ATGGTGTTCCCTATTGGCTCATCAAGAACTCATGGGGCGAGGACTGGGGTGATCATGGTTACTTCAAGATGGAGATGGGCAAGAACATGTGCGGCGTTTCTACTTGTGCATCCTACCCTGTTGTGGCGGCATGAGGCTCCTACGGATAAGCTCCATCTGCTGTTAATTTGCTTGTCATCAATAATATATATTTTCAGCCCGAGCATGAAGATGGGTATACAGAAACCGAAACTCTGTTGTGAA
Dh_2391	ATGGTGTGGAAAACGGTGTTCCCTATTGGCTCATCAAAAACTCATGGGGCGAGGAATGGGGTGATCATGGTTACTTCAAGATGGAAATGGGCAAGAACATGTGCGGCATTGCTACTTGTGCATCCTACCCTGTTGTGTGAGCATGAAGCGCCTAGGGATAAGCTTCATCTCCTGCGAATTTGCTTGGCATCAATAATATATTTTCTTCCC
Dh_2406	ATGGCAGGGACCTTACTCCAGCCGGTTGCTCTTGGGACGACTTTTGCAGGTCATTTAAGCGGCCAGCGCTGGAGGTCTCATGGCACCAGGAGGCCTCCCTCAGTGTTGGCAATGTCATTGAGCCGCCCTGTTAGGATGGCGGCATTTGTTGGTCTGAGATCAGTACATAACTTCACAGTCGCGCCTGCATCCAACTTCAGATCGACAGTTGCATCTTACAGATCCTCTAGAAGGGGAAGGCGTGCTCGTTTTGTAACTAGATCAATGTTCGAGAGGTTCACCGAGAAAGCTATAAAGGTTATAATGCTTGCGCAAGAAGAAGCGAGGCGCCTGGGCCACAACTTTGTTGGAACCGAGCAAATTCTCTTGGGTTTGATTGGAGAAGGCACTGGCATTGCT…
Dh_2408	ATGAAGGCATCTGAGAAATACTGCCTTAGGATGCCCAACAAATGGAATTTCTCCTTCGACTACTCCAATACATCTGCTCTTTTCCTAGCTACATATGTTCCAGGAGGTCCGCACATGTTCACTTATATGCTCGCCCAGCGGAAGAAGGCATTGTCAAAGGCAAAAACTGCA
Dh_2409	ATGATATTGTATCCTACTGGTATCTTTAGTGAGGTTGGCCTAATCTACATTGCCCTGCCTTACATGAAGGCATCTGGGAAATACTGCCTTAGGATGCCCAATAAATGGAATTTCTCCTTCGACTACTACTATACATCTGCTCTTTCCATAGCTGTATATGTTCCAGGAGGTCCGCACATGTTCACTTACATGCTCGCCCAGCGGAAGAAGGCATTATCAAAGGCAAAAACTGCG
Dh_2412	ATGCTTAATATGGGCTTTGTTGACGATGTTGAGCTTATTCTTGGCAAGGTTGAAGATGTTACCAAAGTACAGACGCTTCTGTTCAGTGCTACTATACCAGCTTGGGTGAAGAAGCTCTCTTTGAAATTTCTGAAAGATAACAAGAAAACAGTTGATCTTGTTGGTGATGAGAAATTGAAAGCTAGTGCATCCGTCAAGCATCTTGCTCTTCCTTGTAGCCGTGTCGCGAGGGCACAAATTATTCCAGACATCATCCGATGCTATAGCCATGGAGGCCGGACCATTATTTTCACCGAGACAAAAGAATCTGCATCAGAGCTCTCTGGTTTGATTGCTGGATCCCGTGCCTTGCATGGAGATGTTGTGCAAGCTCAGCGTGAAGTCATTCTTGCTGGATTC…
Dh_2413	ATGAGGACAAGCGCTGCCGCCCCATACTCTTCCATTCAGATGGTCCTAATGCAGGAGATCAGGAACCATTCCCTATGGGTACAAACATCCGAGCCAGGTCAGGGAGATCCCGGACTTCCTCTGGCGAAGAAAACAACCAAGACATCCCAACGACCACGGCTAATTGTGACACTTCCAATGGAGCTGACACTTCAGGCCCCACCAAGGACTCTTAGTAACCCAACCACAGATCGCCGGATCACTAACCACAAAGGCCCAAACCACAACTTTTGCAACCCCATTTCCAGTTCCCAGTTTTTT
Dh_2419	ATGTTTGACAATATCTACAAGTTAGATGGTGTTCCTGTAGTCACTGTTCAGCTTCGCTACAATGGATGGGTTACTGAACTTCAAGATTTGGAGAAATCAAGACAACTGCAAAAGGCAGTTGGCTTGGATAATCTTCTCTACACTCCAGATGCGGACTTCTCCTGTTTTTCAGACCTTGCGCTTTCATCTCCGGCTGATTACTACATCGAAGGACAAGGTTCCCTGATCCAAGCTGTGCTAACTCCTGGTGATCCTTACATGCCATTGCCAAATGAGGAGATCATCAGCAAGGTTCAAAAGCAGGTCTTAGATTTATTCCCATCATCCCAAGGTTTAGAAGTTACATGGTCCAGTGTGGTAAAATTTGGACAATCTTTGTACCGTGAGGCTCCTGGAAAC…
Dh_2424	ATGTCACCAACCAACAAACCCAAGCTAATTATTCACTGCATATTATGTGACACGCCAAGCAGATGCAAGCCCACAGATTACAGACCAAATGAGGAGCAAACTTCGTCTCAGATGACCAAAATAGCATATGAGGACTTAGAAAGACTGCTCGATCAGATAATCACCAAGCCTCTCCACTATCATATTGCACTGGCCCGGAGTCATTGGCTCATCGTAGATACCAATTATCAAGGCCAGATTGGTCTTCTTGATAGTAATGCCTCCAGTGCCCTTCTTTCCTCGGATAACAGACCCAGGTTCTCCTTGGATCACCATGTATTTTGTGCCTCCGAGGAAAAGACCAGTTGGTGCAAGAGTTCCAGGTTC
Dh_2425	ATGGTGATCCAAGGTGAACCTGGGGTTGTCATCCGAGGAAAGAAGGGCACCGGAGGCATTACTATCAAGAAGACCAATCTGGCCTTGATTATTGGTATCTATGATGAACCAATGACTCCAGGCCAGTGCAATATGATAGTGGAGAGGCTTGGCGATTATCTGCTCGAGCAGAGTTTC
Dh_2432	ATGCCGGAAAAGCAAACCCCCGGGGAGCAAAGCACAAAGCTTCTGCGCGCCCGAATATCAAGGCAGTGGGGATCGGAGAAGAGGAGGAGGAGGAGGAGATGGAAGGCGAAGAGGAGAGGAGAGGAGGAAGAAGGAAGCAAGCCTAGGAAAGGCCCCCCTCACCTTCTCTCCCCACCAAACGCTTCTTGG
Dh_2437	ATGTCCGATCCTGTTCATGGTGCCATTGAAGTCTGTGCTCAGTTGAGGCCTACCGTTGATATCTCAGTGCCGGCCGATGCAGATTTTGTGCGCCCAGAGCTCCGACAGTCTTCC
Dh_2438	ATGACTGATGTATTTGGAAACTATGTGGTGCAGAAGTTTTTTGAGCATGGGAGTGCAGCACAACGCAGGGAGTTGGCTGATCAACTATTTGGACATGTATTAGCACTCAGTCTTCAGATGTATGGGTGTCGAGTTACCCAAAAGGCAATTGAGGTGGTTGATCTGGACCAGAAGACAAAGATGGTTTTTGAGCTTGATGGTCATATCATGAGATGTGTGCGTGATCAAAATGGAAATCATGTTATCCAGAAATGTATTGAATGTGTACCAGAAGATTCGATTCAGTTTATTATCTCAACATTCTATGGT
Dh_2445	ATGCGGTACTCTGATCTCAAGAAGATCGATCGCGGTGTTCGTCGCCACTTCCATGATGACATAACCGTCATTGTAGTCTTCCTCGATTCCAGCCTTGTAAGTAGGGCGAGCACCTACAGGGGTCCTGCTGTTTCTCTAAGAGGCCGCGGTGTGAGCCTGCGCAGCAATACGCTTGCACCTTACGCGTCGCAGACG
Dh_2447	ATGAACCTTGAGAACTTAGAGCCTCATATGTTGGGTTCATGCAAAAAGGTGACTGTATCTAAGGATGACACTGTTATTCTTGATGGAGCTGGAGACAAAAAGTCCATTGAAGAGAGGGCAGAGCAGATTAGATCTGCAATTGAGCAAAGCACTTCGGATTACGACAAGGAAAAGCTACAGGAGCGCTTGGCAAAGCTCTCTGGAGGTGTTGCTGTTCTAAAGATTGGAGGAGCCAGCGAAGTGGAAGTTGGCGAGAAGAAAGATAGAGTGACAGATGCACTGAATGCTACTAAAGCTGCTGTGGAAGAGGGTATTGTACCAGGTGGTGGTGTTGCCCTTCTCTATGCATCGAAGGAGCTGGATAAATTGCAGACTGCGAACTTTGATCAAAAGATCGGT…
Dh_2448	ATGAACCTTGAGAATTTTGAGCCTCAGATGCTGGGTTCCTGCAAAAAGGTGACTGTATCTAAGGATGATACTGTTATTCTTGATGGAGCTGGAGACAAGAAGTCCATCGAAGAGAGGGCAGAGCAGATTAGATCTGCAATTGAGCAAAGCACTTCTGATTATGATAAGGAAAAGCTACAGGAGAGATTGGCAAAGCTCTCTGGAGGTGTTGCTGTTCTAAAGATTGGAGGAGCCAGTGAAGCTGAAGTTGGTGAGAAGAAAGATAGAGTAACAGATGCACTGAATGCTACTAAAGCTGCTGTTGAAGAGGGTATTGTGCCAGGTGGTGGTGTTGCACTTCTCTATGCATCAAAGGAGCTGGATAAATTGCAGACTGCAAACTTTGATCAAAAGATTGGT…
Dh_2452	ATGTATCCTTACTGCCCTCCACATATAACCAAGCCTAAGGAGTGCAAGAAGCTTTTCATTGTTCACCTATCTGAAAGAGAGTATTTTGCTGTTCCAAGGAACTTGAAGCTGCTTGCTGTTCCACTGTTTGAA
Dh_2458	ATGATGCTTGGCCAGGAGCCACGACAGACAACATCGAATGTTGGGCACCTAAATAAGCCATCTATTCAGGCTCTTATTCACGGGCTCAACAGGCACTACTACTCCATTGCAATCAATTACCGCAAAAATGAGCTTGAGGAAAAAATGTTGCTGAACTTGCACAAAAAGAAATGGACTGATGGATTAATTTTGAAGAGGTTTGACACTCATTCGAAAACCAACGAGCAGACTGTTCAGGAAATGCTGAACCTAGCCATCAAGTACAACAAGGCAGTGCAAGAGGAGGATGAGCTGCCACCTGAGAAACTAGCGATAGCCAATGTGGGACGGCAAGATGCAAAGAAGCATTTGGAAGAGCATGTCTCAAATTTGATGTCGTCAAACATAGTTCAGACCCTA…
Dh_2462	ATGGTGGACATGAAATGTGAGGGCTGTGTGGCAGCAGTGAAAAACAAGCTTCAAACTATTGAAGGAATAAAAAACATCGAAGTGGACTTGAATAACCAGGTTGTTAGAGTTCTTGGGTCTCTCCCAGTGAAGACAATGTTAGATGCTCTACATGAAACGGGGCGAGTTGCACGTCTGATTGGGCAAGGGAACCCAAATGATTTTTTAATTTCTGCTGCTGTAGCTGAGTTCAAAGGGCCCGTTATATATGGTGTTGTTCGTCTGGCCCAAGTTAACATGGAATTGGCTAGAGTTGAAGCC
Dh_2463	ATGACACCTGGAGATGCATCCTTTACTGTACCGTTTAAGCTGGTAGCAGAGCGAAATGACTACATCCATGCCCTTGTTGCTTACTTCAACGTGTCATTCACCAAATGCCATAAGATGATGGGCTTCTCAACAGGCCCTAGATCAAAAGCCACTCACTGGAAGCAAACTGTTCTATATCTCGAGGATGTAATAACTATCTGCGAGGGGGAAACTTTGATGGGCAGTATGACAGTCACACCCAACAAGAAGAACCCTCGAGACATTGACATTAAGCTCAAATACTCCCTAAATGGGCATAGA
Dh_2469	ATGGCTAATGTCTTGCTTAACTACAGCATCACGTGTGTTAAGTACTCCTATTGCAGCAAATTTGATATTCTTGCTAATAGGACCACCTGCAAATGTTCTGGCTTTTTCACTCAAAAAAATAAGCTCTTTCTTTTTGTTAACTGTACATCTGTAAGAGAATCGTGGTCATGTGACGGGATCATCAACCTCAGAATTAAATACAAAGCTGGGAAATGTGGTTGTTATGTCCTTGAGGTATGGAAGAGTCATTATCTTCAACAAGGAAGGATTCCTAGAGACAAAATTCTCCCACTCTGTTCTATCTATTTTCCCATCCTGATTTGTATCAGCATC
Dh_2470	ATGGAAGAGCTTGACCCTACCAACTTGGGCTACATCGAGCTCGAGGACCTGGAAGCACTCTTGTTGCAGTCACCATCTGAAGCTGCTGCAAGATCAACGACCACCCACAGCTCCAAACTTAGCAAAGCTCTTAGCATGAAGCTCGCATCAAGCAAGGACATGAGTCCACTTCACCATTACTGGCAGGAGTTCATGTACTTTCTTGAGGAGAACTGGAAGCGAATTTGGGTTATGACTCTCTGGCTCTCAATCTGCATTGCCCTTTTCATTTGGAAGTTCATCCAATACCGTAACCGAGCTGTATTTCACATCATGGGCTACTGTGTGACCACTGCAAAGGGTGCTGCAGAGACCCTCAAATTCAATATGGCCCTGGTCCTTCTTCCTGTCTGCCGAAAT…
Dh_2471	ATGTTGAATGATGATGACAGGAAAGTTGTTCTCGCAATTTTAGAGGATGACTCAGATGAAAATTCTTCACAGGTGGTAAAAGTTTTGAGGTCAGCTGCTAATGCGAACCGTGACTTGGTGTTTGGTTATGTTGGAGTCAGACAATGGGAGGAGTTCGTGGAAACTTTTGATGTTTCCAAGAGCTCACAGCTGCCAAAGCTGCTAGTGTGGGATAGAAATGAGGAGTATGAACTAGTGGAAGGTTCAGAGAGATTAGAAGAAGGTGATCAAGCATCCCAAATAAGCCAATTCCTTGAGGGATATAGAGCAGGAAGAACAACAAAGAAGAAAGTCAGCGGCCCTTCCTTCATGGGTTTCCTGAACTCTCTTGTCAGCATGAACTCGTTATACATTCTTATG…
Dh_2472	ATGACAGCGAGAAGAGCAACAACAAATATAAGAACATACAACGATTTCATGCTGACAAGAAAGTTCAGGAAGCCCATGAAGGAAGGGCCGCTCACTTTCTTCTTTGTTGTTCTTCCTGCTCTATATCCCTCAAGGAATTGGCTTAATTGGGATGCTTGGTCACCTTCTTCTAACCTCTCTGAACCTTCCACTAGTTCATACTCCTCATTTCTATCCCACACTAGTAACTTTGGCAGCTGTGAGCTCTTGGAAACATCAAAAGTCTCCACGAACTCCTCCCATTGTTTGACTCCAACATATCCAAACACCAAGTCACGGTTAGCACTAGCAGCAGACCTCAAAACTTTTACCAACTGTGAAGAATTTTCATCTGAGTCGTCCTCCAAAATTGCGAGAACA…
Dh_2473	ATGATGGAAAATATCTTTCTCCCGATGCAGATAGAAGTATTAGAAACCTTTATACTCTTCACAGTGTCCTTGTTCATAGTGGAGGAGTACATGGTGGTCACTACTACGCTTTCATACGGCCTACACTCTCAGACCAGTGGTATAAATTTGATGATGAGCGAG
Dh_2479	ATGGTTGAATACTTTGGTGAGCAATTATCTGGTTTTGCGTTTACTGCCAACGGATGGGTGCAATCTTATGGATCACGGTGTGTCAAGCCACCAATTATCTATGGTGATGTGAGCCGCCCCAACCCCATGACAGTGTTCTGGTCCAAGACGGCACAGAGCATGACCTCTCGCCCAATGAAGGGAATGTTGACTGGTCCTGTCACAATCCTTAACTGGTCCTTTGTCAGAAATGACCAACCGAGGTTTGAGACTTGCTACCAGATTGCTCTTGCAATCAAGAAGGAGGTTGAGGATCTGGAAGCTGGTGGTATCCAGGTGATCCAGATCGATGAGGCCGCTCTAAGAGAGGGTCTGCCGCTGCGCAAGTCAGAGCATGCTTTCTACTTGAACTGG
Dh_2486	ATGGACCAGAACACTAGGGATATCATCATGAGGGAGTTCCGATCTGGTTCTTCTCGTGTGCTCATTACCACTGACCTGCTTGCTCGTGGTATTGATGTCCAGCAAGTCTCCCTGGTCATCAACTATGATCTTCCGACCCAGCCAGAGAACTACCTGCATCGTATTGGTCGTAGTGGTCGGTTTGGCAGGAAGGGTGTTGCCATCAACTTTGTCACCCGTGATGATGAGAGGATGCTGTTTGACATCCAGAGGTTCTACAATGTGGTGATTGAAGAGCTGCCTGCCAACGTTGCT
Dh_2489	ATGCCTTTGCTTGAAATTGTCCGGACGGAGAAGACATCACCACAAGCTATCCTTGATCTCACCACAGTTGGGAAAATAATAAAGAAAGTCCCTGTTGTGGTTGGCAACTGCACAGGATTTGCAGTCAATCGTACATTTTTTCCGTACACACAAGGTGCTCATCTTCTAGTTAGTCTTGGCATTGATGTTTTCAGAATTGATCGAGTAATAAGCAGCTTCGGCATGCCAATGGGACCTTTTCAACTCCAAGATGTGGCTGGATATGGAGTGGCCTTGGCAGTAAAGGATATCTATGCTGCTGCCTTTGGAGCACGAAATTTCAAATCTGGTCTAGTTGATTTGATGGTAAAGAATGGGCGGCAGGGAAAGAGCAATGGCAAAGGTTATTACATTTATGAG…
Dh_2492	ATGATCCTCGATGCTCCTGCAATCCTTGCACCTTCCGCAGCAGCAAGGCCTACAGCCCCTAGACCAAATATCGCAACTGTTGAACCCTTTGGCGGTTTCGCAACATTGATTGTTGCACCAAGACCAGTAGAAATACCACAGCTAAGAACACAAACTTTATCTAGGGGAGCCTCAGGGTTGATCTTTGCGACGCAGCCAACATGCATAACAGTGTACTCGCTGAAGGTGGAAGTCCCAACAAAATGGTATATCGGCTTCCCGTTGATAGAAAACCGTGACTTGCCATCACCAATCATCACACCCCGGTCGGTGTTGATCCTTAGTAGGTCACACATGTTGCTCTCTGCCGACTTGCAATGTGGACATTCCTTGCACTCCCCAGTGAACACAGGGAGGACA…
Dh_2496	ATGCAAGAAGATACATGGGACGAGACAGGTTACTTCGGGCCGACGTCCTTCAGCGCACAGATCTGCTCCTCTCCCATGGCAGACATGACGGTCACCACCAGGTCCTTCCCTTCGCCAAAGCCATCCTTGATCTGGCTAAGCAGGTTTTCATCAGTTGGGAGCCTCAGA
Dh_2499	ATGCTGCTTTGCCTAGATAAAGCATCTAAAAGGTTGATAGGCCAAAGCTGCCAAGAGCTATTACTTCAAAAGGCTGTTGCAGGCGTCGATTACAGCAGCATG
Dh_2500	ATGACCACCTACACCGCATGGTACCTTACCATCGCCGCGCTCGCCCATGGCAAGGTGGAGGGAGTGACACACTCAGGGCCAAGTAAGATGGTGCTGTACTTCACTGGGGCCACCAACATACTCTACACCTTTGGAGGGCATGCTGTCACAGTGGAGATAATGCACGCGATGTGGAAGCCGCAGAAGTTCAAGCTCATCTACCTGATGGCCACACTGTACGTGCTGACGCTGACACTGCCGTCCGCGTCCGCCATGTACTGGGCCTTCGGCGACATGCTGCTCGACCACTCCAACGCCTTCTCCCTCCTCCCGAGGTCCGGGTGGCGCGACGCGGCGGTGATCCTGATGCTGATCCACCAGTTCATCACGTTCGGGTTCGCG
Dh_2503	ATGGTTCGAAATGGAGAGGCTTCAAATTCAAAGAGCAAGCTTACATCAACTCATGATGTGTTGAGAGGTTTGGTTGATTGGCTATGTTCTCAGCTGAGGAATCCTACCCACCCAAACTGTTCTGTTCCTACTGCTATCCATTGCCTCGCCACTTTGCTAAGAGAGCCATATGTTAGAACTTTATTTGTTCAGGCAGATGGTGTAAAACAGCTCATTCCTTTAATATCTCCAGCTTCCACACAACAGTCAATTCAGCTTCTCTATGAAACTTGCCTCTGCATCTGG
Dh_2505	ATGCACCCCAAGACCAGGAAGATCTTGCAGCTCCTGCGGTTGAGGCAGATCTTCAATGGTGTCTTCCTCAAGGTTAACAAGGCAACCATTAACATGCTGCGCAGGGTTGAGCCATATGTTGCATATGGGTACCCAAACCTGAAGAGTGTCAGGGAATTGATCTACAAGAGGGGTTATGGGAAGCTCAACAAGCAGAGGATTCCTCTGACCAACAACAATGTCATTGAGCAGGGCTTAGGTAAGAACAACATCATTTGCATCGAGGATCTTGTCCACGAGATCATGACTGTTGGGCCGCACTTCAAGGAGGCCAACAACTTCCTCTGGCCGTTCAAG
Dh_2517	ATGGCTCCCTCCTCTATCCTTCCCTGCCCCAGGCGCCACCACCCGTCTCTCTGTCATCCACACGGAATCCACCACCACCTCCACCTCCTAATCCTCTCCATCTCCGTCCTCTTCACCTCGATTCCAATCTTGGATGGATTGGAGCTGGGAGGAGATGGCCTTTACAGGGAGATTCTGAGGGACGAGACCGTGTTGAGGCTTAAAGAACTGGGCAAGATATCTGATGGGGAAGGTTACCTCGAAAGAACATTCTTGAGTCCTGCTTCCATCAGAGCTACCGGGGTCATCATCAGCTGGATGAAAGATGCC
Dh_2520	ATGGAAAATGCTGGTGCAGCATTGATTCGTGAGGTTGCTAGCAAGACCAATGATTCTGCTGGTGATGGGACTACTACTGCTTGTGTCCTTGCTAGAGAAATCATCAAGCTGGGCCTTTTGAGTGTAACTTCTGGTGCAAACCCTGTATCACTTAAGAAAGGAATAGACAAAACTGTGCAGGGTCTAATTGAAGAGCTTGAAAAGAAGGCTAGACCAGTCAAGGGCGGCGGTGATATCGAAGCTGTTGCCACTATCTCTGCTGGCAATGACGAATTTATTGGATCCATGATTGCTGATGCTATTGACAAAGTGGGTCCTGATGGTGTTCTCTCAATCGAGTCATCATCATCGTTTGAGACTACTGTTGACGTTGAAGAAGGAATGGAGATTGACCGTGGT…
Dh_2522	ATGTTCAGTAAAGTTGAATTTTCTCAATGCAAGATCATTAGCTGCGTGCAGTTTGTAGACAATCAAATTCGCAGAAAATTTTTTGCTAATACTTTTCAGAGCTGGCCTAATTGGAGACTCCAAAAACTCTTCCAGCCTGATTGTGTTGTACATGCAAATCTGTCTTGCAATTGCGAAGGTACACACATGACAGATTTACGCTTGACTGAGCAAACCAATCTCCAGAGCACCAAATCAAAT
Dh_2523	ATGACCTGGACAGTCACCTGCACCTACTCGCAGCAGCTCGCGTCCCCGTACCCGTCCTGCTGCGTCTCCTTCTCCTCCTTCTACAACAGCACCATCGTGCCGTGCGCCAAGTGCGCGTGTGGCTGCGGCCACGACGGCGGCGGCGTCCACGGCCGAGGTCACGGCCACGGCCACGGCGGAGGCCACAACGACGGCGGCAAGAGCAGCTGCATCATGGGCGACTCGAAGCGGGCGCTGTCGGCGGGGGTGAACACCCCGAGGAAGGACGGCGCGGCGCTGCTGCAGTGCACGCCGCACATGTGCCCCATCCGCGTGCACTGGCACGTCAAGCTCAACTACAAGGACTACTGGCGCGCCAAGATCGCCGTCACCAACTTCAACTACCGCATGAACTACACT…
Dh_2525	ATGGCAAGACTTGACCGGGTTAAGAACATAACAGGACTGGTCGAAGCTTATGCTAAAAACGCTAAGCTAAGGGAGCAGGTAAACCTTGCTGTGGTCGCTGGCTATAACGATGTCAAGAAATCCAAGGACAGAGAAGAAATCGCGGAGATAGAGAAGATGCACGAACTTATTAAGACTTATAACTTGTTTGGCCAGTTCCGTTGGATCTCTGCTCAGACGAACAGGGCTCGCAACGGTGAGCTCTATCGCTACATAGCTGATACTCATGGTGCCTTTGTGCAGCCAGCTTTCTATGAAGCATTTGGTCTCACTGTTGTGGAGGCCATGACCTGTGGCCTTCCTACTTTTGCAACACTCCATGGAGGGCCTGCAGAGATTATAGAGCACGGAATCTCGGGT…
Dh_2536	ATGGCGTCGCTGTTCGGGCACGTCGAGCCGGCGGCCAAGGACCCCATCCTCGGCGTCACCGAGGCCTTCCTCGCCGACCCGTCCCCCGTCAAGGTCAACCTCGGCGTCGGCGCCTACCGGGACGACAACGGCCAGCCCGTCGTGCTCGACTGCGTGCGCGAGGCGGAGCGCCGGATCGCCGGCAACCTCAACATGGAGTACCTTCCAATGGGAGGAAGTATTAAGATGATCGAAGAGTCACTAAAGCTGGCGTACGGAGATGATTCTGAGTTCATCAAAGATAAGAGGATTGCAGCGGTGCAGGCACTTTCAGGCACTGGAGCATGCCGGCTCTTTGCTGATTTCCAGAAGCGCTTCTTGCCAGATTCACAGATCTACATTCCTACACCAACATGGTCC…
Dh_2543	ATGAACAAGTTCGACTGGGACCACCCGATCCACCTCCAGCCAATGAGCCCAACCGCTGTGAAGGAGGTGTCCGTGACCTGGGACGCGTACGAAGCCACCAAGGGGGCTCATGGTGTCTGCATCCTCACCGAGTGGGACGAGTTCAAGACCTTGGACTACCAGAAGATCTACGACAACATGCAGAAGCCGGCGTTCTTGTTCGACGGCCGCAATGTCATCGATCCCGAGAAGCTCAGGGAGATCGGCTTCATTGTCTACTCCATCGGGAAGCCCCTGGACCCGTGGCTCAAGGACATGCCCGCCGTGGCT
Dh_2563	ATGCGTGGCATTTGCTTTGAGGTCTGTGATGTTGTTCTCCATGCTGATGCTATTCACAGGGGTGGTGGTCAGGTTATTCCCACGGCCAGGAGGGTCATTTATGCTTCTCAGCTCACAGCTAAGCCAAGGCTGCTGGAGCCTGTCTACCTGGTGGAGATCCAGGCCCCTGAGAATGCACTTGGTGGTATCTATGGTGTTCTGAACCAGAAGAGAGGGCACGTGTTCGAGGAGATGCAGAGGCCTGGTACCCCACTGTACAACATCAAGGCTTACCTCCCTGTTATCGAGTCCTTCGGGTTCTCAAGCACACTTAGGGCTGCAACCTCTGGCCAGGCCTTCCCT
Dh_2566	ATGACGATCAATGATCTCACACAAGAATCACTCGCCTTGCATGAGATGGTGGCATCCGGTGGTGGTCAGGACCCAGGAGAGCACATTGAGAAAATGTCAATGCTACTGAAGAAAATTAAGGACTTCGTGCAGACTCAGAACCCTGAGATGGGCCCTCCTATGGCTTCCAAGGTAATGGATTCCAATGGGGACGCAAGA
Dh_2567	ATGCAGAAGGATCGCTCTCACAGAAAGCCTCAAGGCAAATGCTACATGCATCATCGCATGCATCCTGAATCCCACCCTCTACAAAAGCTGCAGCTGATGTCAAACTCTCCACCTTGGCTTTCTCATCAGTTGCAGATGCCATTGCAAAGGAATCACAGCCCAGATATCAGGCACCGCCGAGACTCCCGCGACTCGGTCCGATCCGGCTCAATTCGATGCGTGATGCGTGGAGGAGCAAGAAACCCTAGCCTCCTCCTCTCTCCGCATCTCTCTGTGGGAGCGAAGGCGACG
Dh_2570	ATGAAGAAATCTTCAAAATTCCTTCCAATCTGTATCGCGGGAAGCACATCTGCTGGCCTACACCAAATTCTTCCATGGTTGTATTATCACAAGGTCATTGGTGTTTCACACTTTTTTCTCTTTGTTGAAGGAGAGGCTGCAAAACCAGCTGTTACTTCAGTCCTTGAATCTATTCGGGGTGTGAAAGTCATCTTCAGAACTAAAGAACTAAAAGAGAAACAGGACAGAAGTCGCATTTGGAATGAGACTTGGCTGGCAGGTTTCTTTTACAAGCCGTGCAATTATGAACTATTTGTTAAGCAATCACTAAACATGGAAATGGCTATTGTTATGGCAAGGGATGCTGGAATGGATTGGATCATTCATCTTGATACTGATGAGTTAATTCATCCAGCGGGT…
Dh_2574	ATGGCAAGACTTGACCGGGTTAAGAACATAACAGGACTGGTCGAAGCCTATGCTAAAAACACTAAGCTAAGGGAGCTGGTAAATCTTGTGGTGGTCGCTGGCTATAACGATGTCAAGAAATCCAAGGACAGAGAAGAAATTGCGGAGATAGAGAAGATGCATGAACTTATTAAGACCTATAACTTGTTTGGCCAGTTTCGTTGGATCTCTGCCCAGACGAACAGGGCTCGCAACGGTGAGCTCTATCGCTACATAGCTGATACCCATGGTGCCTTTGTGCAGCCAGCTTTTTACGAAGCATTTGGTCTCACTGTTGTGGAGGCCATGACTTGTGGTCTTCCTACTTTTGCGACACTCCATGGAGGGCCTGCCGAGATTATAGAGCATGGAATCTCAGGT…
Dh_2575	ATGGCTGAGTATCGAATATCTATTTATGGGAGAAAGAAAAGTGAATGGGATCAGATGGCAAGTTGGATAGTGAATAACGAATTGTACAGCGAGAACGTTGTTTGGTTAATTCAGATTCCTCGGATCTACAACATATACAGGGAGATGGGCACAATTAATTCATTCCAGAACCTCCTTGACAATATTTTTCTGCCTCTTTTTGAAGTAACTGTTGATCCTGCTTCACATCCCCAGCTGCATGTTTTCTTAGAACAGGTCGTTGGGTTGGATTTGGTGGATGATGAAAGCAAACCAGAAAGGCGCCCAACAAAACACATGCCGACACCTGAGCAATGGACTAATGTTTTCAATCCAGCCTATGCATATTATGTGTACTATTGTTATGCTAACCTGTACACA…
Dh_2582	ATGAGATCGGCCCTCTTCCGATCCAGTGGCGCGAGGTCAGCCGCCTCCTCCCTCCGCTCTCTTCTTGCGGCGCCAAGCCTTCATGAATGCCCAGCACTCCGGGGGGGCCTCGGGCCGCCACCAACACCTGGCCTTGCTCTAGATCCAAGGCGCCCGGCCTCGCTCCAGATCCAGGGCGGCAAAGGTCGTGATGGAGGCGCGAGTGGCGGTGGTTGGGGGAGAGGCGGTGGCGGCAGACCTAGTAGCTATCGAGGTGGTGGGAGAGGAGGCGACGGCGGCGGGAGGGACGGGCTGGACACGCTCTCCCTGCCCAAGCCGGACTTCCGGAGCCTTATACCGTTCGAGAAGAACTTTTACGTGGAGTGCCCCGCCGTGCAGGCTATGTCGGAGATGGAGGTG…
Dh_2583	ATGGCCGTGTCCGCCCCCAAGTCGTCGGCCGCCGCTTCGTTCCTCGAGCGCCGCGAGTCCGAGCGCGCCCTCCACTTCGTCAAGTACCAGGGGCTTGGCAACGACTTCATCATGGTGGACAACAGGGATTCGGCCGTGCCGAAGGTGACGCCGGAGGAGGCCGCGAAGCTGTGCGACCGGAACTTTGGCATTGGTGCCGATGGCGTGATCTTCGTTATGCCGGGGGTCAATGACGCGGACTACTCCATGAGGATCTTCAACTCCGACGGCAGCGAGCCGGAGATGTGTGGTAATGGAGTTCGTTGCTTTGCTCGGTTTATAGCGGAGCTTGAAAATCTACAGGGAACACATAGCTTCAAAATTCATACTGGCGCTGGATTAATTATCCCTGAAATACAA…
Dh_2585	ATGCCTTCCACACGTTTGCTACCAGCTTCCACGATGAACACACGGCGCACCCCAGGATTAGCCAATCGCTCCATCACTTTCAGCAAAGTATCAGACCGGAGACACATCTGGCATCTTTGCCCGTTAAAAAATCCAAAAGGTGAATTCGCATCTTGTCCAAGCTGCAAA
Dh_2587	ATGGTTCCCACAAAATTTGGCATATCCTTCACTGCAAAATTCATGAATCAGGCTGGTGCTCTTGTGCAAGTTTACACTGATGGTACTGTCCTGGTAACACATGGTGGGGTTGAGATGGGACAGGGTTTACACACAAAGGTAGCCCAAGTTGCTGCTTCGTCATTCAATATCCCTCTGAGCTCTGTATTTATCTCAGAGACCAGTACTGATAAGGTTCCAAATGCATCACCAACAGCAGCTTCTGCCAGTTCAGATTTGTATGGTGCTGCAGTTTTGGATGCTTGTCAGCAAATTAAGGCTCGGATGGAACCCGTTGCTAGTAGAGGGAACCACAAGTCCTTTGCTGAGTTGGCTCAAGCATGCTACATGGAACGGGTAGATCTCTCTGCTCATGGGTTT…
Dh_2597	ATGAAGTCATACAGGCTGTCCGAGCTCAGTGACGCCGAGGTTAGCGGCCTCAAGGCGCGCCCTCGCATCGACTTCTCCTCCATTTTCAGTACGGTGAATCCGATTGTTGAAGATGTGCGCGTGAGAGGCGATGCTGCAGTTAAGGATTATACAGCAAAGTTTGACAAGGTTGCGCTCGATGATGTGGTTGTGCGTGTTAGTGATCTTCCTGACGTGGAGCTTGATCCAGCTGTGAAGGAAGCCTTCGACGTGGCATATGACAATATTTATGCCTTCCATGTTTCACAAAAGTTGCCCGAGAAGACTGTCGAGAATATGAGAGGCGTAAGATGTAAAAGAATTACACGATGCATTGGTTCTGTCGGGCTTTATGTTCCAGGTGGCACCGCAGTATTGCCT…
Dh_2598	ATGCTTAATGCTTTGTTCCGTATTGTGGAACTGGAACGAGGAAGAATATTGATTGATGATTGTGAAACTTCTAAGTTTGGAATTTGGGACCTGCGGAAAGTTTTAGGAATAATACCACAGGCACCAGTCCTATTTTCAGGTTCTGTTCGATTTAATCTGGATCCTTTTAATGAGCACAACGATGCGGATCTCTGGGAGGCTCTTGAAAGGGCTCATCTAAAAGATGTCATAAGGAGGAATGCTCTAGGGCTAGATGCTGAGGTTTCTGAGGCTGGTGAAAATTTTAGTGTTGGACAGCGGCAGCTGCTAAGTTTAGCTCGTGCATTGCTGCGAAGGGCGAAGATACTCGTTCTTGATGAGGCAACAGCAGCCGTTGATGTTCGAACTGATGCTCTTATA…
Dh_2600	ATGCTGGAAGCTGGTCACACAAACCTACGTAGAGTGACATACCTTGTCCTGGATGAGGCGGACCGCATGCTAGATATGGGCTTTGAGCCCCAGATTCGAAAAATACTGGCACAAATCCGGCCGGATAGGCAAACCTTGTACTGGAGTGCCACATGGCCGAAAGAAGTTGAAGCCCTGGCCAGACAATTTTTGCAAAATCCTTACAAGGTA
Dh_2601	ATGCTCGAAGCTGGTCACACAAATCTACGTAGAGTGACCTACCTTGTCCTGGATGAGGCGGACCGCATGCTAGATATGGGCTTTGAGCCACAGATTCGAAAAATACTGGCACAGATCCGGCCGGACAGGCAAACCTTGTACTGGAGTGCCACATGGCCGAGAGAAGTTGAGGCCCTGGCTAGGCAATTTCTGCAAAATCCTTACAAGGTA
Dh_2604	ATGTTTGACCTTATCGAGCAATACAACCTGAATGGCCACATCCGCTGGATCTCTGCTCAGATGAACCGTGTCCGCAATGGTGAGCTCTACCGCTACATCTGCGACACCAGGGGTGCTTTTGTGCAGCCTGCTTTCTACGAGGCTTTCGGGCTTACCGTGGTTGAGTCCATGACCTGCGGTCTCCCGACATTCGCAACCGCCTATGGTGGTCCAGCTGAGATCATCGTGCACGGTGTGTCTGGTTTCCACATTGATCCTTACCAGGGTGACAAGGCCTCGGCGCTGCTCGTCGAGTTCTTTGAGAAGTGCCAGCAA
Dh_2605	ATGGAGCTGACCTCTGAGAATGAAGAGACTACTATTCAGAAGCTCCAGGATGAAATAAAAGAATGCAAGGCTATTCTCAAGTGTGGGGTGTGCTTTGACCGACCGAAAGAGGTTGTGATTACCAAATGCTTCCACCTATTCTGCTCGCCATGTATCCAGAGGAACCTTGAGATCCGC
Dh_2606	ATGCTATCCTGGATGCAGGAAGGTGGCCAGGTTGGTATTTTTGATGCCACAAACAGCACAAGAAGACGGAGAAACATGCTGATGAAAATGGCTGAAGGAAAATGTAAGATCATCTTTTTGGAAACAATATGTAATGATCAGGATGTTCTCGAGAGAAATATACGCTTGAAAGTTCAACAAAGTCCTGATTATGCAGAGCAGACAGATTTTGAAGCTGGTGTACGAGATTTCAAAGAGCGATTGACCTATTATGAAAAGGTGTATGAACCGGTGGAAGAAGGCTCTTACATAAAAATGATCGATATGGTCAGTGGGAATGGGGGCCAATTACAGATCAATGATATAAGTGGTTACTTGCCTGGACGGATTGTTTTCTTCTTGGTGAACTGTCATCTGACA…
Dh_2608	ATGGGTAGGATGCTTGCTGAGGCATGGGGGACGTTTCTTGGCTCAGCACCAGAATTGTGCGGAAGCATGGTTATGGTGGGGATGCCCGGTTGCCTTGGCATTGAGAGTGATGATGATGCGCTGAGGGTCAGGACCATGTTGAGGAAGGATTTCAAGGTGGAGGTGCCGATATACTACAATTCAAGAAGGGTGGAAGTACAAGAGATGTTAAATGATAAGAATGGTGATCAAGTGACAGCATATGTGAGGATCTCGCACCAGGTTTACAATGTCAGGGAGGAATATGAGAGGTTGAGAGATGCTGTCAATAAGCTT
Dh_2614	ATGGCATCCACCGCCTTCGCCGTTTCCTCGCCGGCGGCGTCCGCCGTGGCCGCCCGGTCCAAGGTGTTTGGAGCAGGAAAGAACGAAACGAGGACTGGCTGCCGCGTCGGGATCACGAGGAAGAATTTTGGCCGCGTCATGATGGCCCTTGCAGTAGATGTTTCTCGTTTTGAAGGAGTGCCAATGGCACCTCCAGACCCAATTCTTGGGGTTTCAGAAGCATTTAAAGCGGATAAAAATGACCTGAAGCTCAACCTCGGTGTTGGTGCCTATAGAACAGAAGAGCTGCAGCCCTATGTCCTCAATGTAGTCAAGAAGGCTGAAAATCTTATGCTGGAGAAAGGAGAAAACAAGGAGTATCTTCCTATTGAAGGCTTAGCTGCATTTAATAAAGCAACT…
Dh_2616	ATGACATGCAACCTCTACATGGGCTTTGCTCGGATCATGACCAAGAGTTTTACCTCTGAGTTCCCTCATGTTGAGAGGTATTTCTGGACCATGGTTAATCAGCCAAACTTCAAGAAGGTCATGGGCGATGTGAAGCAGGCAGAGTCCGTCCCACCAGTTCAAAAGAAGGCTGCACCACCAAAGGAGCAGAAGCCAAAGGAAGCCAAGAAGGAGGCCCCAAAGCCAAAGGCAGTTGAGAAACCAGAGGAGGAAGAGGAGGCACCAAAGCCAAAGCCCAAGAATCCTCTTGATTTGCTTCCTCCAAGCAAGATGATCCTCGATGAGTGGAAAAGGTTATACTCAAACACGAAAACCAACTTCCGGGAGGTT
Dh_2620	ATGCCTGAAGGTCTTAAAGATGCAGAGAAGTGTATTGAGCTAGACCCGACCTTCTCCAAGGGGTATACAAGGAAAGGTGCAATTCAATTTTTCATGAAAGAATATGACAAGGCAATGGAAACTTACCAGGCCGGCTTAAAGCATGATCCGAATAACCCGGAACTGCTTGACGGTGTAAAGAGGTGTATTGAACAAATCAACAAGGCCAACAGAGGTGAAATAAGCCAGGAAGAATTGCAGGAGAGACAGAATAAAGCTATGCAGGATCCAGAAATCCAGAACATCCTTACCGATCCTATCATGCGACAGGTACTGAACGATTTCCAGGAGAACCCTAGGGCTGCT
Dh_2630	ATGGGCGGGCTGCGCGGCGGCGTCACGGGGCTCTTCCGCCCGCGCTACGGGCGCGTGCACGCCACGGCCGCAGTTGACCCTGAGGATATTCCATTTGAGAAGGTTCAAACTAAATCTTCTGGAAAAGTTCTGCCATATGTTGGTGTTGCTTGCTTGGGGGCTGTTTTATTTGGCTACCATCTTGGTGTGGTCAATGGTGCACTTGAATATCTCGCGAAGGATCTTGGGATTGCTGAAAATGCTGTGCTACAGGGATGGGTGGTTAGCACAACCCTGGCTGGCGCGACAGTAGGTTCTTTTACTGGAGGGGCTTTGGCTGATAAATTTGGGCGAACACGGACATTTATCCTGGATGCAATCCCTCTTGCTGTAGGTGCATTCTTGAGTGCAACAGCTCAA…
Dh_2634	ATGGAGATCAGGACAAAGGCTTTTCAGGTAGTCATGAACTTCCTTGATGCAGAGGTTCCCGGTGCAGATGATGTGCTGGATCTTGCCCGGGACGAGCATGGACTTGAACTTGGCGGGCAGGTCGGGCGCCCGGTGCGGGATGTGCAGATCCCCCAGCGCAAGAACCAGCACCATCTCTCCTTCGCCTTCCTCCTCCTCTCCTTCTCCCCTCAAGCTCCCAAGCACACGCCGCGATCGGAATCTCTCACCACCTCTCCGTCCGCTCCGCTCGAGCTCGCGATGATCCGACTCGAATCCCTAGCCCCCTACACGAAGAAG
Dh_2638	ATGCGAGAAACACGGCAGGAAATCCACCGGCCGCGGATTTGCAATTCTAGGCTTCCATGCGGCAAGCAAACAGTTTTGAGCGAATGGGAGGTCCCTGATTTATTGGAACTCGAAGAAAATACCGAGCTG
Dh_2649	ATGCTACAGGCTAAAGATGCAATTGAATTCTACGGTGACCTTGATGGGAGTTTCCACAAAGCCATGGATTTGGAAATTGATCTCTCTGCTGCTTTGCTTGGCCGTCGCTCCCACAGGTGGTCAGCCTTTGTTGACAATGGGAAGATCAAGTCTTTCAATGTTGAGAAAGCCCCTTCTGACTTCAAGGTTTCTGGTGCCGAGGTGATCCTGGATCAAATC
Dh_2650	ATGGCCAAGCAAAGCAGCAGAGAGATCTATTCCCAAATCCAAACTTTTGTGGAAACTCCCGTCAAGGTCACCATAGAACTCAATTGCATCTTTAGCCTG
Dh_2653	ATGCATCCTTCGGCATCAGTGCTCATTCCAGCTCTGCGCACAGTGGGTAACATTGTCACTGGGGATGATATGCAGACTCAGTGTGTCATCGATCATCAAGCGCTTCCCTGTCTCTTGAACCTCTTGACTACCAATCACAAGAAAAGCATCAAGAAAGAAGCATGCTGGACTATCTCAAACATCACAGCTGGTAACAGGGAACAGATTCAGGCTGTGATCAATGCGAACATAATTGGGCCTCTGGTGCATCTTCTTCAAACTGCTGAATTTGACATCAAGAAAGAGGCAGCTTGGGCTATTTCAAATGCCACTTCTGGTGGAACCCATGATCAGATTAAGTACCTTGTTGCCCAGGGTTGCATCAAACCACTGTGTGATCTGCTCGTATGCCCAGATCCC…
Dh_2656	ATGCAGTACGCTCGCTCCGTTCTGGTCATACATAACATCGCTCACCAGGGCCGTGGCCCTGAAGATGAATTCCCGTACATGGACTTGCCTGATCACTACCTCGAGCACTTCAAGCTGTACGACCCCGTCGGTGGTGAGCATGCTAACATCTTCTCCGCCGGCCTAAAGATGGCGGACCGGGTGGTCACCGTCAGCCGCGGCTACCTGTGGGAGCTGAAGACGGTGGAAGGTGGGTGGGGCCTTCACGACGTCATACGCTCGAACGACTGGAAGATAAACGGCATCGTGAACGGCATCGACAAGAGGGAGTGGAACCCCGAGGTGGACGTGCACCTGCAGTCAGACGGCTACACCAACTACTCCCTTCGGACGCTGGACGCCGGCAAGCGGCAGTGCAAG…
Dh_2657	ATGCGGGAGCTCGAGAAGGGCGCCATCGCCAACCCCGACGAGGGCCGCATGGTGGGCCACTACTGGCTGCGCAGCCCCGGCCTCGCCCCCAACTCGTTCCTCCGCGCCAAGATCGAGACCACCCTCGAACGCATCCTCGCCTTCGCCGGCGATATCATCTCCGCCAAGATCAAACCTCCGTCATCTCCTGCT
Dh_2661	ATGGGGCGGCGGTGGCCGGCTGCCCTGCTGGGCTGGGCGGTGGCCGTGGCCGTGTTGGCGGTCGCCGTGGAATGCACGGTGACGTACGACAAGAAGGCGGTGCTGATCAACGGGCAGAGGAGGATTCTCTTCTCCGGATCCATACATTACCCCAGGAGCACCCCTGATATGTGGGAAGGGCTCATTCAGAAGGCTAAAGATGGAGGCTTGGATGTGATCCAGACATATGTGTTCTGGAATGGGCATGAACCAACTCCTGGAAATTACAATTTTGAGGAGAGGTACGATTTGGTCAGGTTCATTAAGACCGTCCAAAAGGCTGGGCTGTTTGTACATCTCCGCATCGGTCCCTACATTTGTGGGGAGTGGAATTTTGGTGGCTTTCCAGTTTGGTTGAAG…
Dh_2662	ATGATGTGGACTGAAGCTTGGAGTGGTTGGTTTACTGAATTTGGTGGGACCATCCGTCAACGACCAGTTGAAGATCTTGCATTTGGTGTTGCTCGCTTCGTTCAAAAGGGTGGTTCTTTTATCAACTACTACATGTATCATGGAGGAACAAATTTTGGGCGCACCGCTGGAGGTCCCTTCATCACCACGAGCTATGACTATGATGCTCCACTTGATGAATATGGACTTGTAAGGGAACCAAAGTACGGACATCTTAAAGAACTCCACAGAGCTGTTAAGTTATGTGAGCAGGCTTTGGTTTCTGTTGATCCGGCTGTGACTTCCCTTGGAAGTATGCAAGAGGCCCATGTCTTCCGATCTCCATCTGGTTGT
Dh_2669	ATGGCGCAAGATATCGAGATGCTTGCAGTTGAATATGAGAACAACGCCCTGTTTGTCAAGGTGGACACAGATGACGAATATGAATTTGCAAGAGATATGCAGGTAAGAGGACTTCCGACAGTGTATTTCTTCAGTCCAGATCAAAGCAAAGACGCCATACGCACTGAGGGATTAATTCCTATTGATATGATCAGAAACATCATT
Dh_2673	ATGGAGGAAGAGGAAGAAGCTTCAAGTGATCTTTACCCACCAATTGGACGCAATAAGGCACATGTTGATCTTGACACCCTTATGAGGATTACATCAAAACCAAAGAGGGTTTTGAAGACAACAAATGCTTACTTTTATTGGGTGACACGTGAGCAAGGCTCTTTTGATTGGTTCAAAGGAGTCATGAATGAGATTGCTGAACTAGATCAAAGGAATATCATTGAGATGCACAATTACCTCACAAGTGTTTATGAGGAAGGGGATGCTCGGTCAGCACTCATCACAATGCTGCAAGCTCTCAACCATGCCAAGAATGGTGTTGATATAGTCTCTGGAACT
Dh_2674	ATGACAGAAGGAAAGATGGGTTATGAAGATTTTGTTTACTTTATTTTGTCAGAGGAAGACAAATCATCTGAGCCTAGCCTTGAATACTGGTTTAAGTGCATTGATCTTGATGGTAATGGTATTTTAACTACCAATGAGATGCAATTTTTCTACGAGGAGCAGTTGCATCGTATGGAGTGCATGGCACAGGAACCTGTGCTTTTTGAGGACATATTATGCCAGATGATTGATATGATT
Dh_2681	ATGGCGGACCTCTTCTTCGGGAGCCCCTTCCGGCGCCTCCTCTACGCCCGCCCCTTCGCCCCTGGCTGGCCCTCGTCGTCCGCCACGGGGGCCATGGACTGGGTGGAGACCCCGACCTCGCACGTGATCAAGATCAACGTCCCGGGCCTGGGCAAGGACGACGTCAAGATCCAGGTCGAGGACGGCAACGTGCTGAGCGTCAGGGGCGCCGCGCCCGCGGCGAAGGAGAAGGAGGACGACGGCAAGGAGGCGGTGTGGCACGTGGCCGAGCGCGGGAGACCGGAGTTCGCGCGGGAGGTCGAGCTGCCGGAGGACGTGAAGGTGGATCACATCAGGGCCAGCGTGGACAACGGCGTGCTCACCGTCGTCGTGCCCAAGGAGCCTGCGCTGCCCCGGCCC…
Dh_2686	ATGACAAGAACCATTGCACAGTGCAGTGCACCTTTGGGTGATCTCCCCAGTGGTGTTATCACCATGCACGTTGTTGTTCAGCCAGCATCAACAAAGTCAAAACCAGATAAGAAGACCAACGCCTTGCGTAAGACCACTCGCTGCACTTGCACCATATTA
Dh_2692	ATGACATGCAACCTCTATATGGCCTTTGCTCGGATCATGACCAAGAGTTTTACCTCTGAGTTCCCTCATGTAGAGAGGTACTTCTGGACCATGGTTAATCAGCCAAACTTCAAGAAGGTCATGGGTGATGTGAAGCAGGCAGAGTCGGTCCCACCAGTTCAAAAGAAG
Dh_2695	ATGCTTGGATTATTGGCGCGTAGGACCCCAAGAAGTTCCAGGAATGAGAGTATGAGACTCCATGCTGGCGCAGTTCGCCGGCGCAACCAACGTCCCCTTCCTCCTGCTCCAGCTCCCACAGATCATCCTCAACGCCCGCAACCTCCTCGCCGGCAACAAAACCGCCCTCTTCGCCGTCCCATGGCTCGGGATGCTCACTGGGCTGCTCGGGAACCTGTCGCTGCTGTCCTATTTCGCCAAGAAGAGGGAGAC
Dh_2705	ATGGATCCTTGCAAGTTCCGGCCGTCGAGCAGCTTCGACACCAAGTGCACGACGACGAACGCCGGCGCGCCGGTGTGGAACGACAACGAGGCGCTGACCGTCGGCCATCGCGGGCCCATCCTCCTGGAGGACTACCACCTGATCGAGAAGATCGCCCACTTCGCGCGGGAGCGCATCCCGGAGCGCGTCGTGCACGCCCGCGGCGCGAGCGCCAAGGGCTTCTTCGAGTGCACCCACGACGTGACCGGGCTGAGCTGCGCCGACTTCCTCCGGGCGCCGGGGGTGCAGACCCCGGTGATCGTGCGCTTCTCGACGGTGATCCACGAGCGCGGCAGCCCGGAGACGATCCGCGACCCGCGCGGGTTCGCGGTGAAGTTCTACACGCGCGAGGGCAACTGG…
Dh_2707	ATGGTTCGTGAACTCTTTGTGATGGCTAGGGAGCATGCACCATCCATTATATTTATGGATGAAATAGACTCTATTGGATCTGCTAGAATGGAGTCTGGAACTGGCAATGGTGATAGTGAAGTGCAGCGCACCATGCTTGAGCTTCTGAACCAACTTGATGGTTTTGAAGCATCAAATAAAATTAAGGTTCTGATGGCAACAAATAGGATAGACATCTTGGATCAAGCCCTTCTGAGGCCTGGACGCATAGACAGGAAGATCGAATTTCCAAATCCCAACGAGGATTCACGCTTTGATATCTTGAAGATCCATTCAAGAAAAATGAACTTGATGCGTGGTATTGATCTGAAAAAGATTGCAGAAAAGATGAATGGGGCCTCAGGAGCTGAGCTAAAGGCG…
Dh_2708	ATGTTTGCTCTCCGGGAAAGAAGGGTTCATGTAACACAGGAGGACTTCGAGATGGCGGTGGCAAAGGTGATGAAGAAAGACACCGAGAAGAACATGTCGCTACGGAAGCTCTGGAAG
Dh_2709	ATGGAGAGGGACGCCGACGCATGGGTCTTCCACTCCGGCTCCGAGATCTTCACCATCGTTTACGCTGGTTTCATCGCCTCCGGCGTGGCGTTCGCCGTTCAGATATGGTGCATTGACCGCGGCGGTCCGGTGTTCGTGGCCGTGTACCAGCCCGTCCAGACGCTCGTCGTCGCCGTCGTGGCCTCCCTCACCCTAGGCGAGAAGTTCTACCTCGGAGGGATCATTGGCGCCGTTCTGATCATCATCGGTCTGTACCTGGTGCTGTGGGGCAAGAACGAAGAGAGGGCGCGCGTCGCCAAGGAGGCGGCGGCGGCGGTCATGGTGTCAGCCTCCTCCGGCGAGCGC
Dh_2712	ATGTTTTCCAGTATGGCTTTGTTGCTCTTGCCATACTCACACTCTTTTACTATGCAATATTTGGTTGGCGAAAGAGGAAACCAACAGGAAGGTTTCAGCTCTCAAATTGATTTGTGGTTTGCCCTG
Dh_2713	ATGGAGGGGAGCATGGAGTGGAAGGACAGGATAGACAAGTGGAAGGCCAAGCAGGAGAAGAGGGGGAAGCTCAACCGCGACGACAGCGACGACGACGACGACAAGAACGACGAGGAGTACATGCTGCTCGCGGAGGCGCGTCAGCCGCTGTGGCGCAAGGTGCCGATCCCGTCGAGCAAGATCAACCCGTACCGCATCGTGATCGTGCTCCGGCTCGTGGTGCTCTGCTTCTTCCTCAAGTTCCGTATCACGACGCCGGCCATGGACGCCGTGCCGCTGTGGCTGGCGTCCGTCATCTGCGAGCTCTGGTTCGCGCTCTCCTGGATCCTGGACCAGCTGCCCAAGTGGTCGCCGGTGACCCGCGAGACGTACCTGGACCGGCTGGCTCTCCGGTACGAT…
Dh_2715	ATGGTGGATGAAGAACTGTTTTACAAGAGCACCAATGATCACAGCATCAGCTGTGAGGAAGAAGACATGCTTGTCAGGAGTTGTAGTAATCTCAACGTCAGCTTTGGATATCATTGTAATTCATATCAGAGTTTTTCTCCTGACACTGATGAGCATGACATCTCTCCTGGGAAGAGGTTTGAAACTAATACCATGGTGACATCACGAAATGGCTCATTTACTTGTTTATCTGGTGCTGCAATTAGTGCAAATTTCACACTAGCAAATACAAATATTTGCAAGGGTCTTATTGGGGAAGAAATTTTACCAGAACTAGATTCTCCAAATTCTTTTAGAAAAATTGTTTCTTCCCCATCAATGTCAAGATTGGACTTGTTATCCACCTCGCAAGGCAGCCCT…
Dh_2716	ATGGCGTCGGCTTGCGGGTTCGACACCCTCGACGCGCTCATCGACGCCACCGTCCCGGCCGCCATCCGCGCCCCGCCGATGCATTTCTCCGGCAAGTTCGACGAAGGCTTCACGGAGTCCCAGATGATCGACCACATGCAGCGCCTCGCCGCGATGAACAAGGCCTACAAGTCCTTCATCGGTATGGGGTACTACAACACCCACGTCCCGGCGGTCATACTACGCAACCTCATGGAGAACCCCGCGTGGTACACGCAGTACACGCCGTACCAGGCGGAGATCGCGCAGGGCCGTCTCGAGTCGCTGCTCAACTACCAGACCATGGTCGCCGACCTCACCGGCCTGCCCATGTCCAACGCCTCGCTGCTTGACGAGGCCACCGCCGCCGCCGAGGCCATG…
Dh_2730	ATGTGCTACAGCCTTCATGTTCATGTCCTCCCGTTCTTCAGGTTCTACAGGGGAGCTCAGGGCCGACTCTGCAGCTTCAGCTGCACTAACGCAACAATTAAGAAGTTCAAGGATGCGCTTGCAAAGCACAAACCAGATAGATGTAGCATTGGCCCAACTAGGGGGCTTGAGGAGTCGGAGCTGTTGACCTTGGCCGCGAACAAGGACCTGCAGTTCACCTACACCAAGCAGCCAGAACTGATTCCGAGCGGAGATGTCGCCGTCGCTGCGGAGGTCAGTGCTCCT
Dh_2731	ATGCATACATTGGAAGGCAAGTTCAAGGAGCTGAGGGATGAGCAATGTTCTTATGACAATACTCTGATTTCTCTGAATAAAATGTGGAACCAGCTGATTGATGATTTAGTCTTGCTTGGGGTTCGGGCTGGTGGGGATTTGGACAATTTGCAAGCGCTTGACCATGAAGAGTTATCAGAAGAATCTGTTGAGTCGTGTCCTTCGGATGAGATATTTCTCTTCAGGCTCTTGAAGTCCAGCAATTTTAGAAATAATGATGACAGTAACCTGTTGAAAACCGTTGAAGAAGCTCTTTCTTTGCGCCAGTCGGCAACTGTTGCTCTGATGAAGTCCTTGCAAGTGGCTATTGCTGCACAACAAGCTAGAAGTGAATCTTTATCGTTAGCTTTAAATGGACAA…
Dh_2733	ATGCGACAAAATGATGATGGGAAAACAGTTGCTGCAATGGATCTATTGGTTCCTCGGGTTGGTGAACTTATTGGAGGAAGCCAAAGAGAAGAACGTCTTGATTACCTTGAAGCTCGGTTGGATGAGTTAAATCTTGACAAAGAAAGCTACTGGTGGTATTTAGATCTACGGCGATATGGATCAGTTCCTCATGCTGGTTTTGGTCTTGGATTTGAACGACTTGTACAGTTTGCAACTGGAATAGACAACATTAGAGATGCCATTCCATTTCCCCGGGTTCCTGGCTCCGCAGAGTTT
Dh_2743	ATGGCTGAAGAATTGGGTGTGTTCATTCCTTATGTCGGGGGTGTAGATCATGCTCATGTTTTGCTCCCACCATTGGAAACATTGTGTACTGTGGAGGAAACTTGTGTCCGAGACAAGGCAGTTGAGTCACTGTGCCGTATTGGAGCACAGATGAAGGAAAGTGACATTGTTGACTGGTTCATTCCAGTAGTAAAGAGGCTAGCAGCTGGCGAGTGGTTTACAGCTAGAGTATCATCCTGTGGTCTTTTCCATATAGCCTATCCAAGTGCCCCTGATCAATTGAAAGCAGAATTGAGGACCATTTATGGCCAGTTATGCCAAGACGACATGCCTATGGTCAGAAGGGCAGCTGCATCGAACCTTGGGAAGTTTGCTGCCACAGTTGAACAGAGCCATTTG…
Dh_2744	ATGGAGCGACATGTGGTTGATTTCTACATCTCTGATTTCCAATCTGGGCTGCGAGCATTGGTCAAAACAGGATATGGTGCACGGGTAACCCCATATGTCGATGAATCTGTTGTTATTGACATAAATCCTGAAAACAAGGACATGTCTCCTGAATTTCTAAGATGGCTACGGGAAAGAAACCTCTCAAGTGATGATCGAATAATGCGCTTAAAAGAAGGATACATTAAGGAAGGCAGCACTGTGAGTGTTATGGGGGTTGTTCAAAGGAACGACAACGTGCTGATGATTGTTCCT
Dh_2745	ATGGGTGCTATCGCCTTCTTCTGCCTCTTGCTTTCTTCTCTCTCGGTTCAGGATGCAACTGCTGTTCTTGGCTTCACGAGGAGTGATTTCCCACAGGACTTCGTCTTCGGAGCTGGAACCTCGGCATATCAATATGAGGGTGCTGTCGCTGAGGATGGCAGGAGCCCAAGCATTTGGGACACTTTCACTCACGCAGGCAAAATGCCAGACAAAAGCACAGGAGATGTTGCTTCAGATGGGTACCACAAATACAAGGAGGATGTCAAGCTCATGTCTGAGACAGGCCTAGAGGCCTGTAGGTTCTCCATCTCGTGGTCAAGGCTTATTCCAAATGGACGGGGAGCTGTCAATCCAAAAGGACTAGAGTACTACAATAACCTCATAGATGAACTAGTGAAA…
Dh_2746	ATGCTCTCCTTGTCATGGAAGAGCTTTGATGACAGGTGCCTGTTGAGGAACTGCACACCGTTGCCAATGGACTTCGACAGAGAAGGACGAGGGAAGGAGGCATTGAACGGCTCAAAGTCCAGCTCAAGAACAAAGTTGTTGTTGGTGCTTCCTTCCACAAGCTGTTCCTTGAACTGCAAGTACTCAGGGACTCTCAACTCCTCAACAGCGAGCTCGCTCACGTTGACCCTCACATACTCCCAGACACCAGGC
Dh_2747	ATGAACACTGCCAGTGCGGTCACTGTCAGAAGCACAATCCGTCGCCTGAGGGAGCAGACTGAAGCT
Dh_2749	ATGCCTGGGGGTGTTAATTCACCAGTTCGTGCCTTCAAATCAGTTGGTGGGCAGCCCATAGTTTTTGATTCTGTAAAGGGTTCTCGTATGTGGGATGTGGATGGGAATGAGTATATCGATTATGTTGGTTCCTGGGGTCCTGCAATCATCGGTCATGCAGATGATAAGGTGAATGCTGCATTGATTGAAACTCTGAAGAAAGGAACTAGCTTTGGTGCTCCATGTGAGTTGGAGAATGTGTTGGCTGAGATGGTCATCTCTGCTGTACCAAGTATCGAAATGGTCCGTTTTGTCAATTCAGGGACAGAAGCCTGCATGGGAGCACTCCGCCTTGTGCGTGCATTCACTGGGAGGGAAAAGATTCTCAAGTTTGAAGGCTGTTACCATGGTCATGCAGAT…
Dh_2750	ATGCCAAATCTTGGCCGGCTTGGTGGAGATCCCGCTTTAGGGGCATTGCAGTTTTCCTCAGAAGCAACATTGGCAGACTTGCCAGGTCTAATTGAGGGCGCTCATATGGGCAAGGGTCTTGGTCGCAATTTCTTGAGACATTTGAGGAGAACTAGAGTAATCGTCCACGTTGTTGATGCTGCTGCTGATGACCCTGTGAATGATTATAAGATTGTCAGAGAAGAATTAAGGATGTATAACCCCCAATACCTGGAGCGACCTTATGTTGTGGTTCTGAACAAGATTGATCTTCCTAAGGCCCAAGATAGGTTGTCTTCACTAGCATTTGAAATATCGTCAATAGGATGTGAAGAATGCCATGACGAAAATACCAGCAAAGAAAACCTAAATGGAAACATA…
Dh_2752	ATGGCATATAGTGCGGATGGTTCAAGGCTATTTTCTTGTGGGACTAGCAAGGATGGTGAATCACATCTAGTGGAATGGAATGAGAGCGAAGGAGCTGTGAAGAGAACATATCAGGGATTTCGTAAGCGATCTATGGGTGTTGTGCAATTTGATACCACCCGGAATAGGTTTTTGGCTGCTGGAGATGAATTCTTGATCAAGATATGGGACATGGACAACACAAGTCTTCTGACTACCATTGATGCTGATGGTGGCCTACCTGCAAGTCCACGGATCCGTTTCAACAAGGAGGGTACTCTGTTGGCTGTTTCTACTCATGATAATGGTATCAAGGTCTTAGCAAAT
Dh_2755	ATGACAGTAATGTTGTCCTCGCTCCCTTTGGTCAGAGCTAGCCTCACAAGACAATCAGCAGCTGCTTGTGCAGCAGGGTTCATAGTAGGTTCACTGCCTTCATCAGAATATGTGCCGTTGTTGTTCTTATACCACAGAAGGATCTGCCGACGCGCAACTCTGCATGCATCATCATTTGACATGACATCCCACAGCCCATCACTCGCTAGAATGAGGCAGTCATCATCTTTTGCTCGAGGAACAACAGTGACTTCTGGCTTTGGAATCAGGAATGGTTTCAGATATCGATCCCCTGCAAGGAGATCAGTGATTTCCGCT
Dh_2757	ATGGGGGTTTATATATTTAAGAAAGAGATACTTCTAAATCTTTTAAGGCATATCTTTTCAATGATTACTGGGAAGATATTGGGACTATTAAATCCTTCTTTGAAGCAAACCTTGCCCTTGCTGAACAGCCTCCAAGATTCAGCTTTTATGATGCCAACAAACCAACGTACACATCACGGAGAAACCTACCACCATCTATGCTCAACAACAGTAAGAGCACTGATTCAATCATTTCCCATGGATGTTTCTTGGACAACTGCTGGA
Dh_2758	ATGGCCGCGCAGACCCTCCTCTCCGCCGCCGTCCTCTTCCCGTCCCCTTCCTCTGCCCTCCCTTTCCACTCCCTCCGCCTCGTCGCCGGCCCTGGAGGCGCCGCTGCCGCCAGGCCGCTCGTCGTCGCCGACGCCACCAAGAAGGCCGTCGCTGTGCTCAAGGGCAACTCCGAGGTCGAGGGCGTCGTCACGCTCACCCAGGATGACGATGGCCCTACAACAGTGAACGTCCGTATCACTGGACTTACTCCTGGACTTCACGGCTTTCACCTCCATGAGTACGGCGACACTACTAATGGGTGCATATCAACAGGAGCACATTTTAACCCAAATAACATGACACATGGTGCGCCAGAAGATGAAGTTCGTCATGCAGGTGACCTGGGAAACATTGTTGCC…
Dh_2761	ATGACGCGCCCGGCGTCCCGCTCGCGGGCGTTCCTGCTGCACAAATTCGCCGCCGACGCAGGAGACCTCCAGTCTAAGATGGCCCTTGCCTACGCCTACTTCCGCCAGGAGATGTACGAAGAATCAGTCACACTATATGCTGAACTTGCAGAGGCTGCACTGACAAGCTCCTTGATCTCAAAGGAGCCACCAGTGATTGAACCAGTCCGGCTACACAGTGGGACTGAAGAAAACAGGGAGGCCTTGAGGAAGTCTCGAGGTGAGGATGATGAAGATTTTCAAATCACAGAGTACCAGGCACAACGAGGCAATGCTATTGCAATGTACAAATTAGGGCTTCTGTATTACTATGGACTACGAGGACTCAGACGTGATTATGGCAAAGCATATCATTGGTTC…
Dh_2770	ATGGGTGAGGGACATGAAACTGACAAGAACATTGAGATATGGAAGGTCAAGAAGTTGATCAAGGCGCTCGATGCTGCCAGGGGCAATGGTACGAGCATGATTTCTCTCATCATGCCACCACGTGATCAGATCTCTCGAGTCACTAAGATGTTGGGTGATGAGTATGGAACTGCCTCAAACATCAAGAGCAGAGTTAACCGGCAGTCAGTGTTGGCTGCCATAACCTCAGCTCAACAGAGGTTGAAGCTGTACAGCCGGGTTCCCCCCAATGGATTGGTGCTCTATACTGGGACCGTTGTCACTGATGATGGCAAAGAAAAGAAGGTCACCATTGACTTTGAGCCATTCAGGCCTATAAATGCTTCACTATATCTCTGTGACAACAAGTTCCACACCGAG
Dh_2771	ATGCGGATCAGCATAAATAAGAAGCTTCAAAGTGTAGCTGGAGATTTCAATCTCATCTCCAATCTTTTTGAGACTGGTTGTTTCTCCATTGTC
Dh_2775	ATGCACGGGGAGCTGGACAAGGTATACGACACGCTGCGCCAGCTCGAGGAGGCTGAGGGCGTCAAGATCGACCTCCTCCTCTGCTGCGGCGATTTCCAGGCTGTTAGGAATGAGAATGATTTACAGTGTGTTAATGTCAAACCAAAGTATCGTACCATGAACTCATTTTGGAAGTACTACTCTGGACAAGCAGTTGCTCCATACCCAACCATCTTCATCGGTGGAAATCATGAAGCATCCAATTATTTATGGGAATTGTACTATGGAGGATGGGCAGCACCTAACATCTACTTTTTGGGGTTTGCTGGTGTTGTTAAGTTTGGGAACATTCGAATTGGTGGACTGTCAGGAATACATAAGCAACAACATTACCACTTAGGGCACCACGAAAGGCCTCCA…
Dh_2776	ATGGCGTCGAGTGGAGATCCATCCGGCGTTGTCGTGCCTAGGAACTTCAGACTGCTAGAAGAGCTTGAGAGAGGAGAGAAGGGCATTGGGGATGGAACAGTTAGCTATGGAATGGATGACGCGGAAGATATCTACATGCGCTCTTGGACAGGCACAATAATCGGTCCCCACAACACCGTCCATGAGGGCCGAATTTATCAGTTAAAGCTTTTCTGCGACAAGGACTATCCAGACAGGCCGCCAACTGTTAGATTTCACTCAAGAATCAATATGACTTGTGTAAATCCTGAGACTGGAGTGGTCGACCAAAGGAAG
Dh_2782	ATGCGGCATTTACAGTTATGCTTTGAGAGTGAGGAACGAGCTAAGAAGCTTCTGAATAACATATCATCATTGCTCAAACCTGGAGGCTATTTTCTTGGCATAACTCCTGATTCATCTACAATATGGACGAAATATCAAAAGAATGTTGAGGCTTCACATAATAAGGGTCTGAAGACTGTTCCAAATAGCATTCGCTCAGAGAACTATATCATTACTTTCGAAGTTGAGGAAGAAAAGTTTCCTTTCTTCGGAAAGAATTACCAACTCAAATTTGCAAATGAAGTAATGTTTGAGAATCACTGCCTGGTCCACTTTCCCAGCCTTATGAGATTAGCAAGGGAGGCTGGACTTGAATATGTAGAGATCCAGAATTTAACTGAGTTTTATGATGACAACAGA…
Dh_2786	ATGCCAGGCAATATGTTGACACAAGCGGCAAGCTTCTCACTGACAATGCTTTCAGCTAGCTTCTTGCCTGCTTCTCTATTAGGAACTGTCACATACACCACAATTGAAGGCACAGTAGTGGAAGCAGACTCCATTGGAACAGAGTTGAGAGTTCTCACCCGGAGGAAGGGGAGGCGTCGATGGGAGAGGGCGGACCCCGCAACGGCGCCAAGGCTGAGGAAGAGGAGAGCTCCCGCGATCGGCGCGCGGCGGCGGAAGAGGAGGGGCAGCGACGCAGCGGAGACGGCGGCGGCGCGGCGTAGGGGGTGGAGGCGGGCAGCACAGCGGGGTAGAAGAGACGTCACATGGGGGGGGCGGGCAGCACAGCGG
Dh_2790	ATGTCGCAATCTGTTTACATCGACCGAAGCCGAGACCATCGCTCCCCGCGAGGGCCCTCCTTTCCTCTTTGTAGTACGCCTCCATGCACGCGCAGCACATCCACTGTCAAAAGACATCGCGGGGAGCATCGCACAAGTAAAATCAAGTACCACGGACTTCCTCACTCGGCCGATGGTTTCGCTTCGTCCATT
Dh_2793	ATGTTGGGTCTGGCAAAGCGAATTGGTGCAAGGTTCTTGTTGACTAGCACAAGTGAAGTTTATGGTGATCCACTTGAGCATCCACAGAAGGAGACTTACTGGGGGCATGTTAATCCGATAGGTGTTAGGAGTTGTTATGACGAGGGCAAAAGAACAGCAGAGACTTTAACCATGGATTATCACCGCGGTGGTGGTGTTGAGGTGCGTATTGCTCGCATTTTCAATACATATGGCCCTCGTATGTGCCTAGATGATGGTCGCGTGGTCAGCAATTTTGTTGCACAGGCACTGCGCAGACAACCAATGACAGTTTATGGTGATGGAAAACAAACTCGAAGTTTTCAGTATGTATCTGATCTGGTTGCTGGATTGATGGCTCTGATGGAGAGTGATCATATT…
Dh_2798	ATGGCTGGATATGGTTTTGGGCTCCCAATTAGTCACCTTTATGCCCGATATTTTGGTGGCGACTTACAAATGATATCTATGGAAGGATACGGCACCGATGCTTACCTCCACTTGTCACGGTTGGGAGATTCCGAGGAACCCTTGCCT
Dh_2801	ATGAAGAATATCCAGTCTCAGTGCTGCAGTCCTGATGAAGTTGTCTTTGGCCCTGATTTCCACCAATCCTTGTATTGTCACTTGCTCTGTGGGTTGATATACTCAGACGAGGTCCATTCTGTGTTCTCAACATTTGCTCACAGCCTAGTGCATGCATTTCAAACATTCGAGGAGGTTTGGGAGGATCTATATGCTGATATAAGAGATGGTGTTCTCTCGAAGAAAGTTACAGTACCATCAATTCGTGAAGCTGTTTCAAAAATCCTGAAGCCCAACCCTGAGCTTGCTGAATCAATCTACAAGAAGTGTATGGGTTTGAGCAATTGGTATGGTGTAATCCCAGCACTCTGGCCAAATGCAAAGTATGTGTATGGCATCATGACAGGATCCATGGAGCCG…
Dh_2802	ATGGTTTGCAGTGAGAATGACACTTCCATTAATGTGACAATACCTGTCGTAATGATACCACATTCAGCAGGAAAGAAGCTGAAGGACTTCTTGGATCATGGAGCAAGGGTGGAGATGCAGCTATATTCACCAAATCGACCAGTTGTGGACCTTTCAGCATGCTTCTTGTGGATAATGGCTGTAGGAACCATAGTCTGTGCTTCACTCTGGACTGAATTTGTTGCATGCGAACAGGTTGATGAGCGTTATAATCAGTTGACACGGAAGGATGGACCTAATTCTGGAACAAACTATAGAGAAGATAAAGAGATCTTTGAGATCAACGCCAAGGGTGCTATTGTTTTCATTATAGTTGCTTCAGTTTTCCTCCTCCTCCTGTTCTTCTTCATGTCTTCTTGG…
Dh_2807	ATGATTCTCCAGCTTCAAAAGCAGTTCTTTCTCGGTAGCTTCATCGAGTTCAAAAGCTACAAGAGCAGATTCAAGACCCGAAACAGCAGCTTTTGTCTCACGTTGAAGAAGCTTTCTAATAGCTGGCCAGGTATCTTCACTGGC
Dh_2810	ATGGGAAAAGACGAATTTGCCCTTGGGCGAAATGCTTGTTCTCCAGCTCTCAACCGAGATCTCCCTCAACCCAGGCGAGACATTTGTGCTTGCGACACGAGAGAGACCGAGGCGAGAGACGATATGGAAATGAGAAGTGCTAAGTGCAAACCAGTCTTGATGGATGTGATT
Dh_2825	ATGGAAACTCAGAAAAGAATTATTAACCTGAAGGATATGTCTGGTCGAAGTGTTGAGGTAACCATGTGGGGTGAATTTTGCAATAGAGAAGGCTCGCAGCTGCAAGAAATGGTTGAGGGCGGGATCTTTCCTGTGCTGGCTGTCAAAGCAGGAAAAGTGAATGATTTCAGTGGCAAGTCTGTTGGCACAATTTCTTCCTCTCAGCTCTTCATAAACCCTGATCTTGCTGAAGCTCACAGTCTCAGGCAATGGTTTGATGCTGGAGGAAGAGATGCTTCTACTCAGTCCATATCCAGGGAGGTCACTCCTGCAGCATCAAGAAACGAGATCCGAAAGACAATAGCACAAATTAAGGACGAAGGCCTTGGAATGGGGGACAAACCTGATTGGGTTACGGTG…
Dh_2831	ATGCAAGAGTTTGACCAGGCGATGCAGCATCTTGAGGAAAAATATGGATTCATGACTTCTGAGCACCAGTATGTATCACGGAAACATGAGGAGGATAAGGTGATCATCTTCGAGAGAGGAGATTTGGTATTCGTGTTCAACTTCCACTGGAGCAATAGCTATTTTGACTATCGTGTTGGTTGTTTAAAGCCT
Dh_2843	ATGCTTGATGATCAGATTGAAAATGTTGTGCTCTTCCTGCTGCAACAACAAGGTCATCTTGCTAGCAGGATCGAGAAACTGGGAGAACAGCGTGCCATACTTATGGAACAGTCTGATATATCTCAAGTTTGTCAACTACGAGAGGCTTATAGGGAAGTTGGAAATGATCTTGTGAAGCTCCTTAGATTTGTTGACATGAACGCTACTGGTATCCGGAAGATACTAAAGAAATTCGATAAGCGTTTTGGCTATAAGTTTACGGATTATTATGTGTCCACTCGTGCAAATCATCCTTGTTCTCAGCTCCAGCAGATCTTCAAGCAAGTGGGTATTGTGGCTGTTGTTGGTGCTTTGTCACGCAACCTTGCGTATCTGCAAGATCATCAAGAAAGTTTTTCA…
Dh_2846	ATGAGTACGATGAATCTGGTCCACCAATTGTTCACAGGAAGTGCTTCTGAGTTTCTCTGCCCTCTCGTGTGGTTCTATGTGCCTGTTTTTCCG
Dh_2849	ATGGGATGTCTCCAGCGCGGGGATAATGCCCTCCAGCCGAGAGACACGCTTGAAAGCATCCAGTGCCTCCTGATCTGTCACACTATCGTATTCAGCACGCCCAATATCCTTCAAAAAACTATGCTCAGGTCCAACACCTGGGTAGTCCAACCCAGCACTGATGGAGTGGGGCTCAATAACTTGTCCATCATCATCCTGCAGTACATAACTCAAAGATCCATGGAG
Dh_2853	ATGACCACAGCGACGTTTGTCTCCCCCTCCCCCTGCCGCCTATCCTCCGCGCCGGCTCCAGTTCCCAAATCCTTGGTGAGGTCCAGTACTGGGGTCGCCTTCCCCGCCCGGCCTTGCGGTTTCTTGCTTCGCCTGAGGTCGCCTGCTATGGCCGCCGCCGGCGTCGGCGGGAACGGCTCTCCGGCCGCGCCAGAGGACTCCACAGCATCGTCCAGGGTTGGAGAGGTCAAGAGGGTGACCAAGGAGACAAATGTGCATGTGAAGATCAACCTGGATGGCACTGGTGTTGCAGACTGCAGCACAGGGATACCCTTCTTGGATCACATGCTTGATCAATTGGCATCCCATGGACTATTTGACGTATATGTAAAGGCGACAGGTGACACGCACATTGATGAT…
Dh_2861	ATGGATGGTGATCTGTGGGATAAAGTTCTACAACCTGAAAATGAATATAGAAGGCAGCTCATTGACCAAGTGGTTTCTACCGCATTGCCTGAAAGCAAGAGCCCTGAGCAAGTGTCTGCTGCTGTTAAGGCTTTCATGACAGCTGACCTCCCTCATGAACTGATCGAACTTCTTGAAAAGATTGTCCTTCAGAATTCTGCGTTCAGTGGAAACTTCAATCTTCAGAACCTGCTCATCTTGACAGCCATCAAGGCGGACCCATCCAGGGTCATGGACTATGTTAACAGACTGGACAACTTTGATGGGCCTGCCGTTGGAGAAGTAGCTGTTGAAGCACAACTGTATGAGGAGGCTTTTGCCATATTCAAGAAGTTCAACCTAAATGTGCAGGCTGTCAAT…
Dh_2864	ATGAGCACCAGCAGACACTTGAGCTTCTTAGACAGGCCCCATTTTTTTGCCGGTGGTGTGCAAAGCCAGCATCCCTCGATTCATTTTCAGTTTCACAGCGATGATCATCCCAATTTGACACCAAAGGTTGTTTCTTGCAGTTCTTTGGAATTATGTTTTGCACGGTAG
Dh_2868	ATGCTTTTGGAGCTTATCACAGGACAACGTGCCTTTGATCTTGCTCGCCTTGCCAACGATGATGATGTCATGCTTCTTGATTGGGTTAAAGGATTACTCAAGGAGAAGAGGCTGGAGATGTTGGTTGATCCAGATCTACAGAACAACTATATTGATGTTGAGGTGGAGTCGCTGATCCAGGTCGCACTCCTTTGCACACAGGGCTCCCCCATGGACCGGCCTAAGATGTCGGAAGTGGTGAGGATGCTCGAAGGCGATGGTCTCGCCGAAAGATGGGATGAGTGGCAAAAGGTAGAAGTAGTACGGCAGGAGGTAGAGCTGGGCCCGCATCGAAACTCGGAGTGGATTGTCGACTCAACCGACAATCTCCACGCCGTTGAGCTTTCAGGGCCAAGG
Dh_2869	ATGGATTACAAGGATACCCATGTAACAACTGCTGTGCGTGGAACAATTGGGCATATCGCACCAGAATATCTTTCAACAGGGAAATCATCTGAGAAAACTGATGTATTTGGTTATGGAATTATGCTTTTGGAGCTTATTACAGGACAACGTGCCTTTGATCTTGCTCGCCTTGCCAATGATGACGATGTCATGCTACTTGACTGGGTCAAAGGATTACTCAAGGAGAAAAGGCTGGAGATGTTGGTTGATCCAGATCTACAGAACTACGTTGATGTTGAGGTGGAATCACTGATCCAGGTTGCGCTTCTTTGCACACAGGGCTCCCCAATGGACCGTCCTAAGATGTCGGAGGTGGTGAGGATGCTCGAAGGTGACGGCCTGGCAGAGAGATGGGAGGAG…
Dh_2870	ATGGCGCCAAGAGGCGGCCACGCGGCGGTGGCCAGCTCCGGCTCTGAGGACGACAATGAGGAGGCGGGCTTCTCCAGGAGCTACTTCCTGGCCAAGGAGAAGGAGCCCTCCTCCGGCAAGAAGCGCGCCCGTGCCGCCGGCAAGCTCTCCGACCTCAACCTCGTCGATGAGCAGGTGCTGCGAGCATCCCTCGCTGAGCTCCCCTCGAAGCACGAGAAAGAGGTGGCGGCTCTGACGACAAGCTACAAGGACCAATACCGCAACTGGCTGTTTGAGCTAAGGTGCGGCTTTGGCCTTCTGATGTATGGCTTTGGATCTAAGAAGATGTTGCTTGAGGATTTTGCCTCCACCACCTTGACTGATTTCACTGTCATTGTGATCAATGGCTATCTTCCGTCC…
Dh_2874	ATGAGGGCAGCAGCTGTAGTGATCGTCGCAGCAGGTGGCGCCCTCGAGTGGGCAGCAACCCCAGGCGAAGCAGTCATTGCCATACTCGTAGATGCAGCAGCAGGTTGTGCTCTCCTCACACGAGTAGTAGTTGTCGCAGACGGTGGGTGGTGGGGTGGGGGATGGCGGCGTCGGGCCAGGGTTCGGGGGGTTCGCGCCCTTCTTGATGGGGTAGGA
Dh_2879	ATGGATGAGAAAGATTGGTTGTCACTTGTTGCAGTGCATAGTGATGCCTGGCTGCTAGCAGTGGCCTTTTACTTTGGAGCAAGATTCGGGTTTGACAAAGAATCCAGGAAGCGGCTTTTTAGCATGATTAACAACCTTCCCACCATATATGAGGTTGTCACGGGAACTGCGAAGAAGCAGACCAAAGAAAAAAACCCCAAAAGCAGCAGCAAGAGCAATAAATCTGGCACAAAGCCATCACGCCAGCCAGAACCCAACTCGAGGGGTTCGAAGATGCCACCTCCGAAGGATGAGGATGATAGTGGAGGTGAGGAAGAGGAGGAAGAGGAAGATCATGAAAACACGTTATGTGGTGCATGTGGTGACAACTACGGACAGGATGAGTTCTGGATCTGTTGT…
Dh_2880	ATGACATCAGAGCACTTTGCATCATTTCTGGTGTTTATAATCCTCCATGTGGTTGCTTTCGTGTATTACATCAAAGGACTTTTAACTCCTCGGCTGTTCAAAGTGGCCATGACATTTGTTATAACAGTTGGTTTGGCCGTTTGTTTCGCTGTAGTAGCGATACTTGTTGCATTGGTGGCATCTAGCCCAACAAAAGGTTGGAGTGGGCGCAGTTTGAGTCTACTTGACCCAACGTATGCAAGCAAGTACATCCCAATCATTGCTAGCGTGAGCGAACATCAACCACCTACCTGGCCTTCTTATTTTATGGATATCAATGTGCTAGCCTTCTTGATTCCTGCTGGGATCATTTCATGCTTCTTACCTCTATCTGATGCAAGCTCGTTTTTGGTCTTGTAC…
Dh_2892	ATGAGAAGCGTGATACACTTGCCGGACACGGGTGTGACACCAATATATCATTCAGAGCATAAGTTGGTAACTGAGATCCATTTAGTTTCACTGATATCCTTGACAGCTCTGAAGGGTGCCTACCACCATCAAGGGTTGCATCAAGTATCTGCTCAAAGTTCC
Dh_2896	ATGCTGGAGAAAGAAAGGATATCGTACTTCTACGACGGAGATGTGGGCAATGTCTACTTTGGGCCAAATCACCCAATGAAACCACACCGTCTTTGTATGACACATCATCTTGTACTTTCATATGAGCTTCACAAGAAGATGGAGATATATAGACCCCACAAAGCATATCCAACAGAGCTTGCGCAGTTCCATTCTGCTGATTACGTGGAATTCTTGCACCGGATAACTCCTGACACCCAGCACCTATATGCAAGTGAATTAACTAGATATAATCTTGGAGAAGACTGCCCGGTCTTTGATAATTTGTTTGAGTTCTGCCAAATCTATGCTGGAGGAACTCTAGATGCGGCTCGAAGACTGAATCATAAAACATGCGATATTGCCATTAATTGGGCTGGT…
Dh_2897	ATGAATGCAAATGGTGACATTGACGAACAAGGGCGTGAGTTCAAGACTATTGTCAACAACGGGATCAAGATTGGTGCATCTCTCTCTGTTGCTGAGTATATTTGGTATTTGAGATGGTTGTGTCCACTTAATGAGGAGCTTTACAAGACCCACAATGACAGAAGGGATCGTCTGACCAAGAAGATCATAGATGAGCATGCTAAGGCCCTCAAGGAGAGTGGTGCCAAGCAGCACTTTGTGGATGCACTTTTCACTCTCAGAGAACAGTATGACCTTAGTGATGACACAGTTATCGGACTTCTATGGGACATGATCACTGCTGGAATGGACACAACAGTCATATCAGTCGAGTGGGCCATGGCAGAGCTGGTCAGGAACCCCAGAGTGCAGAAGAAGTTG…
Dh_2898	ATGGCCGCCGGGTCGCCGGAGTTGCCGGGAGCGGCTATGCCGATAGCGGCGCTGGCGGCTGTGGCGATCGCGCAGGCGCTGGCGGCGGGGGTGCTGGTGACGGCGGGGTTCCACGTGTCAGGCGGGCACCTGAACCCGGCGGTGACGGTGGCGCTGCTGGCGCGCGGGCACATCACGGCGTTCCGGTCGGTGCTGTACGTCGCCGCGCAGCTGCTGGCCTCCTCCCTTGCCTGTATCCTCCTCCGGTACCTCACCGGCGGCATGGCCACACCGGTGCACGCCCTGGGCGCAGGCGTGGGACCCATCCAGGGCCTGCTGATGGAGGTCATCTTCACCTTCTCCCTCCTGTTCGTCGTCTACGCGACGATCCTCGACCCACGGACCTCCGTGCCGGGCTTC…
Dh_2900	ATGTGTGAGCGTGCAACACTTATTTATCTATGGCGTTCAAGCGTAGCTGGAAATACTCGTGCTCTACGCCGAGAGGAGCTGCTCGCGGCGGGCCCTGTTGACCGCGAGGAGCTTGTCCCTCGGGGGCAGGGTCTCCTTCACCACGTCGACGGCGACGATCCGGTCGAACCAGGCCTTCATCAGGGGCAGCTCCTCGTCGGTGACGACACTGACGCCGGACACCTCCTCGATGACCGGCAGCCAGTGCGCGTACCACCCGACAACGACGTCGAGGTAGCCGACGGCGTCGCCTCCGAAGAACTTCTTCCCCTCCAGGGCCTTCTCCAGGGTCTTCAGGCACTGCTGGGCCTCGTGCACCACCTTGCGCTGCGCCTCGCCGGTCGTGGTGAAGACCGGGTA…
Dh_2917	ATGATGGTTGTTCTTGGGGAGCTTGGCGGAAGAGACGAGTATTCACTCGTCGAAGCCTTGAAACAAGGAAAGGTTCAGAAACCTGTCGTTGCATGGGTTAGTGGGACATGCGCACGTCTATTCAAATCTGAAGTACAGTTTGGCCATGCTGGTGCGAAGAGCGGTGGTGAGTTGGAATCAGCACAAGCTAAGAATGAGGCACTAAGGGATGCTGGGGCAATAGTCCCTACTTCATATGAAGCT
Dh_2923	ATGCTGTTTAATTCAGCCGATGGATTAACCTACAAAGAAATCGAACAGGCTACTGAGATACCTGCCTCAGACCTAAAAAGGTGTCTCCAATCTCTTGCTTGTGTCAAGGGGAAGAATGTACTCCGTAAGGAGCCCATGAGCAAGGATATATCGGAGGATGACACATTCTACTTCAATGACAAGTTCACAAGCAAGCTTGTTAAGGTGAAGATTGGGACAGTGGTGGCACAGAAGGAATCTGAGCCAGAGAAACAGGAGACTCGCCAACGGGTTGAGGAGGACAGAAAACCTCAGATTGAGGCTGCCATTGTCAGGATCATGAAATCCAGGAGAGTCTTGGATCATAACAGTATTGTAGCTGAGGTTACCAAGCAATTGCAAGCCCGGTTCATGCCAAAC…
Dh_2929	ATGGAGGTCTCCCAGCACTCCAAGTACTTCTGTGAGTTCTGTGGCAAGTTTGCAGTGAAGAGGAAAGCAGTTGGAATCTGGGGATGCAAGGACTGTGGGAAGGTTAAGGCTGGTGGTGCCTATACCATGAACACTGCTAGTGCGGTCACTGTCAGGAGCACAATCCGTCGCTTGAGGGAGCAGACTGAAGCG
Dh_2931	ATGATTGCTGCTAGGCGTAGAGAGCGCGAGTATTTTGAAAATACACCAGAATACAAGCACCTTGCTCATAGGATGGGATCAGAACATTTAGCAAAGATGCTCTCGAAGCATTTGGAATCTGTCATTAAATCAAGAATCCCGGGGCTCCAATCTCTTATAACAAAGACAATTGCAGAGCTGGAAACTGAACTTAATCGACTTGGAAAGCCCATTGCTACGGATGCTGGAGGAAAGCTGTACACAATTATGGAAATATGTCGCATGTTTGATGGTATCTACAAAGAGCATCTGGATGGAGTG
Dh_2937	ATGACACCACTAAGTCAAACATTTGCTATTGATATAAATGCAAAGCTTGAGAGGGAACTAATGCAAGAGGTCCTTGAGAAAGGTCATAGCAGGGTGCCAGTTTATTATGAAAAGAAGACAAACATTATTGGATTGATATTGGTGAAGAATTTATTATCCATTAACTCTGATGATGAGATTCCTATAAAGAGTGTAACTATCCGCAAAATTCCTCGTGTTTCAGAAGACATGCCCCTCTATGACATCCTAAATGAATTTCAGAAGGGCCACAGCCACATGGCAGTTGTC
Dh_2940	ATGTACAGTTTACGGCTAGAAGTCGTCGTCCTGGTTGGGCTTGGGCGAGGTGAGGATGGCGGTGTACAGCCGGAGCTTCTCCTCTCCCAGCGAGGAGCATCGGGACAGCGGCCGGCGCGGGCGGATGAAGGAGAGCGACGCGAGCGTCTTGCGGTGCTTGTACCGCCGCCATGCGAGCTGCACGGCCACGGCCGCCCACGTGCGCCACCCGGGCGAGTAGTAGCGCGCGCTGCGCCGCACCTTCTCGTTGGTGAACGTGTACCGGAAGTGCCGCGTCACGTACTTGACGTCCGCCGCCTCCAGCCCGAACGCCTCCGTGCTCTCCAGCGTCACCAGCGTCGACGACGACGCCGGCAGCCGCTCCAGAAACGGCCGCCGCAGGCACCACGACAGCAGCTC…
Dh_2943	ATGGTGGAGGAGATGGCGCGCGGGCTGCGCGCTGACCCCCACGCCCCGGTCAAGATGCTCATCAGCTACGTCGACAACCTCCCCACTGGGGATGAGCATGGATTGTTTTATGCACTGGATCTTGGCGGGACCAACTTCCGTGTTATACGGGTTCAGCTTGGAGGAAGGGAGAAGCGTGTTGCCATGCAACAATACGAAGAGGTGTCCATTCCACCTCATCTGATGGTTGGGTCTTCCACGGAACTGTTTGATTTCATTGCGGCTGAGTTGGAAAAATTTGTCGAGACTGAAGGAGAAGATTTCCACTTGCCAGAGGGCAGGCAGAGAGAACTGGGTTTCACCTTTTCTTTCCCAGTGCACCAAACATCAATATCGTCAGGCACTCTCATTAAGTGGACA…
Dh_2947	ATGGACGCCGCCGCCGCCGTTGCTGCTAGTGGGGAGCTGGTGGAGAGGGAGGCACAGAAGAGCTACTGGGAGGAGCACTCCAGGGACCTGACCGTCGAGGCCATGATGCTCGACTCCCGCGCCGCCGATCTCGACAAGGAGGAGCGCCCCGAGATTCTGTCTTTACTTCCTCCATATGAAGGCAAATCAGTACTGGAGCTGGGTGCTGGAATAGGTCGCTTTACTGGAGAACTAGCTAAAACAGCTGGGCATGTTCTTGCAATGGATTTCATTGAAAATGTGATTAAGAAGAATGAAAGCATAAATGGACACTACAAGAACGTCTCCTTTATGTGTGCTGATGTTACATCTCCGGACTTGATGATTGAAGATAACTCCATTGATCTGATATTTTCGAAC…
Dh_2955	ATGAGATTACTCATCACGAGTTCACGACTCACTGCCCACTCAGTTTCGATCCGGCATCCATGTGAGGAGATCTCGTTCATCTCAGGCGACACTGACCTGGATGGTCTTGGGCTTCTTGGGCTCGGGCGGCGGCAGCTTGTCGATGGTCACCGTCAGCACGCCGTCCCGGCACACGGCGGAGATCTTGTCCATGTCGGCGTTGTCCGGCAGCACAAACTTGCGCATGAACTTGCCCATCCGGCGCTCCATGCGCAGGTACTTGGCGTCCTCCTTCTCCTCCATCCGCCGCTCGCCGCTGATCACCAGCACCCGCTCGTCCTCCACCTGCACCTTGATGTCCCCGGACCCGAGCCCCGGCATGTCCACCACGAACGCGTACGCCCCCGGCAGCTCCTTGAC…
Dh_2965	ATGACCCGAGACACAGAAGAGTTTTGTCCCCGAGTTGTTCTTGCGTCCAAAGCTTGCAAACCATTCTGGACCACGCCTAAGAATTGTTGGAGATACAGCCACAGTTTCAACATTCGTGACAGTTGTGGGGCAGCCATACAGCCCAGCATTGGCAGGGAAAGGTGGCTTCAGCCTAGGTTTACCCTGCTTGCCTTCAAGGCTCTCCAG
Dh_2969	ATGCTTGACACAAAGGGACCAGAAGTTAGGAGTGGAGATTTGCCTCAACCAATAATGTTGGAAACTGGCCAGGAGTTCACTTTCACAATCAAGAGGGGAGTTGGGTCCGAGACATGTGTTAGTGTTAACTATGATGACTTTATTAACGATGTAGAAGTGGGTGACATGCTCCTTGTAGATGGAGGAATGATGTCATTGTTGGTCAAGTCAAAAACTGAAGATTCTGTAAAATGCGAAGTTATTGATGGAGGTGAATTGAAATCCAGGCGTCACCTGAACGTTCGTGGCAAGAGTGCAACCTTGCCATCAATCACCGATAAGGATTGGGATGATATTAAGTTTGGTGTGGAAAATCAGGTTGACTGCTATGCTGTTTCTTTTGTCAAAGATGCTCAAGTT…
Dh_2975	ATGAAGTGTAACTTTTTTGTCCGCAGGTGTGTGTGTATATATATATATTGTAACATCCTCCTTAGAATAATCACTTTTACAATTTTTTATTCTTATTTCTATTGTCGTTATAGCCTTGTCTTGAATAGTTGTTGCCTAAATTCGTACTCTTGGAGGGAAATGGTTTCTGGTGTATTGAACAATATCTCGTGTTATGGAAAGTGTATGTATGGCCTC
Dh_2983	ATGCAGGCAAAGAAAACTCGGGATTTTTCTGGTGGTTGGCGCATGAGAATTGCTTTGGCAAGAGCGCTGTTCATGAATCCAACCATACTTTTGCTTGATGAGCCTACCAATCATCTTGATCTTGAGGCATGTGTCTGGTTGGAAGAAACACTAAAGAAATTTGACCGTATCCTTGTTGTCATATCACACTCCCAGGACTTTCTGAATGGAGTATGTACAAACATCATCCAC
Dh_2985	ATGTTGCTTTTTTACGTTAGGTACTGTGTCAAATTCAACCGCTGGCTCTGGGTTAAACTGGTTTATGCTTGGATGCACCCATCCAGTGGTTATAGCTTTAACAGTAGCAATGGCTTCCAAACCACCTGCTGCACCAAGGCAATGTCCTATCATGGACTTGGTTGCATTTATTTTTATCCCGGATGGGTCCTTAAATACTTGCTTGATGGCATTCACCTCTGCCAGATCACCAGCAAGAGTGGATGTTGCATGAGCATTTATGTAGTTGACCTCCTCTGGTGCCACACCAGCATCTTCAAGACTTTG
Dh_2990	ATGTCAGCTTCTGGAGGGAAAATCTCTCTATTCAACATGATGACTTTTAAGACAATGACAACATTTATGCCTCCACCACCAGCAGCAACTTTTCTTGCATTTCATCCTCAAGATAACAACATAATTGCAATTGGAATGGATGACTCAACCATCCAAATTTACAACGTTCGAATTGATGAGGTCAAAAGCAAACTTAGAGGGCACTCTAAGAAAATTACAGGTCTTGCCTTTTCAAACGTCTTAAATGTGTTGGTCTCTTCTGGAGCTGATGCCCAGATATGTGTTTGGAGCACTGATGGCTGGGAGAAGCAAAGGAGCAGATTTTTGCAGATACCATCAGGTCGGCCAACATCCAACATCTTAGACACACGAGTTCAGTTTCACCAAGATCAACTGCAT…
Dh_2992	ATGGAAGAGGAAGAGGCAGAGTACTGGATGGTTGTATCTGCTGTATTTGAGGGCAAAGAAACCTCCACTCTGACATCTGAATCGAGCAACGCTGATAGATCAACATCTGACCTTCATACTTCTACTCCCTTGAGTGATCCCATCAACAATAAGGTGCATTTGCTCAGGACGATGCTTCAGTGGGAGGAGCAAGTTCGCCGTGGAGCATCGTTGGCAGAGAGAAGTCTTGGTGCAAGCACGTGCACTGAACCAATCCTTCGGGAGGTGGCCATCATCTTCTGGCCGCATGGGAAGATAATGAGGATGAGTACTGGCAGCACGGCCGCGGACGCTGCCAGAAGAATGGGCGTTGAAGGAAAGCTGCTTTGGGTCAATGGCCAACTTGTGCTCCCTCAAACC…
Dh_2996	ATGATGCAGGTGACTAACAAATACCCAGAGGCAAGAGGAGGGGGAGATATGGAAGGGACTGGCTCAAATGGTGAAGATATGCAAATGGTTGATGATGCACGCCTACCTCTGAGCCGTATAGTGCCTATTCCATCAAACCAGCTCAACCTTTACCGAATAGTGATCATTCTCCGGCTTATCATCCTATGCTTCTTCTTCCAATATCGTATAACTCATCCAGTGCATGATGCTTATGGATTATGGCTAGTATCTGTTATCTGTGAAGTTTGGTTTGCCTTATCCTGGCTTCTAGATCAATTCCCAAAATGGTATCCAATCAACCGTGAAACATACCTTGACAGGCTTGCA
Dh_2999	ATGCCCACTGTTTTATCTGTGACCATGGCAATTGGGTCTCATCGCTTATCTCAACAGGGAGCTATAACAAAGAGAATGACTGCAATTGAAGAGATGGCTGGCATGGATGTTCTTTGTAGTGATAAAACTGGAACTCTGACTTTAAATAAGCTCACTGTGGACAAGAACCTCATTGAGGTTTTTGAAAGAGGAGTGACTCAGGACCAAGTAATTCTGATGGCTGCTAGAGCATCCCGAATGGAAAATCAAGATGCTATTGATACTGCAATAGTTGGGATGCTAGCTGATCCAAAAGAGGCACGTGCTGGTATTCAAGAAGTTCATTTCCTGCCGTTCAATCCTACTGACAAAAGAACTGCATTGACGTACACCGATAGTGATGGAAAGATGTACCGTGTT…
Dh_3003	ATGGCCAAGCTCCAAGCAGGCTATTTGTTTCCTGAGATTGCCAGGAGAAGGGCAGCACATTTGCTGAAGTATCCTGATGCAAAGATTATAAGCCTGGGGATAGGGGACACTACTGAGCCCATTCCAGACGTCATAACAAATGCCATGGCAGATAGAGCACATGCTTTATCCACAATTGATGGATACAGTGGCTATGGAGCTGAACAAGGTGAAAAGAAACTAAGGGCAGCAATTGCTGCAACTTACTATGCGGACCTTGGTATTGAAGAAACGGATATATTTGTCTCTGACGGTGCAAAATGTGACATTTCTCGTCTGCAGGTTCTTTTTGGATCTAATGTGAAGATTGCAGTTCAAGACCCGTCATATCCTGCATATGTTGATTCAAGTGTTATCATG…
Dh_3008	ATGTTTACAGATATGTATTGCTCTCTTTTAATACTCCGTTGCAAGTACAAGCACCTTCCTAGTGTATATAAAAACCAAGGGGGGAATCGTGTAGGTGCAGTGATGGGTTTTCAATCTAAAAAAGTAGCTGGTGTAAGCTGTTATAGGTGTGCCATCAAAAGCAATGGTGTACTGCCTAACGCACTGCGAATGCGCGAGAGGTCCCTG
Dh_3017	ATGCTGGTGTGGGATGACAGGACTTCAGTTGGCTTGCTGAAGAGAGATGGCCTGATGGCCACACATGATGAGGAGACTGGAAATTACTTCCATGGCACGGACGTGCACTGTGTCCTGTGCCCTCGCAACCCTGATGATTCAGGCAGCATTGTTCAGGATCTGCAGATATCAACTATGTTCACACACCATCAGAAGATAGTAGTTGTTGATCAGGAGATGCCAAACAAGGGCTCCCAGCAAAGGAGGATAGTCAGCTTCGTTGGTGGCATCGACCTTTGTGATGGAAGATATGACACACAGCACCATTCCTTGTTTAGGACACTTGACACTGTCCATCATGATGACTTTCACCAGCCAAACTTTACGACTGCATCAATCAAGAAAGGTGGTCCAAGAGAG…
Dh_3021	ATGACACCTACATCCTCGATGCTGCTGAGGACGCTGGTGTGGAGTTGCCATACTCGTGCCGTGCTGGAGCATGCTCCACCTGCGCTGGCAAGATTGAGGTCGGCACGGTCGATCAGTCAGATGGGTCGTTCCTTGATGACGCCCAGCAGGCAGAAGGCTATGTGCTTACATGCGTGTCCTACCCCAAGTCGGACTGTGTCATCCATACTCACAAGGAAGGAGACCTGTACTAGGGCTTTTTCCATGAGATTTTCTGCCAAGAGGCAAACATTCTCAAGTGTTGTCAAGCTCCATCCTTCATAC
Dh_3023	ATGACCGGTGCCGGAGAGGACGACGCCGCGTGGGAGCGCGCCATCACCGCCGCTGTCAAGAACGCCCCCCTCTCCCCCTTCTCCGCCCCCAAAGCCCTAACCCTCGACGGCGCCGTCAAGTCCTCCACCGGCCGCCTCCCCTCGCCGGCACTCTTCGACCGCTTCCCCTCCCTCGAGGAGCTCTCCGTCGCCGGCGCTCGCCTCTCCTCGCTTGTCGGCCTCCCCCGCCTCCCGGCCCTCCGCCGCCTCTCTCTCCCCGACAACCGCCTCTCCGGCTCAGAATCCCTCGCCGCCGTCGCGGAGTCCTGCGGCGGCAGCCTCCGCCACCTCGACCTGGGCAACAACCGCTTCGCCGAGGTCGAGGAGCTCGCGCCGCTCGCGCCTCTGCGGGTCGAGGCT…
Dh_3024	ATGCTTTCCTGTCAAATCCTACTGGATATGCAGCTGCATCAAGAACTGCCGGTGATGCACAGGCTAGGGATCAGCTTGAGCGTGTTATTGAATGCCTCCATGGAGAGAAGTGTGAGACATTCCAAGATTGTATTACTTGGGCCCGGCTTAAGTTTGAGGATTATTTCTCCAGCCGTG
Dh_3036	ATGGCTGAGCGTATTGTAGGTCAAGGTTCATTTGGGGTTGTCTTCCAGGCTAAATGTTTGGAGACAGGAGAAACTGTTGCTATAAAGAAGGTTCTTCAGGATAAGCGCTACAAGAACCGTGAGCTGCAGACCATGCGCCTTCTAGACCACCCAAATGTTGTAGCTCTGAAGCATTGTTTCTTTTCTACAACTGAGAAGGATGAACTGTATCTGAACTTGGTTCTGGAGTATGTGCCTGAGACT
Dh_3038	ATGGCAACACTGAATTTGCCTGCTTGGGGCTATGGTCTGCGTTACCGATATGGCCTATTCAAACAGTGCATCACCCAGGAAGGCCAAGAAGAAATTGCTGAAGATTGGCTCGAGAAGTTCAGCCCTTGGGAGATTGTCAGGCATGACATTGTGTACCCAATCAGGTTTTTCGGTCACGTTGAGATTTTGCCAAGTGGATCTCGGAAATGGACCGGAGGAGAAGTTTTGAATGCTTTAGCATATGATGTGCCAATACCTGGGTACAAGACAAAAAATGCAATCAGCCTTCGTCTTTGGGAAGCAAAAGCTAGTGCTGAGGATTTCAACTTATTTCAATTCAATGATGGTCAGTATGAGTCAGCTGCTCAACTTCACGCTAGGGCACAACAGATATGTGCT…
Dh_3049	ATGTTTCTTGAGAAGGTATGGGGCAAGACTGGACCAAAATTGTATGGTCCTACCACTGGAGCTGACTACCAAGATAACCAATTACGTTTCTGCCTTTTGTGCCTTGCTGCATTGGAGGCTCCAAGGGTGCTCAATCTCAACAATTCTGAATATTTCTCTGGACCATATGGAGAAAATGTTGTCTTCATTGCAAATGACTGGCACACTGCAGTTCTGCCATGCTATCTGAAGAGCATGTATAAGCCAAATGGAATTTATGTAAATGCTAAGGTTGCTTTCTGCATTCACAATATTGCCTATCAGGGTAGATTTGCCAGAGAAGACTTTGAACTTCTCAATCTACCTGACAGTTTCTTGCCTTCATTTGATTTTATTGATGGGCATGTTAAGCCTGTAGTA…
Dh_3059	ATGACTGGAGAGATGACTCTTAGAGGCCTAGTGTTACCAGTAGGTGGTGTTAAGGACAAGGTTCTTGCGGCGCATCGTTATGGCATCAAGAGAGTAATATTGCCAGAAAGAAAC
Dh_3061	ATGGGTGTCGAAGTGGACTTGTTTTATCGAAAAGAACTTCCTCTAAGAGGTTTTGATGATGAGATGAGAGAAGTTGTTGCAAGAAACCTAGAGGGAAGGGGAATCAGATTGCATCCAGGAACAAATCTATCGGAGTTGAGTAAAACGGCTGATGGGATAAAAGTTGTGTCTGATAAGGGAGAGGAGCTTATTGCTGGTGTTGTTCTGTTTGCTACAGGTCGCACACCGAACTCCCAGAGACTGAACTTGGAAGCCGCTGGTGTCGAGGTTGATCAAATTGGAGCCATCAAGGTTGATGAATACTCCCGGACATCAGTGCCGAATATATGGGCTGTGGGTGATGTAACAAATCGGATTAATCTGACACCTGTTGCGCTGATGGAGGCTACT
Dh_3063	ATGGCGACCCTCAACCCCTTTGACATCCTCGGCGGCGACGACGGCGACGACCCCGCGCAGCTGCTGGCCGCCGCGGCGGTTGCGGCGCAGAAGGCCGAGGCGAAGAAGCCGGCGGCGGCGACCGCCGGGAAGGGCGCGCAGCCGGCCGCCCCCAAGTTCCCTACCAAGCCG
Dh_3065	ATGAAGAAGTATGCTTCTGTTGTCCGTGTTATTGCCCACACTCAGATTAGAAAGATGAAGGGCTTGAAGCAGAAGAAGGCTCACCTCATGGAGATCCAGATTAATGGTGGCACTATCGCAGATAAGGTGGACTATGGCTACAACTTCTTTGAGAAGGAAGTCCCGGTTGAAGCTGTCTTCCAGAAGGATGAGATGATTGACATCATTGGTGTCACCAAGGGTAAGGGGTATGAAGGTGTTGTCACCCGTTGGGGCGTCACCCGCCTTCCCCGCAAGACCCACAGGGGTCTCCGCAAGGTTGCCTGTATTGGTGCCTGGCATCCTGCTAGGGTTTCCTACACTGTTGCTCGTGCTGGTCAGAACGGATATCACCACCGCACTGAGATGAACAAGAAGGTT…
Dh_3073	ATGAGGAGGATGCGTGTCCTGAGGCGCCTGCTGCGCAAGTATCGTGAGGCCAAGAAGATTGACAAGCACATGTACCATGACATGTACATGAAGGTCAAGGGTAACATGTTCAAGAACAAGAGGGTCCTTATGGAGAGTATCCACAAGTCCAAGGCTGAGAAGGCAAGAGAGAAGACCCTTTCTGATCAGTTTGAGGCCAAGCGTGCCAAGAGCAAGGCAAGCCGAGAAAGGAAGATTGCCAGGAGGGAGGAGAGGTTGGCTCAGGGCCCGAGAGAA
Dh_3075	ATGTCTGTTTTGGCAACCCGGCTCCCGAAAGATCTTAGGAATGAGTTGGATGGTAAGTACAAGGAGTATGAGTTGAATCCTGACTTCCGGAAGAGCAAGGATTTCCCTGCCAAGTTGCTAAGGGGAGTTATTGAGGCAAATCTTGCATACTGTTCCGAGAAAGACAGGGTTACCTATGAGAGGATTGTGGAGCCGCTTATGAGCCTGGTCAAGTCATATGAGGGTGGAAGAGAAAGCCATGCTCGTGTTGTTATCAAGTCTCTATTTGAGGAGTATCTGTCTGTTGAAGAACTCTTCAGTGATAACATTCAGTCTGATGTGATAGAACGACTACGACTTCAACATGCAAAAGACCTTGAGAAGGTCGTATACATTGTGTTCTCCCACCAGGGTGTGGGA…
Dh_3078	ATGCAAAAGGATGCTCAGCAAGAGATATCAACCTCCATGGTTTCGCAGTCATTTGGTCAGTCGGATATGGCTTTTAATTCCATCGATTCTGCAATCAACGATGGTGCCTTCTTGAACAGAAATTCTTGGCCCCCTGCCCCTCCACCACAGAGGATGCGGACATTCACTAAGGTGTACAAACGTGGAGCTGTAGGCCGGTCCATTGACATTGGTAGGTTCTCTGGATACGAAGAACTGAAGCATGCTTTGGCCCGCATGTTTGGTATAGAGGGG
Dh_3085	ATGGAAGATATGCTATCTTGGATGCAGGAAGGTGGCCAGGTTGGTATTTTTGATGCCACAAATAGCACAAGAAGACGGAGAAACATGTTGATGAAAATAGCTGAAGGAAAATGTAAGATCATCTTTTTGGAAACAATATGTAATGACCAGGATGTTCTTGAGAGAAATATACGCTTGAAAGTTCAACAAAGTCCCGATTATGCAGAGCAGACAGATTTTGAAGCTGGTGTACGAGATTTCAAAGAGCGATTGGCCTATTATGAAAAGGTGTATGAACCGGTGGAAGAAGGATCTTACATAAAAATGGTCGATATGGTTAGTGGGAATGGGGGCCAATTACAGATTAATGATATAAGTGGTTACTTGCCTGGACGGATTGTTTTCTTCTTGGTGAACTGC…
Dh_3087	ATGAAGATGTCGATTCTTCTTGGAGTTGCGCAAATGAACCTTGGAGTTGTGATGAGTTACTTTAATGGAAAGTTTTTCAGAAATTCTCTGAATATTTGGTACCAGTTTATTCCTCAGCTGATCTTCTTGAACAGCTTATTTGGTTACCTGTCACTCCTCATCATTATTAAGTGGTGCACGGGCTCAACAGCTGACCTTTACCATGTAATGATATATATGTTCCTCAGTCCAACTGATGATCTGGGAGAGAACCAACTATTTCCTGGGCAGAAAATAGTGCAGCTTGTTCTACTTCTGCTTGCACTTGTGTCTGTGCCTTGGATGCTGATTCCGAAGCCATTGCTCTTGAAGAAGCAACATGAACAAAGGCACCAAGGCCAGCAGTACACCATGCTT
Dh_3090	ATGCGGACGGGGTGGTCGGACGGGCCGGCGTACATCACGCAGTGCCCGATCCAGACGGGGCAGAGCTACGTGTACAACTTCACCATCACCGGGCAGAGGGGCACCCTGTTCTGGCACGCCCACGCCTCGTGGATGCGCGCCACGCTCTACGGCCCCCTCATCATCCTCCCCAAGGCCGGCGTGCCCTACCCGTTTCGAGAATGCTACAAGGACGTGCCCATCGTCTTCGGAGAGTGGTTTAACGCGGATCCCGAGGAAATCATCGCGCAGGCGCTTCAAACCGGTGGGGGCCCAAACATCTCC
Dh_3095	ATGGCGATTTACATCGCGCGGGAGGCTACCAAGCTATGGAGGAAGGTGAGCGCGGAGACGTCGGCGGAGCTGCAGCTTCTGCTCGAGAAGTGGCGCTTGCTCCTTGCCGGATTGGTATTTCAGTACGTTCATGGATTGGCTGCTCAAGGAGTACATTACTTGCATTGGCCCAGGCCACTACTCCAGGACTTGGGATTTATGGCCCTTCCGGAGCTCGGGCAAGACAAAGGTTATCTTAGCGAGAATGTCTTCACTTTCATCTTCATTTCCTTTCTGTTGTGGAGTTTTCACCCTTTTATTTATCATAGCAAACGCTTCTACACTGTTCTTCTCTGGCACAGGGTGCTGGCTTTTTTAGTCGCTTCACAGTTTTTGCGGATT
Dh_3103	ATGGAAATGGCAAAAAAGATTGTGATGGATGCAAAAATTGACTACCCAGCAGCCTGCAATGCAATGGAGACATTACTTGTTCATAAGGATCTTATGAAGACTCCAGAACTTGATGCCATTCTGGTAGCACTCAAATCAGAAGGAGTTACTATTTATGGTGGGCCTATTGCGTATAAAGGATTGGGCTTCCCAAAAGCAGGTTCATTTCGTCACGAGTATAGTTCTATGGCCTGCACAGTTGAATTTGTTGATGATGTACAATCAGCAATTGACCATATACATCGTTATGGAAGTGCACATACAGATTGTGTTGTCACTACAGATGATAAAGTAGCAGAGACTTTTCTACGTCAAGTTGATAGTGCCGCTGTATTCCATAATGCAAGCACACGATTCTCT…
Dh_3106	ATGATAGAATCACATCATACAAATTTGCGGAGGGTCACTTACCTTGTTTTAGATGAGGCAGATCGGATGCTAGACATGGGCTTTGAACCTCAGATTAAGAAAATTGTTTCTCAGATTCGTCCAGATCGCCAAACACTTTATTGGAGTGCTACCTGGCCAAAGGAGGTTGAGCAGCTAGCAAGGAATTTCCTTTTCGACCCATACAAGGTCATTATTGGTTCTGAAGACTTGAAAGCTAATCATGCCATTTGTCAGCATGTAGAGATATTATCTGAGAGTCAGAAGTATAACAAGTTGGTTAATCTACTGGAGGATATAATGGATGGCAGCCGAATTTTAATATTTATGGACACCAAGAAGGGATGTGATCAGATCACTAGACAGCTTCGAATGGATGGT…
Dh_3107	ATGGAGGGCGGCAAGCCCACGATCGTTACCAACGCCGAGGGCGCGCGGACCACGCCGTCGGTGGTGGCGTACACCAAGTCCGGGGACCGGCTGGTGGGCCAGATCGCCAAGCGCCAGGCGGTGGTCAACCCGGAGAACACCTTCTTCTCCGTGAAGCGGTTCATCGGCCGCAAGATGAACGAGGTCGACGAGGAGTCCAAGCAGGTCTCCTACCGCGTCGTCAGGGACGATAACGGCAACGTCAAGCTCGACTGCCCCGCAATTGGGAAGCAGTTCGCTGCCGAGGAGATCTCCGCTCAGGTGCTGAGAAAGCTGGTGGATGATGCATCAAAGTTCTTAAATGACAAGGTCACAAAGGCAGTGATCACAGTTCCTGCATATTTCAATGATTCACAAAGG…
Dh_3110	ATGATCATCTACACTTATCACGAACTCGGCGCTGATCCTTCTGTTGCTTCCTTCCCTCCTGTCGTCGTCGTCGCAGCGACCGCTGCCGCAGTACTACCGCCGGCGCTACTACTTCTAGTTGGAGGACTAGGACGAGACACCGGCGTGGTCTGCAGTTGCTCAGTAGACTGCGAAGGCTCGTCCTCCTCCTCCTCCTCCTCCTCGCCGCCCCCTGACGTCCCTGCAGCCTCCGCGGTGACGACGGGAGGCGGCGCCACGGGGGGCACGGCCGCGCTCCCGCGCTTGCGCTTCCTCTTCTTGCAGGGGATTCCGCGCGCCTTGGCCTGCGCCTCGCGCACCTCGCGGAGG
Dh_3116	ATGTGCCTAAAACATCAGCAATTTCTTCAGTCTGAGGAAGATCTGGACCAAACAATGGGCGTTTGCCCCTTAGTTCGGACAACAGCCAATCCTGGCGTTTCTCCTCAGACCATTCAGAGTAGGATCCGATCCCAAGATGTG
Dh_3118	ATGATGCTGAGTGAGTGGGTAATTAAGATTCCAATCTTCTTTGTAATGGGGATAGCAACCACCCTTGATGCACCGAGGAAACTGCTCTCCTCGGAAGCTCTTCAACGATTAGAGCCCTGTAAGCTCACCTTGGGGTCCCCCTCTGATAGAATGAATGCACTTGTTGAGGCCATCCTTGTTAAACCATGTTCTGGATTCTGCATCGGCCATGAAGTTGCGGTTTTCCTCAGAAATTACTTTTTCAGGCACGATGGGACAATAACATCTTTTATAAGTGCTCTCAAGCTTGCGTGCAGTAAGCACTTCTCCGTCGAACCTTTGAGC
Dh_3120	ATGCAGGCAAGAAATAATGCTCGGGTGTTGATATCTGGATCACTTGATCTGTTTAGCAACCGGTTCCTAAAATCTGATGTCCAGAAGGCTGGTAGCAAGACAAGGCATGAGAAAGCTGGAAATGAACAATTTGTGACAGAGACAAGCAAATGGGTCTTCCATGAGAGAGGCCATCTAAAGGCAGTGAATGTCAAGCACCACAAGGTTGGGGAGACAAATGAACCTGGCATGTACCGCATCAATGATGACTTGGAATACTCGGTTGAGATCTATGAATGGTCTGGAACAAGTTGGAAGCCATATGTTGCTGATGATGTTCAAGTTCAGTTTTACATGATGAGC
Dh_3125	ATGAAAAGGTTGGAGGAAGACGAGAGCAATTGGCCATCCCGCAAAGATGTTGTTGCTTGCGCTTCCGTTTGTAGAACTTGGAAAGAGACGAGCAAGGATATAGTGAGAAATCCAGAATTTTGTGGAAAGCTCACATTTCCGGTATCTCTTAAGCAGCCTGGACCTCGAGATGGAGCAATCCAATGTTTCATAAAAAGGGACAAATCAAAACGAACTTATCATCTCTATTTGTGCCTTAGCTCTGCTGTGCTGGATGAGAATGGGAAGTTCCTACTAGCAGCTAAAAGGAGTAGGCGAACGACATACACTGACTACGTCATTTCTATGGATTCTAAAAATATCTCCCGATCA
Dh_3126	ATGAAAAGGTTGGAGGAGGATGAGAGCAATTGGCCATCCCGCAAGGATGTTGTTGCTTGCGCTTCCATTTGCAGAACTTGGAGAGAGATGTGCAAGGATATAGTGAGAAATCCAGAATTTTGCGGAAAGCTCACGTTTCCGGTATCTCTTAAGCAGCCTGGACCTCGCGATGGAGTAATCCAATGTTTCATAAAAAGGGACAAGTCGAAACTAACATATCATCTCTACTTGTGCCTTAGCTCTGCTGTGCTCGATGAGAATGGGAAGTTCCTACTAGCAGCTAAAAGGAGTCGGCGAACAACACACACTAACTATGTCATTTCTATGGATTCTAAAATTATCTCCCGATCAAGTAGTGGC
Dh_3127	ATGTGCAAGGATATAGTGAGAAACCCTGAAATTTGCGGAAAGCTCACGTTTCCGGTATCTCTTAAGCAGCCTGGACCTCGAGATGGAGTAATCCAATGTTTCATAAAAAGGGACAAGTCAAAACTAACTTATCATCTCTACTTGTGCCTTAGCTCTGCTGTGCTTGATGAGAATGGGAAGTTCCTACTGGCAGCTAAAAGGAGTCGGCGAATGACATACACTGACTACATCATTTCTATGGATACTAAAAATATCTCCCGATCA
Dh_3133	ATGCCCCTATATTATCCTTTCTTCTATAGCAACACCTATTTTACCTCACCAGTAAAATACCTAATACCAACCGGCGACGTCAACAAAGTTGGTAAAAATAATCCTCTACTCTCACTCATCAGCTCTGTTTATGTTCTTATTTGCCAGAGC
Dh_3134	ATGGTTGGACGCTCTGATATGCTTGAGGTTGATCCAGAAGTAGTGAAGAGCAATGAGAAACTTGAGAACATTGATCTCTCCCTGATCTTGAAACCAGCTGCAGAGATTCGTCCTGGGGCTGCTCAGTACTGTGTTGAAAAGCAAGATCATGGCCTTGACATGGCATTGGATAACAAACTTATAGCTTTATCAACAGCCGCGCTTGAAAAGGAAGTTCGTGTTTTCATTGAGACTCCAATCCATAACACTAATCGAGCGGTAGGCACTATGCTTAGCCATGAAGTGACAAAACGTTATCACATGAAGGGATTACCTGCGGGTACCATTCATGTGAAGCTCACTGGAAGTGCTGGTCAAAGTTTTGGATCTTTTATCTGTCCTGGAATCACCCTTGAGCTT…
Dh_3135	ATGGAGGAAGACGAGGTAGACGACATTGCTGAGATCAAGGCTGCTCACTTTGAGGAGTCAATGAAGTACGCACGCCGGAGTGTTAGCGACGCCGACATCCGCAAATACCAGGCGTTTGCCCAGACGTTGCAGCAGTCTCGCGGATTCGGCAGCGAGTTCCGCTTCTCCGAGCGGTCAGAAGCTGGCGCCGGAGCTGCAGCCGATCCTTTTGCATCTGCTGCTGCG
Dh_3142	ATGGCATCTCTTTTCTCTTTGTCTTCCTGGGCAAACTTGTCAGCTTCTTGTACCATTTTCTCAACCTCATCCTTTGGTAGTGTACTAGCGCCAGTGATGGTGATATCCTGCTTCTTTCCAGTACCCTTGTCAATAGCAGCAACAGAGAGAATGCCATTGGCATCAATATCAAACTTCACTTCAATTTGTGGTACACCACGTGGTGCAGGAGGGATTCCATCCAACCGGAAACTTCCAAGAGACTTGTTATCCCTGACAAACTCTCTTTCTCCCTGGAGAACATTAATCTCAACACTTGTCTGTCCATCT
Dh_3153	ATGGTGTCAAGGCTTAAGCATGAAAATGTTGTTGAGTTGCTTGGTTACTGTGTTGATGGGAGCCTCCGTGTCCTTGCTTATGAGTTCGCTACTATGGGTTCTCTTCATGATATGCTTCATGGTAGGAAAGGTGTTAAAGGAGCTCAACCTGGTCCAGTTTTATCGTGGGCACAACGTGTGAAGATAGCTGTCGGGGCAGCAAAAGGCCTTGGATATCTTCATGAGAAAGCACAGCCTCATATCATACACCGGGACATAAAGTCCAGCAATGTTCTTCTTTTTGATGATGATGTAGCTAAA
Dh_3154	ATGGTGTCAAGATTTAAGCATGACAATGTTGTAGAGTTGCTTGGTTATTGTGTTGATGGAAACACCCGTATCCTTGCTTATGAGTTTGCTACAATGGGTTCTCTTCATGATATGCTTCATGGACGGAAAGGTGTGAAAGGAGCTCAGCCTGGTCCGGTCTTATCTTGGACACAACGAGTGAAGATTGCTGTTGGGGCAGCAAAAGGCCTAGAGTATCTTCATGAGAAAGCCCAACCTCATATCATACACCGGAACATCAAGTCCAGCAACGTTCTTCTATTTGATGATGAT
Dh_3155	ATGCTGGTTACAACAGTTGGAATGCGAACCCAATGGGGAAAACTTATGGCTACTCTCAGCGAAGGCGGGGATGATGAAACCCCACTGCAGGTCAAGCTTAATGGAGTTGCAACTATTATAGGCAAGATTGGTCTATTTTTTGCGGTCATAACTTTCATTGTCCTGTCTCAAGGGTTAATCAGCAAGAAGTACCATGAGGGGCTGCTTTTAAGCTGGTCAGGAGATGATGCACTGGAGATGTTGGAGCATTTTGCTATTGCAGTTACTATTGTTGTTGTTGCTGTTCCTGAGGGATTGCCCTTAGCAGTCACGTTGAGCCTTGCATTTGCAATGAAGAAAATGATGAATGACAAGGCACTGGTTCGCCACTTAGCTGCATGTGAAACTATGGGCTCA
Dh_3158	ATGACCCTTCATGGGCGCCACATATATGGCCAAGCAATCAAGGTGAACTGGGCGTATGCAAGTACACAGAGGGAGGATACGTCTGGGCATTTCCATATTTTTGTTGGTGATTTAAGTTCTGAAGTGAATGATGCAACTCTTTATGCCTGTTTCTCAGCATATCCTTCTTGTTCTGATGCTCGAGTCATGTGGGACAATAAAACTGGACGCTCCAGAGGTTATGGTTTTGTCTCCTTCCGTAATCAACAGGAAGCTGAAAATGCTATAACTGAAATGACTGGTAAATGGCTTGGAAGCAGACAAATAAGGTGCAACTGGGCAACAAAGAACAAT
Dh_3163	ATGCAGATGTTGACGGCTCGACCAAGGCGAAGACAGGGATGCACGGGAGGAGGTTTGGCGGGAACCAGGTGGTTGCTGTGTTCTACCCTGAGAACAAGTTTGCTGATGGTGAATACGACGGTTAAAATCAAAATTCTACCAAGTTGTAACGCCCATAAGGCGGATTTTTTCGTCAGTTTGAGAATCAGATCTAATTTTCCATGTTATCAGTTTGAGATTCAGATC
Dh_3165	ATGGTCATGGTCTTTGGCGAGATCACCACCAAGGCCAATGTCGACTACGAGAAGATCGTGCGCGACACCTGCCGCAACATCGGCTTCATCTCCGATGATGTTGGGCTCGACGCTGACCACTGCAAGGTGCTCGTGAACATTGAGCAGCAGTCCCCTGACATCGCCCAGGGCGTGCACGGCCACTTCACCAAGCGC
Dh_3176	ATGCGGCCTGGTGTGTCATTGAGACCTGGCACTCCTGTGGAGGAAGTTTTTCCCCTGGTGGAAGCAGAAAACCCTGTAGAATTGGTTCTTGTGATGACGGTTGAGCCAGGCTTTGGTGGTCAGAAATTCATGCCAGAAATGATGGATAAGGTGCGTACACTGAGAAAGAAGTACCCTTCCCTTGACATAGAGGTCGATGGTGGCCTGGGTCCTTCCACCATTGATGCGGCCGCATCTGCTGGGGCCAACTGCATTGTCGCTGGGAGCTCTATATTTGGAGCTGCTGACCCAGGAGAGGTCATGTCGGTGCTACGAAAGATCGTTGAAGAGTCTCAGAACAAAAGC
Dh_3181	ATGGCTTACAAAGCCATAGCAGAGTACGGTCTTAATCAGCGCATCGGTCCAATATCACTAGCTACATTGTCAAATGGTGGGCTAGATGACTCCGGAGGTTCTCCATGGGGAAGGGATCAGGGCCATCTAGTTGATCTTGTCCAGCGGGAAGTAAAAGCACTTCTACAATCAGCGCTTGAAGTAGCTCTTTCAGTTGTTCGTGCTAATCCTGCAGTCTTGGAAGGCCTTGGAGCATATTTAGAAGAGAATGAAAAGGTTGAGGGCGAGGAGCTTCAAGAGTGGCTAAAGTCGGTTGTTGCCCCG
Dh_3188	ATGCAAATCCAGAACCCAACAGCCATCATGATCGCGAGGACAGCGGTGGCACAGGATGACACCAGCGGCGATGGCACGACCTCCACCGTGCTTTTCATTGGGGAGCTTATGAAGCAGTCTGAGCGATGCATCGATGAAGGTACTCATCCACGGTTTTTGGTTGATGGCTTCGATGTTGCCAAGAGAGCAACCCTTGAATTTCTAGAGAAATTCAAGACATCAGTTGTTATGGGTGATGAACCCGACAGAGAGATCTTGAAAATGATAGCAAGAACAACACTTAGGACAAAGTTGTATGAAGGATTGGCTGATCAGTTGACTGATATTGTTGTAAATGCGGTTCTATGCATCCGCAAACCTGATGAACCAATTGATCTTTTTATGGTGGAAATAATGCAC…
Dh_3199	ATGTTGCGTAGGCAGTCTCTCCGCCCTGATAACATCAAGATGTTTGTCCTGGATGAAGCGGATGAGATGCTTTCTCGTGGTTTCAAGGATCAGATTTATGACATCTTCCAGCTCCTCCCAGCAAAGATTCAGGTTGGGGTCTTCTCTGCCACCATGCCCCCCGAAGCCCTTGAGATTACTCGCAAGTTCATGAACAAACCTGTGAGGATACTTGTGAAGAGGGATGAGCTCACCCTTGAGGGTATCAAGCAGTTCTATGTCAATGTGGAGAAGGAAGAGTGGAAGCTTGACACACTCTGTGACCTGTATGAGACCCTGGCCATCACCCAGAGTGTC
Dh_3206	ATGGGGAGCGCCTGTCAAGCTGGCACGGACGGGCCTTCCCACAAGGGTGTTAGGGGGATTGGGAATGGCACTGTAGAGAATGGTCATGGTCTCGAGGCAGAGGAGGAGGAAGAGGAATGGAGGAATGGCAAGGAAGAGGACTTGCCCAATGGGCACAGTGTGCCGCCAGTTGCACAGCAAGCGGACGAGCAGAAGCAGCAGCAATGGCGTATCATCCAGTGGGAGAGGTTCCTCCCTGTGAAGACGCTGAGGGTCTTGTTGGTGGAGAATGATGATTCTACCCGTCAGGTGGTCAGTGCCCTGCTCCGTAAGTGCTGCTACGAAGTTATCCCTGCTGAAAATGGGTTACATGCATGGAAATATCTTGAAGATCTGCAAAACCATATTGACCTTGTATTG…
Dh_3207	ATGCCAAATATCCCAGGAATAGAGCATGTTATAGATTCTGATGCTGCACTGGACCTGCCTTCAAAACCTGACAAAATTGCAATAGTGGGAGGTGGATATATCGCTTTGGAGTTTGCTGGCATTTTCAATGGCTTAAAAAGTGAAGTTCATGTGTTTATTCGGCAGAAGAAAGTTTTAAGAGGGTTTGATGAGGAGGTCAGAGATTTCATTGCTGAACAGATGTCTTTAAGGGGTATCACATTTCATACCGAACAAAGTCCTCAGTCAGTAACCAAATCAAATGATGGTTTG
Dh_3211	ATGATGAGCATGGTGGATTCTATGACCATGTGCCCACGCCGGTCATTGGGGTGCCCCAGCCTGATGGAATTGTTGGGCCTGACCCGTACTACTTCAAGTTTGATCGGCTTGGGGTGCGTGTGCCCAGCTTCCTCATCTCACCGTGGATTGAGAAGGGCACTG
Dh_3213	ATGGAGGTGGAAGCCGTGAAGTCCAGGAGTAAGTCCAGTGACACGGACGTTCACTGTTGTAGGACCGTCGTCTTCCTGGGTGAGCGTGACGACGCCCTCGACCTCGGAGTTGCCCTTGAGCACAGCGACGGCCTTCTTGGTGGCGTCGGCGACGACGAGCGCCCTGGCGGCGGCGGTGCCTCGGCGGAGCGAGTGGAAAGGGCG
Dh_3215	ATGGCCACCGCCGCGTCGGATCTGGAGAGCAAGGCCAAGGAGGCCTTCGTGGACGACGACTTCGAGCTGGCAGCCGAGCTCTACTCGCAGGCCATCGAGGCCGGGCCCGCCACCGCCGAGCTCTACGCCGACCGCGCCCAGGCGCACATCAAGCTGGGGAACTACACTGAGGCAGTAGCTGATGCCAACAAAGCGATTGAACTTGATCCTTCGATGCATAAAGCGTACTTTCGGAAAGGTGCTGCATGCATCAAGCTTGAGGAATATCAAACTGCAAAGGCTGCTCTTGAATTGGGTTCTTCCTATGCATCTGGTGACTCAAGGTTTACTCGTCTAATGAAGGAGTGTGATGAGCGCATTGCTGAGGAGGCTAGCCAGATGGCAGTAAAGAAGGCTGAG…
Dh_3216	ATGCTACAAAGTTACCTTGGTGCAGAGCGTTTCCAGAAAGCTTTGGCGTCATACATAAAGAAGTATGCTTACTCAAACGCTAAAACGGAAGACCTATGGGCTGTTCTTGAGGAGGAAACTGGGGAGCCCGTTAAGGATCTTATGACTACATGGACTAAGCAACAAGGATATCCTGTTATATATGCAAAACTAAATGGACATGATTTGGAACTTGAACAGGCGCAGTTTCTGTCAGATGGATCATCTGGTCCTGGCATGTGGATTGTTCCTATAACATCATGTTGTGGCTCATATGATGTACAGAAAAAGTTTCTATTAAAAAGCAAGACTGATAAGATGCATATAAAAGACTTTACATCCTCTCAAACTGCAGACGGAGGGAAGGGTCAAAACTTTTGG…
Dh_3221	ATGGCCCCTGGGCTCTACACCGAGATCGGCAAGAAGGCCAGGGATCTGCTGTACAGGGACTACCAGACCGACCACAAGTTCACCCTCACCACCTGCACCACCAATGGCGTCGCAATCACAGCCGCAGGGACAAGGAAAAATGGGTCCATCTTTGGCGAGCTTCACACCCAGCTTAAGAACAAGAACTTGACTGTTGATGTCAAAGCAAACTCTGAGTCAGATCTTTTGACAACAGTTACAGTGGATGAGTTTGGAACTCCAGGACTGAAATCAATTCTCAGCTTGGTTGTTCCAGACCAGAGGTCAGGGAAGTTTGAACTCCAGTACCTACATGAATATGCTGGCATCAATGCAAGCGTCGGGCTGAATTCCAACCCTATGGTTGACCTTTCTGGTGTC…
Dh_3224	ATGGATATGGTTAGGGGTAGGATTACTGTCCAGACAGAGAAGTCTCCTTATCAGTACCGTGGTATGTTTCATGCACTGGGCACAGTCTACCGTGAAGAAGGCTTTCGTGCTTTGTACAGAGGGTGGCTTCCATCTGTAATCGGAGTTGTTCCATATGTTGGCCTTAACTTTGCTGTATACGAGTCTCTGAAGGACTGGCTTCTTCAGACAAATCCATTTGGACTTGCAAAGGATAATGAGTTGCATGTGGTAACAAGGCTTGGATGTGGAGCTGTGGCTGGAACCGTAGGGCAGACTGTTGCATACCCTCTTGATGTCATCAGGAGAAGAATGCAGATGGTCGGTTGGAGTCATGCCGCTTCTATTGTTACTGGAGAAGGCAAAGAGGCACTCCAGTAC…
Dh_3225	ATGCGGCCAGCATCACTAGCGCTTAGAACCTTCTCAAACAGTGGAACAATGGTGGAATTTGAATCTCCAGAAATTTGCTGCAGCTCTTGGTCTGTTATTCTCGGCCAATACCGAGGAAGTAAT
Dh_3226	ATGATGCAATTTGATTTGGCTCTTACTTGTTACGAGAAAGCTGCATTGGAGAGACCATTGTATGCCGAAGCTTATTGCAACATGGGAGTTATTTACAAGAATCGGGGAGAGCTAGAAGCAGCAATTGCCTGTTACGAGAGGTGCTTGACTATTTCCCCCAACTTTGAGATTGCTAAGAACAACATGGCAATAGCGCTAACCGACTTGGGTACAAAGGTAAAAATTGAAGGTGACATCAATCAAGGTGTGGCGTATTACAAGAAAGCACTGTTCTACAATTGGCACTATGCTGATGCCATGTATAATCTTGGTGTTGCATATGGTGAAATGTTGAATTTTGAGATGGCTATTGTTTTTTATGAGCTTGCTCTGCACTTTAATCCTCGCTGTGCGGAGGCG…
Dh_3228	ATGTATCGTGTTAGTAAGGGTGCACCTGAGCAGATTCTCCACCTGGCTCACAACAACTCAGACATAGAGCGGAGGGTCCATGCCGTGATCGCTAAATTTGCAGAGCGTGGACTTAGATCGCTTGCTGTAGCATATCAGGAAGTACCAGATGGGAGGAAAGAAAGTCCTGGTGGCCCGTGGCACTTTGTTGGTCTCATGCCACTTTTTGATCCTCCAAGACATGACAGTGCTGAAACAATTCGGAGGGCACTTAACCTTGGTGTCAATGTCAAGATGATCACCGGTGACCAGCTTGCTATTGGAAAGGAAACAGGGCGTCGCTTGGGAATGGGTACAAACATGTATCCTTCTTCTGCTTTGCTGGGACAGAACAAGGATGAGTCC
Dh_3229	ATGTATCGTGTCAGTAAGGGTGCACCTGAGCAGATTCTCCACCTGGCTCACAACAAGTCAGAGATAGAGCGGAGGGTCCATGCTGTGATTGACAAATTTGCAGAGCGTGGTCTTAGATCTCTTGCTGTAGCATATCAGGAAGTACCAGATGGGAGGAAAGAAAGTCCTGGTGACCCATGGCATTTTGTTGGTCTCATGCCACTTTTTGATCCTCCAAGACATGACAGTGCTGAAACAATTCAGAGGGCACTTAACCTTGGTGTCAATGTCAAAATGATCACAGGTGATCAGCTGGCAATTGGAAAGGAAACAGGGCGTCGCCTGGGAATGGGTACAAACATGTATCCTTCGTCTGCTTTGCTGGGACAGAACAAGGATGAGTCCATTGCTGCTTTACCA…
Dh_3235	ATGTACTACAAGGTCTTAATAGATAACATTGAGGAGTATGCACCTATTGTTTACACACCAACTGTTGGACGTGTTTGCCAAAACTACAGTGGTTTATTTAGACGGCCTCGGGGAATGTATTTTAGTGCGGAAGATCGTGGGGAAATGATGTCCATGGTGTACAACTGGCCAGCTGATCAGGTTGACATGATCGTGGTGACTGATGGAAGCAGGATATTGGGCCTGGGTGATCTGGGAGTGCAAGGTATTGGCATTGCTATTGGAAAGCTGGATTTATATGTTGCTGCTGCTGGAATAAATCCTCAGAGGGTTCTTCCAGTTATGATTGATGTGGGAACAAACAATGAGAAACTCCTCAAGGATCCTCTTTATCTTGGGCTACAAGAACACCGTCTTGAG…
Dh_3238	ATGTGGCAGAAGCATCTTTTGTTGGTCACTTGCTTATGGACTCTGTCATGTGCCTTGCTGATTCACGCTTCCTCTGATGGATTGCTAAGAATCAACCTGAACAAGAAGAGACTGGACAAGGAAAGTTTGACTGCTGCAAAATTGGCAAGGCAGGAGGGCCACCATCTGAGGTCTGATGGCTCTCGCCACTATCTCGGCGTTTCAAGTGATGACATAGTTCCTTTGGACAACTACCTGGACACTCAGTACTTTGGAGAGATTGGCATCGGCACGCCACCGCAGAACTTCACTGTGATATTCGACACCGGAAGCTCCAACTTGTGGGTTCCATCGTCGAAATGCTATTTTTCAATAGCATGCTACTTACACCACAGATACAAGTCAACCAAGTCAAGCACA…
Dh_3246	ATGCTTGAAGCAAGTGGGGAGGATGAAGTACCTCCGCCCGCTCTACAGCTCGCTCGCCCGGTGCTCCGGCGAGGAGAAGATGCTGGCCCAGAGGATCTTCTCAGAGGCCCACGAGTTTTATCACCCGATAGCTCGCGGCGTGGCGGAGAGCATCCTTTCGAAGCATGGCTAGCTGAAACCGTATCTTAC
Dh_3251	ATGGGTATTGCTGAACAGATGGGTCGGACACTTCAAAGAACTTCCATTTCTACTAACATAAAGGAAAGGCTAGACTTTTCTTGTGCTCTATTTGGTCCAGATGGTGGCCTTGTTGCAAATGCCCCACATGTCCCTGTGCATTTAGGAGCCATGTCTAGCGCTGTGCACTGGCAGCTTAATTATTGGGGTGATAACCTCCATGAGGGTGATGTTCTCGTAACAAATCATCCATGTTCTGGGGGTAGCCATCTGCCTGATATAACAGTTATCACACCAGTTTTTAATGATGGTAAGCTGATCTTTTTTGTTGCTAGTAGAGGTCACCATGCAGAGATCGGTGGTATTACCCCAGGGAGCATGCCTCCTTTCTCAAAATGCATTTGGGAGGAAGGTGCTGCC…
Dh_3253	ATGCAAAACAAGACAACCCCAGATCGCTTACTAGCGGCAGTAGTAGACTGTAGACACGTCTTACGCAACAGCAAACCCCAGTTCGGAGAGCTTGAGGTGGGCCTCCTTGTAGTCATCAAAGAAAGCCTTCTCATCCGCAGCATATTTCTCCACGAGTGGGCGGAAGACAGGGTCACTCAGCAGGGCTTTGTCACTAGGAAGCTGAAGAAGGCCTTCCTTGTCACCACTCAGAAGCTCCTTGAAGTAAGAGTTGTCAAATGTCAAAGGGTTTTTAGTCCAGGGTCCCTCAAAACCAGATCTCTCCTTGTGGCACCTTCCCAGGGTGTGACCACCAGAGAGGGCAACAATGTCCTTGTCACTCAAGCCCATCTGCTTGCCGAAGACTTGCCT
Dh_3255	ATGGCGAACATGGGGTCCATTGCATCGCTGGTTATGGCGGTGATCATTAGCAGTGGTGGGGATGACGAGCACAATATGACTCGAGGCGGCATTCCGTCGGCAATGAAGTTGTGGGGATTGGTGGTGTGCCACCACACATCTCCCCGGTGCATCCCATTCCCTCTGCGGTATGCATGTGAGTTCCTCATGCAGGCCTTTGGGCTGCAGCTCAACATGGAGTTGCAGCTTGCGCACCAGCTGTCAGAGAAACACATTCTGCGAACACAAACTCTACTGTGTGACATGCTACTTCGGGATTCGCCAACTGGCATTGTCACACAGAGCCCCAGCATCATGGACCTTGTGAAGTGTGACGGTGCTGCGCTGTATTACCATGGGAAGTACTACCCTCTGGGTGTT…
Dh_3256	ATGAAGAACTTTGATGTTGGGCATGTGCCGTTGAGGGTTGCAAAAGCTAAGCAGCTACTTGGCACAATTAACAACAACTTTGGAACACTTGCTTTTTGCCGCCGGTACTTGGACCGCCTTGGTGAGACCAAGTATCTCATGGCACTGAAAAATCTTTGTGATGTTGGCATAGTTCAGCCGTACCCTCCATTGTGTGACGTGAGGGGGAGTTATGTGTCCCAATTCGAGCACACCATCTTGCTCCGGCCAACCTGTAAAGAAGTCATATCCAGAGGTGACGACTAC
Dh_3259	ATGTTTGACTTTAATGGTGAACTGAAGAGTTCTCACAAGGAATGGATGGTTGTCTACACTGACAACGAAGGTGACATGATGCTGGTTGGGGATGATCCCTGGAATGAATTCTGCAATATGGTTCATAAGATCTTCATCTACACGAGGGAGGAGGTCCAGCGGATGAATCCAGGAACCCTGAACTCAAGGTCTGAAGAGAGTCCTGCTAATTCAATGGAAAGAGGCTCAGCTGCCAGAGAAACACGAGGATGCTTACCCGCCTCGTTTCGTAATTCCGAGAACTGC
Dh_3262	ATGGAGTATAATAGACTCTACAGTGTGGCTGTTCCATCTCTGAGGATCCCAGAGTATAGTGCTGTTAAAAGCAAACCCAGAGAAACCAATTGGAAATCGACGAGATACACCCCTTCTCTGGTTTGTATGCCATCCAGTGACTTGATTACCCTTACAAAGGGGGCCTTC
Dh_3263	ATGCGGAAAATCAGGCGCTTTGGTACATGGCCAGTAGCAATACATGTTGGGACCAAGTATAGAGTGATTTTAGAAGGCCCCCTTTGTAAGGGTAATCAAGTCACTGGATGGCATACAAACCAGGGAAGGGGTGTATCTCGTCGATTTCCAATTGGTTTATCTGGGTTTGCTTTTAACAGCACTATACTCTGGGATCCTCAGAGATGGAACAGCCCAACTTTAGAGTCTATTATACTCCATTCAGGTGGCAGAGGTGGTTTGCAGGAGTCAAGATTTATT
Dh_3266	ATGTCATTTGTTCCTGCAATGAACTCTGCTGCCCCTATTGATGATCCAATCATGAACCTGTACTCTGACCAGGGAAGCAACTCCCTTGACTGCTCGGACCTGGGCTGGGAGAATGATACCAAGACTCCAGATATTACATCTATTGCTCCCATTTCCACCATAGCTGAAGGTGATGAATCTGCATTCATCAAGAGCAATACCCACAACTCAGTGGTGCCTCCTGATATGGAGAACAATAGTGTTGATCTCACTGATGGGCTGCCCGATTTAGAACCTTACATGAGGTTTCTTCTGGATGGTGGTGCGAGTGAGTCAATTGATAGCCTTCTCAACCTTGATGGATCTCAAGATGTCGTCAGCAACATGGACCTGTGGAGCTTTGATGACATGCCCATCTCT…
Dh_3275	ATGCGCAGTGGCTTGACCAGGTACTCAGCCGCCCCAAGCCGCAAGCACTTGACAACAACAGAAACCTCGTCTCTTTTGGACATCATGATGATGGGGATGTGGCGCAGTTCCTTGTTCCTGGCAATGTACTTGAGCATCTTGAAGCACTTGGAGACGGGCAGATCAACCTCGGCCAGGATGATGTCGATCTCTGCCCCCTCG
Dh_3281	ATGTCTCACCTAAAAGCACTAACACATATAGAAGAGACAACAATGATATTTCTTTTGAATTTTTATTTCCCCCCTATTTATTGTTCCTTTTCATCATCCCCAATTTTACACTACGAATTTGGTACAAGAGATGAATCATCCGCAAAGTTGATGCTC
Dh_3283	ATGATCCAACAATTCATGGATGCTGCATTAACTCAATTTGGTTCTGGGTGGGTTTGGCTTTGTTACAAAGGGAGCAAGTTGCCTCACGTGAATTCAAGAAGCCCAATCCCATCTGACAATTATGGTAGGCTGGTCATCTCAAAGACTCCGAATGCTGTCAATCCTCTTGTCTGGGGTCACTCTCCACTCCTTGCGATTGATGTTTGGGAGCATGCGTACTACCTGGATTATGAGAATCGGAGGGCTGATTATGTCTCGACATTTCTAGAGAAGCTTGTATCATGGGAAATGGTCGAGTCCAGGCTCAAGAAGGCCGTCATACGAGCAATAGAAAGAGACGGGCATATGAACAGAAAGCAGCTAAGGAAGCAACATTTAGCTCGGGCAAAAAGCCGGATC…
Dh_3286	ATGTCGTCGTCGGCCGGCGGCGGGCAGCAGTTCCGGTACACGCAGACGCCGTCCAAGGTGCTGCACCTGCGGAACCTGCCGTGGGAGTGCACCGAGGAGGAGCTCGTCGAGCTCTGCAAGCCCTTCGGCAGGGTCGTCAACACCATGTGCAACGTCGGCGCCAACCGCAACCAGGCCTTCGTCGAGTTCACCGACACCAATCAAGCTATTTCAATGGTTTCTTACTTTGCATCATCTTCGGAACCAGCGCAAATCCGAGGCAAAACTGTTTACATTCAATATTCAAATAGACAAGAAATAATTAACAACAAGAGCCCTGGAGAGACTGCTGGAAATGTGCTACTTGTTACCATAGAAGGTGTTCAAGCTAGTGATGTCACCATTGATGTGATCCATTTG…
Dh_3287	ATGCCTCAAACAGTAGCAGTCACACCTGAGGAGAATGAAGCCATACTACGTCTTGAACAAATGGGCTTCGATCGTGACCTGGTTCTAGAGGTTTTCTTTGCGTGCAACAAGGATGAGCAGCTCGCTGCAAACTATCTTTTGGACCACATG
Dh_3288	ATGGAGTTGATCACAAATGTCTGCGAGTATGAGCAGCTCGCGAAGCAGAAGCTGCCGAAGATGGTCTACGACTACTACGCCTCCGGCGCAGAAGATCAGTGGACACTCAAGGAGAATAGGGAGGCCTTCTCTAGAATTCTGTTTCGTCCACGCATACTGATTGACGTGTCACGCATCAACATGGCCACAAATGTCTTGGGCTTCAACATTTCCATGCCTATTATGATTGCTCCCTCAGCCATGCAGAAAATGGCTCATCCTGAAGGAGAGCTTGCTACTGCAAGAGCAGCAGCCGCAGCAGGAACTATAATGACATTGTCTTCATGGTCTACTTCTAGTGTTGAAGAGGTTAACTCAGTAGGA
Dh_3292	ATGTCTTGGATGAATGATGATGGTGGCTTTGCAACATATGAACTGACTAGGTCTTACGCCTGGCTGGAGCTCATCAATCCTGCTGAGACCTTTGGGGACATAGTGATTGATTATCCGTATGTTGAATGTACTTCAGCAGCAGTTCAGGCCCTGACATCATTTAGAAAGCTCTACCCTGGGCACCGCAGGAAAGAGGTAGACAACTGTATCAGCAAAGCTGCTAATTTCATTGAGAGTATTCAGAGAAGCGATGGTTCATGGTATGGCTCTTGGGCTGTTTGTTTCACCTACGGCATATGGTTTGGAGTGAAG
Dh_3316	ATGACAGCGAAGGCTTGGGTGCTAAGACTCCTGCTTCACTTCCAGAGCTTCCGCAGGGACATGTTCTTTTCTGTATCCTTCTTCATCACCTTTGCGACCGCCATCTCAAAATCCTCCTGGGTGACATGCACCCTTCTCTCACGAAGGGCAAACATTCCAGCCTCCGTGCAGACCGCCTTTAGCTCTGCTCCTGATGCTCCGTTCATCTTCTCAGCGATCTTTTTCAGATCAATGCCACGCATCAAGTTCATTTTTCTT
Dh_3318	ATGCTCCTCTTCGACACGCTCTCGGAGACCGCCGAGTTCGCGCGCCGCTGGGTGCCCTTCTGCAAGAAGTTCACCATCGAGCCCCGCGCCCCCGAGTTCTACTTCTCCCAGAAGATCGATTACCTCAAGGACAAGGTCCAGCCGACGTTCGTCCAGGAGCGCCGCGCCATGAAGAGAGAGTACGAGGAGTTCAAGGTGCGGATCAACGCGCTGGTGTCGAAGGCGCAGAAGAAGCCGGAGGAGGGGTGGGTGATGCAGGACGGCACGCCGTGGCCGGGGAACAACACGCGCGACCACCCGGGAATGATCCAGGTGTACCTCGGCAGCCAGGGCGCGCTGGACGTG
Dh_3321	ATGGACTACCTTGACAATATGAAGGGAAAAGAGCGATTCACAGAGCAGGGGGATGCTATTGTGTTTGAATCAGAGGTTGACAAAATATATCTGGATGCACCATCAAAAATTGCAATTATCGATCATGAGAAGAAAAGAACATTTGTCCTAAGGAAAGATGAGCTTCCAGATGCTGTTGTATGGAACCCATGGGACAAGAAG
Dh_3326	ATGATCAGCAACCCTGTCAACTCGACTGTCCCGATTGCAGCTGAGGTATTCAAGAAGGCTGGTACCTATGATGAGAAGAGGTTGTTTGGTGTGACCACTCTTGATGTTGTTCGTGCTAAGACTTTCTATGCTGGGAAGGCCAATGTACCAGTTACTGATGTGAATGTCCCTGTTGTTGGTGGTCATGCGGGTATCACCATCCTGCCACTGTTCTCACAGGCAACTCCTGCGACTAATGCATTGTCTCATGAGGACATTAAGGCTCTCACCAAGAGGACACAAGATGGTGGAACGGAAGTTGTTGAAGCAAAGGCTGGAAAAGGCTCT
Dh_3328	ATGGGTTGCTGCAGCAGCCGGAGCTCCGATTCGCCGGCCAGCCGCGTCACGCGCTGGCGCTCCACCGGGATCGTCGCCCTCCGGGACGCCAGATTGAAGGTAGTACCAAATGAAGTTCTACAAGTGGGGAATTCCCTGAGGACTCTTGATCTGACAAACAACAAGATAGTTGAGATTCCCCAGGAAGTTGGCAGATTTGTGAATATGCAAAGACTTGTTTTGGCTGGTAATTTGATTGAAAACATTCCGGCTAACATTGGGTACCTGCGGAACCTTAAAATCCTAACACTTGACAGAAATAGGATCTCTATCTTGCCTGAAGAATTGGGTTCTCTATCAAATCTTCAGCAACTTTCGATTTCACAGAATTCTTTACTGTGCCTGCCTAAGAGTGTAGGA…
Dh_3330	ATGAACAAAGATGCTGTCTTAGAAGCAGCAAGAAAGGCAAAAGAGGCTGGGAGCACTCGTTTTTGCATGGGAGCTGCATGGAGGGACACCATTGGCAGGAAAACAAATTTCAAACAGATTCTCGAATATGTCAAGGACATAAGGGGTATGGGGATGGAGGTCTGTTGCACCCTGGGCATGTTAGAAAAACAACAAGCTGAAGAACTCAAGAAGGCTGGACTTACAGCGTATAATCATAACCTAGATACATCAAGAGAATATTATCCAAACATAATTACCACGAGATCATACGATGATAGACTGCAGACTCTTCAGCATGTCCGTGAAGCTGGAATAAGCATCTGCTCAGGTGGAATTATTGGTCTTGGAGAGGCAGAGGAGGACCGGGTAGGGTTGTTG…
Dh_3334	ATGGAGAAGTTTCTCAATCTGAAATCTGTCAGGGAGAGCCTAGGAGTTGGAGACATAGAGTTTGTTTCATGCAGCCCAACTGTCTATGAGGCCATGCTGTTAGATTGGATGAGGAACCTTGAAGTTGGAATCCCTGAACTCCTTGAGAACGACATCAAAGTGTTGATTTATGCAGGAGAGTATGATCTCATATGCAATTGGCTAGGG
Dh_3340	ATGAGATGGCAAATGCAGAGAAACTTAGGCTTGAACAACTGCAACGACAGGCTCGAAGGTTACAAGAGAAAGGGTGGCAACCCAGGTGGTTCAGGAAGGACGAGGACGACAGCTACCGTTACGTCGGCGGATACTGGGAAGCAAGGGAGAAGAGGAGCTGGGACGGGATTCCGGACATCTTCGGCCAGAGTAGTGCATCGCCTGGGTGGTCGTAGCTACCTTGCTTCCTTGTGTACT
Dh_3344	ATGAGAATGACTGTCTCAGTCTGCGTGATCCTTCTGGAGCTCACCAATGACCTCCATATGCTCCCTTTGGTCATGCTGGTTCTTCTGATATCAAAGACCATAGCTGATAGCTTCAACAAAGGGGTCTATGATCAGATTGTAGTGATGAAAGGTTTGCCATTCATGGAGGCTCATGCTGAACCATACATGAGGCATTTGGTTGCTGGTGATGTTGTGTCT
Dh_3346	ATGTTGAGTTTTTGGTTCCAAGTTCGATCAACAATATGTTTCGGTGCCCTTAAAGCCAGAATTAGTACTAGTGTTTTTGGGAACATATTTCATATTTTCATTAATCATGGCTGTGCTCTAGAGATTTTGTCATGGCTGTTGTTGAATACCTATGGTTGTTTGCGTGCATTTGCTTTTGATGTGATTTGCATGGTTGATCAGTTCATTTTGACCACGTCACTGTGTTTTAATTGGTTATTACCAGTTGGGGTT
Dh_3349	ATGACCTTGCAGTGCCCAAGCTTAACGGATTCTGGGTTGTCAAAAGTTGATGCAATCTCACCACCAGTGACAAGAGCTAGCCGTTCAATGCCCTCAAAGTCAGCATGCTCAATTGCAAGAATGCCAGCATCAGCAAAAAGTTCCTCAGGGAAGTTA
Dh_3350	ATGGAAGAGATACGGAGAAGGGCTGGAGCTGATGACAAGCCACTAAGAATGGTCAAAACTGTGTTGCATGAACTTGTAAAGCTTCGAGGTACAGCAATAAAAGGTCATCTTTCAATGGTTCCTATAGATGCTGAACCTCAGCCAATCATT
Dh_3353	ATGTCTTTGGAAATTCAAGATAGCGAGGTTGACATTGTGATTGCAGCACTACAACCCAACCTGACCACTTTCTTTGAGGCATGGCGGCCATTTTTCTCCCGATTCCACATCATTGTCGTCAAAGATCCAGAATTGGCAGAGGAAATTCAAATTCCTCCAGGTTTTGATCTCAAGCTTTACACAAAGTCAGACATGGAAGGAGTGCTTGGTGCCACGTCCATCAACTTCTCTGGCCATTCTTGCCGTTACTTTGGCTACCTTGTCTCCCGCAAGAAGTATGTCATCTCAATTGACGACAATTGCCTTCCAGCAAAGGACAGTAGCGGGATGACTGTTGATGCTGTTACACAGCATATGTCAAATCTGAAGACACCTGCTACACCTTTCTTTTTCAACACA…
Dh_3354	ATGTCTTTGGAAATTCAAGATGGCGAGGTTGACATTGTGATTGCAGCACTCCAGCCCAACCTGACCCCTTTCTTTGAGGCATGGCGGCCATTTTTCTCCCGATTCCACATTATTGTTGTCAAAGATCCAGAATTGGCAGAGGAACTTCAAATTCCTCCAGGTTTTGATCTCAAGGTTTACACAAAGTCGGACATGGAAGGAGTGCTTGGTGCCACGTCCATCAACTTCTCCAGCCATTCTTGCCGTTACTTTGGCTACCTTGTCTCACGCAAGAAGTATGTCATCTCAATTGACGACAATTGCCTTCCAGCAAAGGACAGTAGTGGGATGACTGTTGATGCTGTCACACAGCATATGTCCAATCTGAAGACACCCGCTACACCTTTCTTTTTCAACACT…
Dh_3356	ATGGAGGAGAAGTGCTCGCCCAAGGAGATCTGCGACAAGTATCATGCTATCCATAATGAGGTTTACAAGTGGTTTGACATAAAGTTTGACAAGTTTGGGCGGACGTCCTCTCCTCAACAGACAGACGTCTGCCAGGCAATTTTCCATAAATTGATGGGAAACAATTGGCTCACAGAAAATACCATGCAGCAGCTTTACTGTGATACATGCCAACGATTCTTAGCCGATAGGCTTGTGGAGGGAAAATGCCCAACAGAAGGCTGTAATTATGAAGCGGCACGAGGTGATCAGTGTGAAAAGTGCAGCAAATTGTTGAATCCAACTGAGCTAATTGATCCCAAGTGTAAGGTCTGTAAGAATACTCCACGTATTCGTGACACAGATCACTTATTCTTGGAG…
Dh_3359	ATGCCAGCTCGAGCTCGGAAAGTGCGTGAGAACACGAACATGGAACCAGAAAGTACGGACAGCATTGAGGAGTATGATGTGGTCCTTTACCTTGGTATCATAGACATACTGCAAGAGTACAATATGTTCAAAAGAGCCGAGCACGCCGTCAAATCACTCAAGTTCGATCCCCTCTCAATATCGACTGTTGATCCGAATTTGTATTCGAAACGATTTGTAAGTTTCTTGGAGAGGGTTTTCCCTGAGCAAGAC
Dh_3360	ATGCCTAGTTCAATTGATACATACACACATCGTATTGGAAGAACAGGGCGTGCAGGAAAGAAGGGAGTTGCAACTTCCTTTTTAACTCTGGAGAACACTGATATTTTCTTTGATCTGAAACAGATGCTTATACAGAGCAACAGTCCAGTGCCACCTGAACTTGCAAGGCATGAGGCTTCAAAATTCAAGCCAGGCTCAATTCCCGATAGACCTCCAAGACGAAATGACACTGTCTATGCATCTCAC
Dh_3363	ATGAATATTAAAGATGCTATTCAGGCGGCACTACAAGCGTCTATAATGGACATACTGTTGCCTGATCCCTTGACATTTAACTTCAGACTTGCTAAGGATGGAACTGTAGACAAAATTGATTCTTCAGAGGAGTCTGCCAAGCCTGGTGATGATTCCAGTCGTTCTACTGATGAGATTGTTCTGAGGTGTAAAGACCCTATATCTGCTCATGAAATGACCCATATGGAAGTTCAAATTCACAACAACACAAAGGAAATTATTCGGATGAACCTCAGCATTTCATGCAAAGATGTTGCAGGAGAGAATTGCTTCGACAAAAATAGTGCAACTGTCCTCTGGGCTGGTGTTCTTAGTGACATACAT
Dh_3367	ATGGGGACGGCCGAGTGGAAGGCATCAAAAAGCCCGGCCTACTACAAGCGCGGGGACTATGTGCCCGGGTTGAAGGTCGATGGAATGGATGTTCTTGCTGTGAAGCAGGCATGCAAATTTGCAAAAGAATATGCTATTGCGAATGGCCCAATTGTTCTTGAAATGGATACCTACAGGTACCATGGCCACTCTATGTCAGATCCAGGAAGCACTTACCGCACCAGGGATGAGATCTCAGGTGTCAGACAGGAGCGTGATCCAATTGAA
Dh_3370	ATGCAGCAAGTGGAAGAGCACCTGAAGAATGTGACCGGGCTCTCGGACAAACTCAACTGGAGACAAAGGGGAGATCACCAGGCTGGGCAACTCTGCAGGATGCATTCTCCAGCTTCTTTCTCCTTCATCGTCGCGAGATCCTTCGTCGACGATCACTCAGAGCAGCAACAATTGCTTCGTTTGGACGACACCGCGCAGCGATTGGCGCAAGAGGGGCGGTACCTAGAGCACAGGAGCAAGTACCTAGCGGCCATAGCAGCGATCAAGGCCGCCCTTGAGCACCTGTCCTGCAATGAGAAGTAG
Dh_3371	ATGGCAAAGGTGAAGCAGGGAACAGAGCAGGCCCATGGAACAGGCTATGGCGGAAGCGGTTTCAAGTTCAACGAAGAAGAGGATGAAGCACGAAGGTCCACGAAGAAGGCTCAGGCAAGGGAATATGGATATGAGGAGGACAAGTCGGATTCTGATTCTGATGAGGAAGGGGGGGTACGTAAGGCAGGAGGTGATCTTGCAGCACAA
Dh_3373	ATGGCGGACGACGATTACAACGACATGGACATGGGGTACGAGGATGAGCCGCCAGAACCTGAGATTGAGGAAGGGGCTGAAGAAGAGCCTGAGAACAACAATGCGGATGCCCTTGATGATGTGATAGGTGCAGAGGCTGAAGAAAAGGAACAGGAAAAGAAAGATCGCCCACGCAAAACATCAAAATATATGACGAAGTATGAGCGTGCACGCATCCTTGGTACACGTGCTTTGCAGATAAGCATGAATGCTCCAGTTATGGTTGAGCTTGAGGGAGAAACTGACCCCCTTGAGATTGCCATGAAAGAGCTGAGAGAGCGCAAGATACCCTTCACAATCAGGCGATACTTACCTGATGGAAGCTACGAGGACTGGGGAGTCGATGAGCTCATTGTGGAG…
Dh_3378	ATGGAGAAAGAAATTAGAAAAGAAGTTGAAGATGCCATTGCTCAAGCAAAGGAAAGCCCTATGCCTGATACTTCTGAGCTCTTCACGAATGTGTATGTCAAGGGTTTCGGTGTGGAGTCATTTGGGGCAGACAGAAAGGAGTTGAGAGCTTCACTTCCA
Dh_3379	ATGGGGACGCTGCTCATCTCCAAGATCCGCGAGGAGTACCCGGACCGCATGATGCTCACCTTCTCCGTCTTCCCCTCGCCCAAGGTCTCGGACACCGTCGTCGAGCCCTACAACGCCACCCTCTCCGTCCACCAGCTGGTGGAGAACGCCGACGAGTGCATGGTGCTCGACAACGAGGCGCTCTACGACATCTGCTTCCGCACCCTCAAGCTGACCACCCCTAGCTTTGGTGACCTGAACCACTTGATCAGTGCCACCATGAGCGGTGTCACCTGCTGCCTTCGCTTCCCGGGACAGCTGAACTCCGACCTCCGCAAG
Dh_3384	ATGGCGGAGCTGCCAAACCCAGAGTCGAGTGATCTCATTACACAAACAAAGAAAAAAATAGTACCAAAGTTCACTGAAATCTTCCCCGTGGAGGACGTGAACTACCCTTACAGCGCCTTCATCGCCGCGGTCCGGAAAGACGTGATCAAATACTGCACCGACCGCACCGGCATCGACCAGCCTGTGCTGCCGCAGGAGAAGGCGGCCCCCGAGCTCTGGTTCTACACCGAGCTCAAAACCAAGACCAGCTCCATCACGCTCGCCATACGCATGGACAACCTCTACCTCGTCGGCTTCAGAACCCCGGGCGGGGTGTGGTGGGAGTTCGGCAAGAACGGCGACACCCACCTCCTGGACGACAACCCCAGGTGGCTCGGCTTCGGCGGCCGGTACCAGGAC…
Dh_3386	ATGGGTTATTTGACCCTACAACCAACTTTCAAAGAAAGCTCCGCTTATCTGTTTGGTAGTAAACCCTTGTACGAGTTGGTTCCACATGCAACTCCTAGCATCCGGCTGTTTCTTTCACAAAGTGAAGAACAAGTTGACTGA
Dh_3389	ATGAGGCATCTGTTCTGTTTCTGTATATATCCCAGCCATGTAGTGTTATTTACTTATTTACGTGAACTATGTGAAAAAAGTGATGTACGATGGTCAGAATGTAGAAGTCCCATGTACTATCTCCGATGGTCAACATTAATTAGAAGTCCCTTCTACCATCCTTGGGATTTACCATCCTTAGCATCACTATAG
Dh_3394	ATGGGAGAGATGTTTTCTTCTACAGATGCTTACATGCTGATGTACAAACGTTCCAGTAAGGATGAAAATGTTATTGAAAGCAATAATATTGTGGAAACCAATAATAATTCACTTCCACGCCATTTTGTGAATGAAATTGATGAATTAAATGCATCATATACAAAGGCATGTGAGGAATATCAAAGTAAGAAAGACAGCCATTTGGCATATATAACAGAGAGGCGCCAAGAAGTAAAATCTGTTCTGATAGAAGCACCTGCTACTCCTGAGGATGATTCATATTTTTGGATTTCAACAGACTGGCTTCGCCAATGGGCGGATAATGTTACTCCTCCCTCTTCAATTGACAATAGTCCAATTCAATGTGAACATGGAAAGCTTCCAGCGTCTAAAGTCACA…
Dh_3396	ATGATAGAAGCTTTTGGAGGAAAAGGTTATCTTGTTGAGACACCAGATGAGCTAAAATCGGCCCTTTCTGAATCATTTCGTGCCAGGAAGCCAGCAGTGATTAATGTTATTATTGATCCTTATGCCGGTGCAGAGAGCGGTAGGATGCAGCATAAGAAC
Dh_3399	ATGAGGCAGGCCGGGAGGTACATGAAGAGTTATCAATTGCTCTGTGAACGACATCCTTCGTTCCGTGAAAGATCAGAAAATGTTGACCTTGTTGTTGAGATCTCTCTGCAACCATGGAAGGTTTTCAGGCCTGATGGAGTTATCTTGTTCTCTGATATCCTTACTCCACTTCCTGGGATGAACATACCTTTTGACATTGTGAAAGGAAAAGGTCCAGTGATATATGATCCCTTGAGAACAGCAGCTGCTGTGGATGAAGTCAGGGAATTTATTCCAGAGGAGTGGGTCCCTTATGTAGGGCAGGCTTTAAATTTGTTGCGAGAAGAGGTTAAGAACGAAGCTGCTGTACTAGGTTTTGTTGGAGCTCCCTTTACCTTGGCATCTTATTGTGTGGAAGGA…
Dh_3401	ATGGAAGGCGCTTTCAGAGCCCACACTCCTTGGGCTGGCAGTTCTGAAGAAGAACTAGAGAGTGCCGGTGAGGGCCTTGAGAAATATGTTATGACAAAGCTGTTTAATCGGGTATTTGCTTCGGTCCCAGAAGATGTGAAGAGTGATGAAGAACTTTTTGAGAAGATGTCTTTGCTACAGCAGTTTATAAGGCCTGAAAACTTGGATATAAAACCAGAATATCAGAATGAGACATCATGGCTGCTTGCACAGAAGGAGCTGCAGAAGATAAACATGTATAAGGCTCCAAGGGATAAGCTTGCTTGCATCCTGAACTGTTGTAAAGTCATCAATAACTTACTTCTGAATGCTTCAATTGTATCAAATGAAAATCCCCCTGGAGCTGATGAATTCCTTCCG…
Dh_3403	ATGGCGAAGGAGCCATCACGACTATGTGTTGAAGAGGTACATCGTGTATTGTTAGACATAGTCAATGCTTCCGCAAATGCCACACCGGGACTTGGAAGATATCCTCCATTCAAGCGTGAGGTTGTTGCAATAGCATCAAATGCATTGGAGAGCTTCAAAAATGATGCCAAAAAGATGGTTGTTGCACTTGTTGATATGGAGCGTGCCTTTGTTCCCCCTCAACATTTCATCCGTCTGGTGCAAAGA
Dh_3407	ATGAACCAGATCTTCAAAAGTACGGTCTGCGTGGGCGGCGGAACCTGGGAAATCTTCTCATATAGGGGTGGCCATATGGGTTGTATCCTCCTCCTCGGCCTCCTCGAGGCTGCTTCAACCCAGGGACGT
Dh_3409	ATGAGCTTGAGGAGCTACCCTATACTATTGGATCTTGCACCTCTCTTGTGGAGCTTAGAT
Dh_3425	ATGCAATCGCCAAATCCTCCAATGGCCACCACCACGACTGACACACGTGGAGCAGAACTCGAACGATTCAGGGCTTCCAGACGATGGTGGTCTCGGCGATCATCGAGG
Dh_3427	ATGTGTTCCAATGGTGACCTGAGCTACTCATCACAGGATTCTATTGTGCCGGCGCAGTCACCCCTCAGGGGTAACAGTATATTGAGGTATTCAAGTCAGGCCAGCCAGACAGTCGGCGACGAACTGGAGTTCTTGAACCGGTGCAAGGATGCTGGTGTTGTGCACATTCTAGGGAACACCATTGTGCGCGCACGGAGAGATTCAGGGATCATCAAGAAGATTGCTGTAGATTACATGTATGCTTTCATGAGGAGGATCTGCAGGGAG
Dh_3428	ATGATGGATGGTTATTCTGATTCCGATGAGCTCAGCGTGCCGGAGCAGAAGACTGAGGGATCAATCAATAATGCATTTCTGGCTGAGAAAACTAGCAACACGATGTGTTCCAATGGTGACCTGAGCTACTCATCACAGGATTCTATTGTGCCCGCGCAGTCACCCCTCAGGGGGGACAGTCTATTGAGGTATTCAAGTCAGGCCAGCCAGACGGTTGGCGACGAACTGGAGTTCTTGAACCGGTGCAAGGATGCTGGTGTTGTGCAC
Dh_3429	ATGTCAGCAGAAGAACCTCCTGAGGTCACACAAGCCCGCAATGACAACTCACATGGAACAAATTTCCCTGATTCCCCTGAACCAATCTACGGCACCCAGTTTCTGCCCAGGAAGTTCAAGGTTGCAGTCACTGTGGCTGGTGATAACTCTGTTGATATTCTGACCAATGACATTGGTGTCGTTGTTGTTTCAGATAGTGCAGGAGAACCTGTTGGCTTTAACATTTATGTTGGTGGTGGCATGGGAAGGACACACCGAGTGGAAACCACATTCCCTAGACTGGCTGATCCACTGGGTTATGTTCCAAAGGAAGATATATTATATGCTATTAAGGCAATAGTCGTCACACAGAGGGAAAATGGAAGAAGGGATGACCGCAGGTACAGCAGGATGAAGTAT…
Dh_3441	ATGGCTTCTTCTGTCTGTGCAGGTTTAGTTGAGCTTGGAGAGCTTAAAAGGCTATCGAAATCAATGAGGAAGCTTGCGAGGGAGCTGAAGGGTGCCGATAAATACGAGAATGAGCAGTACCGCAACAAGATGAAACAGTCGGATGAACGGCTTCTAGCTTTGGTCAAAGCGGCCATGGACGTGGTGGTGGCCATAGGGCTTCTTCAGCTGTCACCCAAGAAGGTCACTCCAAGGGTAACGGGGGCATTTGGATTCGTAACCTCACTCATTTCCTGCTATCAGCAACTTCCTAGTCGTGCTCCTCCGACCAAAGCAAAGGCA
Dh_3446	ATGGTCAAAATTGTGAAGAAAAAGGCAGATATGCAAGTGAGAGACAAAATTCTGACACTCGTTGATTCTTGGCAAGATGCTTTTGGTGGTCCTGGTGGGAAGCACCCTCAGTACTACTGGGCATATTCTGAACTGAAGCAATCTGGTGCAGAATTTCCTTGGCGCTCACCTGATGCAGCACCAATATTTACTCCTCCAGTCATTCGCCCAGCATATTTGCCAACATATCTTCAACCAGGGTATGGAATGCCAGTCAATTCTTCCTTGAGACTTGATGAGGCGATGTCATCTAATGAGCCTTCTCTGAGCTTGTCAGACTTGGAACGTATGATGAGTGCTGTGGAACTATTTAGTGAGATGCTGAGAGCAGTGAATCCAAATGATCGTGAGGCCGTCAAT…
Dh_3449	ATGCCTAGTTCAGTTGATACATACACACATCGTATTGGAAGAACAGGACGCGCAGGAAAGAAGGGAGTTGCAACTTCATTTTTAACTCTGGAGAACACTGATATTTTCTTTGATCTGAAACAGATGCTTATACAGAGCAACAGTACTGTGCCACCTGAACTTGCAAGGCATGAGGCTTCAAAATTTAAGCCAGGATCAATACCTGATAGACCTCCAAGACGAAATGACACCGTCTATGCAAATCAC
Dh_3451	ATGAGCAGCATAGGCACAGGTTACGATCTGTCCGTTACCACCTTCTCACCGGATGGCCGCGTGTTCCAGGTTGAGTACGCCACAAAGGCCGTTGACAACAGCGGGACTGTTGTTGGTATCAAATGCAAAGATGGGATTGTCCTGGGTGTGGAGAAGCTGGTAACATCAAAGATGATACTGGAGGGGTCGAATCGGAGGCTCCATTCAGCTCACCGGCACTCTGGCCTGGCTGTTGCTGGTTTAGCGGCAGATGGCAGGCAAATTGTTTCAAGAGCAAAATCGGAAGCAGCTAGTTATGAAAAGGTCTATGGGGAACCCATTTCTGTAAAAGAATTGGCAGATCGTGTGGCAAGCTATGTTCATCTCTGTACACTCTACTGGTGGCTCAGGCCTTTTGGC…
Dh_3452	ATGCTGGTGCCAAGTTCCGTGCACCGGTGGAGCCCTACTAAACGGGATAGTGAAAATCAAACCACTCTTAACGTAATATCGTTTGCA
Dh_3458	ATGTATTCTCTTAAATCAGCTATGAGGTGGGATGAGGAGGTTTTTGGTCTTGAATATGATCTTGATTTGTTCAACATTGTTGTTGTTCCTGATTTCAATATGGGAGCAATGGAGAACAAGAGCTTGAACATATTTCAATCTAGACTTGTGCTGGCATCACCAGAAACTGCTACTGATGGTGATTATGCTGCAATTTTGGGTGTCGTTGGACATGAGTATTTCCACAACTGGACAGGGAATAGAGTGACTTGCCGTGATTGGTTCCAGCTAACTCTGAAAGAAGGATTAACTGTCTTCAGGGATCAGGAATTCTCGTCAGATCTTGGTTGTCGCACAGTAAAACGCATAGCCGATGTCTCGAAACTTAGAACCTATCAATTTCCTCAGGATGCCGGGCCT…
Dh_3463	ATGAAGCAGGATAAGGGTGCAATTCCCATGACTAATGGCACAAGCATTGCTCCCTCTGAAGGTCGGGGAGTTGGTGACATTGATGCATCTACTGATTACAACATGGATGATGCTTTACTGAATGATGAAACTCGCCAGCCTCTATCTAGAAAAGTTCCCCTTCCTTCATCCAGAATAAATCCCTACAGAATGGTCATTGTGCTACGTTTGATTGTCCTATGCATCTTCCTGCACTACCGTATCACAAACCCTGTGCGTAATGCATATCCACTATGGCTGCTGTCTGTTATATGTGAGATTTGGTTTGCGCTATCCTGGATTTTGGATCAGTTCCCCAAGTGGTCTCCAATCAATCGTGAAACTTACCTTGATAGGCTGGCTTTAAGGTATGACCAGGAA…
Dh_3466	ATGAATCGCATGTTTGATAAGGTGAATGCCCTTCTGGACCGTCAGACGACTGATGATTCCAACAACAGGGGTATCAGTTTGCTG
Dh_3468	ATGCGGGCGCGCTCCGCGATGGGCGGCTTCGAGTTCTTGGCGCCCCCGCCACCGAACTACTATGATGGTGTGCGGCGGCGCGCCGGAGACGTGCTCACCGAGGAGCAGATTAAGGAGTGCCAAGAACTGGGGGTGCTGGTGGACAGGGATGACCAGGGTGTATTGCTCCAAATCTTCACCAAGCCAGTGGGAGACAGGCCAACCTTATTCTTGGAGATGATCCAAAGGATCGGGTGCATGGAGAAGGACGAGAGTGGGCAGGAGTACCAGAGGGGTGGCTGCGGCGGGTTTGGCAAGGGCAACTTCTCTGAGCTGTTCAAGTCCATTGAGGATTATGAGAAGTCCCTTGAAGCCAAGCAAGTTGCTGCTTCTCAGGAATCC
Dh_3473	ATGTCAACTATGGCACCCAAGTTGTCTGAGTTTGCAACAAAGACATACTCCTTGCCCTGTGACAACAAGATATCAAGTTTTCCACTGTTATTCAAAGAGGGGAACACATCACCGTGGCCTGGGGGATACCAGCCATCCTTGCCAGTCTTCCCTTTGCTTGGAAGTGGCAAGAAGTCTTCAGTGACAATGCGGGGATATTGGCTCTGGTTGAAAGTG
Dh_3483	ATGGATTTCCTGCAGGGGCAGAGCGTCGAGACCACGGTGGCCGTCGCCGTCGCCGTGGTCGCGGTCGCCGCGGGCGGCGCCTTCCTCCTCCTCCGATCCAAGAAGGCCAAGGGCTGCTTGGATCCTGAGAACTTCAAGAAGTTTAAACTTGTGGAAAAGAAGCAAATAAGTCATAATGTGGCAAAGTTCAGATTTGCTCTTCCAACTCCTACTTCTGTATTGGGCCTTCCAATTGGTCAACATATCAGCTGCAGAGGACAAGATGCTACCGGTGAAGAAGTAATCAAGCCTTATACCCCTACTACATTAGATTCTGATATCGGATATTTTGAGCTTGTTATAAAGATGTACCCTCAAGGGAGAATGTCTCATCATTTCCGTGAAATGAAAGTTGGCGAT…
Dh_3489	ATGCAGCTGAGCGGTAACAAGGTCCGGAAGCTCGAGTTTCTGATGGCAGATGCCGTCACGCAGGGCGCTGACTGCGTTATCACCGTTGGTGGTATCCAGAGCAACCATTGCCGTGCGACAGCAGTGGCTGCTAAGTACCTTAATCTGGATTGCTATCTGATACTGCGTACTTCCAAGCTTCTTGTGGATAATGACCCTGGTTTGGTTGGCAATCTCCTTGTTGAGAGACTGGTGGGAGCACATATTGATCTTGTGTCCAAAGAAGAGTATGGAAAAATTGGCAGTGTGGCTTTAGCTGATGTGCTGAAAAAGAGGCTTTTGGAAGAAGGGCGGAAGCCATATGTGATTCCTGTTGGTGGATCAAACTCACTGGGAGTTTGGGGATACATTGAAGCAATA…
Dh_3506	ATGGCGCCTCTCGGAGAAGTAGCTGCCGCGTCCAACCTGGTGGTCTCGTTCGGCGAGATGCTCATCGACTTCGTGCCGGACGTGGCCGGCGTCTCTCTGGCCGAGTCCGGCGGCTTCATCAAGGCCCCCGGCGGCGCGCCCGCCAACGTCGCCTGCGCCATCTCAAAGCTCGGCGGCTCCTCCGCCTTCGTCGGCAAGTTTGGTGACGACGAGTTTGGGCACATGCTGGTGGACATCCTGAAGCAGAACGGCGTGAACGCGGAGGGCTGCCTGTACGACCAGCACGCGCGCACGGCGCTGGCCTTCGTGACGCTCAAGAGCAATGGCGAGCGCGAGTTCATGTTCTACCGCAACCCCAGCGCCGACATGCTGCTCACCGAGGCCGAGCTCAACCTGGAC…
Dh_3512	ATGAAGCAACTTGTTAAGAATGGCGTGATTGCAATGTCACAAGCAACTGGGTTTCCCAGGTTTGATCTCATGCTTCTGGGAATGGGACCTGATGGCCATATTGCCTCTCTGTTCCCAGGCCACCCACTTGTTAATGAGAACCAGAGGTGGGTCACCTACATCAAGGATTCTCCAAAGCCGCCACCAGAGAGAATTACATTTACATTTCCTGTGATCAACTCATCTGCA
Dh_3529	ATGCAGCAGGACCAGCGCAAGAAGGGTTCCGCGGAGGCGGAGTTTTTCACGGAATATGGCGACGCAAGTCGATACAAGATTCAGGAAGTCATTGGTAAGGGAAGCTATGGGGTGGTGTGCTCCGCAATAGATGTCCACACTGGAGAGAAAGTGGCGATCAAGAAGATACACGATATCTTTGAGCACATATCTGATGCTGCACGGATACTTCGAGAGATCAAGCTTCTGAGGCTCCTAAGGCATCCTGACATTGTTGAGATAAAGCATATTATGTTGCCTCCATCGAGAAGGGACTTCAAAGATATTTATGTTGTTTTTGAGCTTATGGAGTCTGATCTTCACCAAGTTATAAAGGCT
Dh_3532	ATGCTAGAGACTGATCTTTCTCAGCTTCGTGAAAAGGGTGTTGATGCACGAATTGCATCAGGTGGTGGAAGGATGTATGTTACCATGGACCGCTATGAGAATGACTGGGATGTGGTCAAACGTGGGTGGGATGCCCAGGTACTTGGAGAAGCACCCCACAAATTCCAAAGTGCAGTTGAAGCAGTGAAAACGCTAAGAGCAGAGCCCAAGGCCAATGATCAGTATTTACCCCCATTTGTGATAGTTGATGAGAGTGGCAAATCGGTTGGGCCTATAGTAGATGGTGATGCAGTTGTGACTTTCAATTTCCGAGCTGATCGCATGGTTATGCTTGCGAAAGCACTGGAGTATGCAGATTTTGACAAATTTGATCGTGTTCGTGTACCAAAAATCAAGTAT…
Dh_3535	ATGACATTACTGAGGAATCCATTATACCTGGGCGTCATATTTGTCGTTTTCCTTGTTGGAAAAGCCTTTTGGGTACAGCTAGACATTGCTAGCGAGTTCCAAAATGGATTTCTTCCAGCCGTCCTTTCACTGTCCACAAAATTTGTTCCCACAATAATGAACATTCTGAAGAGATTAGCCGACGAGGGGCAAAGACCTGCAGCCCCAGAGAGGCAAAGAGAGATGGAACTCCAACCAAAATCCGCAAGGAATGGTTCATACAGCAACGTGACATCGGCAGGGTCATCCAGCATAACCTCTTTGGAGAATGGACCCGAATATTCAAGCCCGGTGGCACAA
Dh_3536	ATGGGGCTAGAGGCTGCAGTGGAGGCAGCCGTTGAGTTTCTAAACAAGGCGGTGAAGCCCGTGCTCGTGGGCGGCCCCAAATTGCGCGTGGCGAAAGCTGGAAAGGCCTTTGTCGATCTTGTAGATGCCAGTGGCTACGCCTACGCAGTAATGCCGTCGGCCAAGGGCCTTGTGCCAGAGACGCACCCCCACTTCATTGGCACTTACTGGGGCGCCGTCAGCACTGCCTTCTGCGCCGAGATAGTGGAGTCGGCCGACGCCTACCTC
Dh_3543	ATGAAGTTGTGCATGCCATTTATTCACCATACCAGGTGCACGAGGACCATCTTGTTGATGAAAGCCACTATTTCTCATACCCACATCAACCAGAGTTCCTCGGTAAGGACGAAACACTTCTTGACCTTGCAAGACCTTTTGAAATCTTTGAGACTCCCCAAAGCC
Dh_3549	ATGCTTCTTGGCTTTGCTACAGAATGTGCGGACTCTGTAATTCCTGCATACATACCCATCATAGAACGGCGAAAGGACACTCCATTTAATGAGGAGCACAAGGCATGGCAGCAACTGCGGAGAGGTCGCTACGTGGAGTTCAACCTTGTCTATGATCGTGGCACCACATTTGACCTCAAGACTGGAGGAAGGATTGAGAGTATACTAGTGTCTCTTCCACTTACTGCACGATGGCAGTATGATCATAAACCGGAAGAAGGGACTGAAGAATGGAAACTTCTTGACGCGTGCATAAATCCAAAGGAATGGCTT
Dh_3550	ATGACAGGTGAACTAGTTCCATTAGATGGCATGGTCAGGCGCCACAATCACCTACGCATTGCGCAGTACCATCAACATCTCACTGAGAAGCTGGACCTGGACATGCCGGCCCTGCAGTACATGATGAAGGAATACCCTGGGAATGAGGAGGAGAAGATGAGAGCTGCAATTGGTAAGTTTGGCCTGTCAGGGAAGGCACAGGTGATGCCAATGGGAAATCTGTCCGATGGGCAGAAGAGCCGTGTCATCTTTGCTTGGCTGGCATATAGGCAGCCACAACTGCTGCTGCTCGACGAGCCGACAAACCATCTTGACATTGAGACCATTGACTCCCTAGCTGAGGCGCTGAATGAATGGGACGGGGGTATGGTCCTGGTGAGCCATGACTTCAGGCTGATC…
Dh_3552	ATGCTTGACGGGGCCTTCACTCACCAGGACTTTGCAGGCCACAAGGGCACCATCAGGGCAGGAGATGTCCAGTGGATGACGGCAGGCCGCGGCATCGTGCATTCAGAGATGCCGGCAGCAGATGGGGTGCAGAAGGGTTTGCAGCTCTGGATCAATCTCTCTTCCAAAGACAAGATGATTGAGCCCCGGTACCAAGAGCTTCAGAGCAAGGACATAAGCCGGGCCGAGAAGGACGGCGTGGAGGTCAAGATCATCGCCGGCGAGGCCTTC
Dh_3563	ATGCATGTGGTGTCTGCATCAAGCTTTTCAAGCATTGCACAAAGATTTCTTGCTAATACACTTCAGAGAAGAACTTCTCCCAAATATACTGATCTTCCTATGTCATCTGGGAGAGTGAACACTGATGCAAATGGAAACAATGAATCTATCCTTGATTCTACTATAACACCAGTATTTGAGGCATCTCAATTTGAGAAGAAAACAGAAAATGGCATGAATGGACTGCCCAAATCGTCAATCTTCTGTAGTTGCCATCACTCTGAGAAATCATCTCCGCCACTGGAGTATATGAATATTTCTTTTCACCCTATGAGTGCATTTGAAATGTCAACATTGAATCTAGATTTATCTGATGGCAATCTTCATGAAAATTCTGATGATATGATGTTACCGACATTT…
Dh_3570	ATGATCTCACATATTCCTGTGCATCAGGATGGTTCTTGTAATGGCCTGCAGCACTATGCAGCTCTTGGAAGGGACAAGTTGGGAGCCATTGCTGTCAACTTAGTTGCTGGGGAGAAACCTGCAGATGTTTACTCTGGAATAGCTACCAGGGTGGTGGAAATTATGAGCAGAGATGCACAAAAAGATCCTGCTACAGATGCTGATGCAGCACGCGCTCGTCTGCTAGTCGATCAGGTGGATAGGAAATTGGTAAAACAAACTGTGATGACATCTGTGTATGGTGTCACTTATGTTGGAGCACGAGAACAAATAAAAAGAAGATTAAAGGAGAGGGGGGTCATTGGCGATGACTCAGAACTTTTTGGTGCATCATGCTATGCTGCTAAGGTTACGCTGACA…
Dh_3584	ATGCAAAGGGGCTACATGCTTGGCATCTTTCCCCCGGGCCGCTGCTCGCAGTCATTTGGCTCCTGCGCTCGCGGCAACTCTGACACCGAGCCCTACGTCGCCGCGCACAACGTGATATTGTCCCATGCCACTGCCGTCGAAATATACAAGAGGAAGTACCAGAGCAAGCAGAATGGCTTGATTGGCATCGTGATGTACACTGCTTGGTATGAGCCACTGAGGGATGTCCCTGAGGACCGGCTGGCGACTGAACGAGCACTGTCGTTTGGTGTTCCATGGTTTCTTGATCCATTGGTCTTCGGCGATTACCCGCAGGAGATGCGCCGGCTCCTGGGCAGGAGGCTGCCGAGTTTCTCACCGGAAGATCGAAGGAAGATGCGTTACAAGCTGGACTTCATC…
Dh_3585	ATGAAGGGAAAGGAGCGTTTCACAGAGCAGGGGGATGCTATTGTATTTGAATCAGAAGTTGATAAAGTATATCTTGCTGCACCCTCAAAAATTGCAATTATTGATCATGAGAAGAAAAGAACATTTGTCGTGACGAAAGAAGGACTTCCAGATGCTGTTGTTTGGAACCCTTGGGACAAGAAGGCGAAAGCTATGCAAGATTTCGGGGATGGAGAATACAAGCACATGCTTTGTGTGGAGCCTGCAGCTGTTGAGAAGCCTATTACCCTGAAGCCTGGTGAAGAGTGGAAAGGAAGGCTTGGGCTCTCGGCTGTTCCTTCCAGTTACTGTAGCGGGCAGTTAGATCCGTTAAAGGTCCTTCATGGT
Dh_3588	ATGAAGAAGGATTACAAGTTCATTAATACTGTTGAAGAGGGTGATGAGGAGACACATTCACAGGTAAGCCAGATGTATATGATTGCACCACTAGATCTGCACTTTTCTATATTATACAATGTATTGAAAAAGCATGTTACAGAAGATGCAGAATACAAAGTGATTGTATTTTGTACTACAGCAATGGTCACCAAGCTTGTTGCTGAAGTCCTCTCCCAGCTGAAACTGAATATAAGAGAAATCCATTCCAGAAAGACACAATCTGCAAGAACTAAGGTCTCAGATGAATTCAGGAGGTCAAAGGGTCTGATATTAGTTAGTTCTGATGTATCTGCCCGTGGCGTTGATTATCCTGATGTCACCCTTGTCATACAGGTTGGGTTGCCTGCTGATAGAGAG…
Dh_3597	ATGGCCGTAAAGGCTGACGAATTGGGTGTTGAAGTATATCCAGGTTTTGCCGCGAGTGAGATCCTTTATGATGAAAATCAAATAGTTGCAGGCGTGGCAACCAATGATGTTGGTATCGCTAAAGATGGTACCAAAAGGGAAACTTTTCAACCTGGTGTTGAACTAAGAGGGCGAATAACACTTCTGGCCGAGGGTTGCCGGGGTTCATTATCAGAGAAAATTATAAGGAAGCACAACCTCAGAGAGACTGGGCAAGGGCAACATCAGACATATGCTCTTGGAATTAAGGAGGTCTGGGAGATTGAAGAAGGAAAGCATAAGCCAGGTTCTGTGGTTCATACTATAGGATGGCCTTTGGACTCAAAAACGTACGGTGGATCATTTCTATACCACCTTGAT…
Dh_3604	ATGCTCAAGGTTGCAGCTGAGTGCCATTTGCATGGTTTGGTTCATCGAGACATGAAACCTGAGAACTTCCTCTTCAAATCAACGAAGGAGGACTCACCCCTCAAGGCTACAGACTTTGGTCTTTCAGACTTTATAAGACCAGGAAAGCAATTCCGTGACATTGTTGGAAGTGCCTACTATGTAGCACCAGAGGTGCTCAAGCGTAAGTCAGGGCCGGGATCCGACGTTTGGAGTATTGGTGTTATAACCTATATTCTGCTGTGCGGAAGACGACCTTTCTGGGACAAAACTGAAGATGGAATATTTAAAGAGGTGTTAAAAAACAAGCCAGATTTTCGTCGCAAGCCTTGGCCAAACATCACTCCAAGTGCTAAAGATTTTGTACAGAAGTTACTAGTT…
Dh_3606	ATGAGATTTGCCCCAACAGCCTTCCTTGTCGGACTAATATATTTAATGGGGAAAAGGATGCAGAGTGGCTTTAATATTGGAGGTGGTCCTGGGAAGGGCAGCCGTGGTATCTTTAACATTGGAAAAGCACAGGTCACAAAGATGGACAAAAATTCCAAAAATAAGGTGTTTTTTAAGGATGTAGCTGGTTGTGATGAAGCTAAACAAGAAATAATGGAGTTTGTTCATTTCCTTAAAAATCCCAAGAAGTATGAAGAGTTGGGAGCTAAGATACCCAAAGGTGCTCTGCTTGTAGGTCCTCCTGGAACAGGAAAGACT
Dh_3609	ATGAGATCAGCAACAGAAGAAGCTTTGGGAACTGATGCTTGGAGGCTGTACCAATACATATGCCAGCATTTTATTGGCACTGTCAGTCCTGATTGTCGATATACAAGGACTGCAGTTGAGTTCACTTCAGGTGGAGAGACTTTCCACTCTGTTGGCTACCGAGTCACTTCTAAAGGATTTACATCTATTATGCCATGGCTGGCTGTGAGTGAGAATAATCTTCCTACATTTAAAAAGGGAGACACTGTTAGTATTCATAAGGTTGACATATATGAGGGAAGCACCACACCTCCTGATTACCTTAGTGAAAGTGAATTGATCTCTCTCATGGAGAAGAATGGCATAGGCACAGATGCATCAATACCTGTACATGTAAACAACATTTGTGAGCGTAACTAT…
Dh_3613	ATGATGCTCATGGCTTATTTATCTTACATGCTGGCTGAATTGCTTGATTTGAGTGGTATTCTCACAGTGTTCTTCTGTGGTATTGTAATGTCACACTATACCTGGCACAATGTAACAGAAAGTTCCAGGGTCACAACCAAGCATGCCTTTGCCACATTATCATTTATCTCCGAGACGTTTCTCTTTCTCTACGTTGGCATGGATGCATTGGATATAGAGAAGTGGAAGATTGTCCGTGAAACGTATAGCCCGATAAAGTCTATTGCCGTGAGCTCCACTATTTTAGCCTTGGTGCTGGTTGCAAGAGCTGCTTTTGTT
Dh_3615	ATGAGATCAAAAGCATTGCTGCCATTCTTTGACAGTGCTTATCAAGGATTTGCAAGTGGAAGTCTTGACAAAGATGCTCAGTCAGTGCGCATGTTTGTTGCTGATGGTGGTGAATTGCTCATGGCTCAGAGCTATGCTAAGAACATGGGATTGTATGGAGAGCGTGTTGGTGCTTTAAGCATTGTTTGTGGAAGTGCTGATGTAGCTGTTAGGGTTGAAAGTCAACTCAAGCTTGTAATTAGGCCTATGTATTCAAACCCTCCTATTCATGGTGCC
Dh_3617	ATGGCAAAAATGCCCATGAATAGTCCAACATACTTGTATTCAGTGAAAAGGAAAGAAGTTGCTCCTTCGGAGATGGCGTTCTGGATCTCGGCGCACTTGACGACGACGTTGTGCTCGTTGAGCCCCTCCTCCTCCTCGATGAGGTACTCGCTCACGCCGTTCTTCCCCGCGCCGCCGGCCGCGGTGGAGGCCCCTTCCCCCCGCCGCTCCGGCGAGAGCTTCACCTTCGAGACC
Dh_3618	ATGGCCAGGGTTTTCGCTCACCAGGATATTTTGGACTTGGCAAAATATGCATCTGTGCCTATCATAAATGGCCTGACGGACTATAACCATCCATGCCAGATAATGGCCGATGCACTCACTATGATTGAACACATTGGTCATATTGAAAACACCAAGGTTGTCTATATTGGAGATGGGAACAATATTGTGCACTCTTGGCTTCTATTGGCTGCTGTACTTCCTTTACACTTTGTATGTGCTTGTCCTAAGGGCTTTGAGCCAGAT
Dh_3622	ATGCGAGCCGTAGTAACAAAACTGACGAGAACTTCTCTTCTCTGTACATATTCTTCAGTCTGCCTGCTTCCTCATCCATGGGCTGATCAAGGTTCTGATCTAGTTCCCACATGCTCCCCCTATTCGTCCCCTCACTCTCTGACAGCGACGCCATTGATCTCTTTTGACCTCAGCCCCAGCTCCTCAAATCCTCACACAAAGCACAGCCCCAGGAACCAAGCCCTCCACTTCCAGTATTTATATCAACCAAAATCGAAATTTAGCTTACTAATAAGAATTCAGCCTCCAACAGGACCAAGTACAATCTTTGATCTCTCACTCAAGATTCAATCTCAAATCTCCACACCAACACCTCCCACCTTCAATTCTTGCATCAATAGAAAAATT
Dh_3625	ATGCTTAAAAATGGTCAGATACAGGTTATGGTGATAACAAGCTCAGGTGATGCCCTGGACTCGAAAGACGGCCTCCAACTGCGCAGGCTGGCCCTGGCCTACAAGGTACCAATAATCACAACCGTGGATGGGGCACGGGCGACCATGGATGCCATCAAGAGGTTGAAGAACAAATCACTTGAGATTCTTGCACTGCAGGATTACTTTCAGGCTGCTGATGCATCGCAGAACTTGCAAGCAGCACAAACCGCCTCA
Dh_3626	ATGCTTAAGAATGGTCAGATACAGGTCATGGTGGTAACAAGCTCAGGCGATGCCCTTGACTCAAAAGACGGCCTCCAACTACGCAGGCTGGCCCTGGCCTACAAGGTCCCGATAATCACGACCGTGGATGGGGCACGGGCTACCATGGATGCCATCAAGAGCATGAAGAACAAATCAATTGAGACACTTGCATTGCAAGATTACTTCCAGACTGCCGATGCATCGCAAAACTTGCAAGCAGCACAAACCGCCTCT
Dh_3630	ATGATGGACTCCAGCACAGCCTCGCAGAGCGGCCTGTTCTCTATCACCGCGCTGCCGGCCTCCGGCACCGACGAGTCCTTGGAGAACGCAACGGTGAGGTCGCCGGTGGGCGAGTGGGTGAAGAGGATGGACGCGCCCGGAGGGAAGTTCTGGGGCTTGAATGCCTCCTTGAACCTGTCCACGGCGACGGCCTCGCCCTCCGTGTACACGCCGGTGGCCTTCCAGTACGCGACGCAGTTCTCGGTCACCTTCTCCGAGTACTGCTCGCCGGTGAGCGGCAGGATCATCGTCACCCTCGTGAACTTCTCGAACTCGCCAGTGACGACGTCGCGGAAGAAGGCGACGTTGGAGGCGAGCTCATCGGCGGTCTTCCCGGCCCATTTCTTGGCCAGCGCCGGC…
Dh_3637	ATGGAACCACCGCTCGCAGATGTCGCAGCCGATCCAGAACTCGTTCGCATTGTAGCGACCGCCACAAGTTCCGCAAAAGGTTTCGTTATGTTCTTCATCGTCCTCGTCATACTCTTCGGC
Dh_3640	ATGCGGCGATTAAGGTGGTTCTTCAGCCTCCAAAGCAAAAGAAGAAAAAGAGAAAGGCACAGAAAGGATGCACCATTTTGTAAT
Dh_3641	ATGCCTGTTATTTTCCAGAGTGTACGGTACAACTGCCAGGTTTTCTGCTTAAATCGCAAGATAATTATGATTCGACCAAAGATGTGCCTTGCAAATGATGAAAACTATCGGGAATTTCGTTGGTTTTCTGCTTGGACATTTAAAGAGGAACTTGTTGACTTTCAACTACCCGTTGATGTCTCAGAGGCTATATCCCAAGAAACTGTGCCTTTTGGTTTTGGTTATCTTCAATTTCTTGATGTATCTTTGGCTGCTGAAACCTGTGAAGAGCTCTTTACTGCAAATGCTCCTCGGATTGACCTAGCATTTAATGGCGTTGAGGTTTTCATGAATGCAAGTGGAAGCCATCATCAGTTAAGGAAGCTCAATCTTCGGATTGATTCCATAAGAAATGCGACC…
Dh_3642	ATGAAAATAGAGACTGATGGGAATTTGGATCCGAAGAAAGGTGGTTCTAGCTTAGATTCTTGTGGTAGGGATTCTCCAAAAACCACAGGACATACCAGCGTTAAACAGTGGGATGATTGGGATATTGTTGGTCTTCCTGGGGCAGAGCTATTAAGTGCCAGTGAAAAACTTCTCTGCTGTCAGAACAGATTGCTGCCTAGTCATTATCTGAGAATGCAGGAGGTGTTGATGCAGGAGATATTCAAAGGTAGTGTCGTCAAGAAGGAAGATGCC
Dh_3645	ATGCTAGAAGATCCCAGGACGATTTCCCGCTTCAGTTTCATTGTAAGCTTGTGCACCGTGCGCAATTCTGATCTAGTGGCTCCACCAATCATGAAGACAAAAATTCGGTTGCCTAGCCTCTTGAAGTCACCTGATGCGTGTCTCAAGACTGAAGAATCACTTGAC
Dh_3649	ATGCATCCCTCGAGCAATGACCAGTCATATTCATCGAAAAAATTATTAAATAGACAAAGATCCCCACAAGGTTTGCATAAGAAGGTTATTTCCTTCTTACTTAGGCCAAGGAATTGGAAGGCTTCTGCTGATAGGACCTTTTTTCTTGACTCTTACGAAGTTGGCGAGCTATGCTATGCTGCTGAGCAGATTTTTATGCAGGAACCAACTGTTTTACAATTAAAAGCACCAATTAAAGTATTTGGTGATCTTCATGGGCAGTTTGGGGACCTAATGCGCCTGTTTGATGAATACGGTTTTCCATCGACTGCTGGTGACATAACGTATATTGATTATCTCTTCTTGGGAGACTATGTTGACCGAGGTCAGCACAGCTTGGAAACAATAACGTTGCTTCTT…
Dh_3653	ATGAATCGATCACTTGTCGCCAGCTGCGGCCGCTGGGGCGGCGGGACGGCCGCTGTCGTAGTCGACAACCTCGGCGTCGGTGACGGAGCGGGAGTGCTGCACGATGGATCGTCCTATGGAGTTGATCCACTCCTCCTTCTCCTTCTCGGAGTCGGCGATGAAGTACATGGTCTCGCGAGGGGT
Dh_3654	ATGAATCATATCAACCAATGTCTGGCGAATCTACTGTATCCAGGCAAGAGGGCCTCGATCGTTAACTGCTACTTGGGGACGGCCCCTGGTTGGAGTTGGTGGTCTGTTCGCATTCAGCTCCTGCATCCATGTGTCTTCGATGTGATGCTCTGGCGAGGTCTCAGG
Dh_3657	ATGAAAATTGATGATGAAGGGAGGATAATTGAGTTTGCAGAAAAACCAAAAGGAGAGAAGTTGAAATCAATGATGGTTGACACCACCATACTGGGCCTTGATGATGTGAGGGCTAAAGAAATGCCTTATATTGCTAGCATGGGAATCTATGTTTTTAGCAAAGATGTGATGCTTCAGCTCCTCCGTGAAAAATTTCCTGCAGCAAATGACTTTGGAAGTGAGGTTATTCCTGGTGCAACAGAAATTGGAATGAGGGTACAAGCTTACTTGTATGATGGTTACTGGGAAGAT
Dh_3658	ATGCCATACTCCCAGGAAAAGCTCGAACGACCTTCAACAAAAGGGTACCTGTACCCGAAACCGACACAGGTGGGTAGG
Dh_3662	ATGGATATGGAGATTGATTTGTCCAATCTTGGAACTGTCAACACAATGTTTGCTGCACTTTTTAGCAAGCTCGGGGTTCCAATCAAGACCACAGTATCTCCTACTGTTCTTGAAGAAGCTATGAATGGAACAGTTACAGTGAGACCACTCCCAGTTGGAACATCAGCTGCGGGAAAGGTTGACAAGCAATGCGCTCATTTTTTTGGTGTAACAATAAGTGAAGAGCAAGCTCAGTCAGGAATAGTAGTCAGAGTCACCTCAGCTGCACAAAGTAAATTTAAGCTTCTTTTCTTTGAACAAGAAGTTAATGGAGGTTATGGACTAGCTCTGCAGGAAGATAGTCAGAAGACTGGCAAGGTGACATCTGCAGGC
Dh_3667	ATGAAGACCATGCAATCATTGTCTTCTCTAAGATCAGTTCTAATGAAGGGCCTTGAAAGTGGCCTTAGAAATGATGCGCCTGATACTGCTATAGCAATGCGACAAAAGTGGCGCCTTTGTGAGATTGGTCTTGAGGATTATTCATTTGTTTTGTTAAGCAGATACATCAATGCTCTTGAAGCTTTAGGTGGACCAGCTTCACTTGTACAGGGTGTGTCTAGAAATACCAGTATCTGGAATGATGCCCTTGATGCCCTTATCATTGGCATCAATCAGGTCAGCTTTTCAGGTTGGAAACCAGAGGAATGCGTTGCTATAGGGAATGAGCTTCTTTCTTGGAAGCAAAAAGGTCTATCTGAAAGTGAAGGCGGAGAAGATGGGAAGTATATTTGGGCGCTA…
Dh_3680	ATGTACCGTTTGAACTCTGATAATTTGCTCTACAGAGGCTTGATGTATCATTCAAAATTGAAGGCCGTGTTTGGTGTATCGATTGCACGAGGATATCTGTACCGCTCAAAACAA
Dh_3681	ATGGCACATCAACGCAGACCTCAAGGGGCAGCCCCTGTCCTTCGAGCTCACCTCAAGCGACGGCACGACGCTGACCAATTTCAATGTCGTCCCCAAGGAGTGGGACTGGGGCAAAACATACACCGGCAAGCAGTTCCTGCTCTAGAGGGGGACGGGTACCAA
Dh_3685	ATGCGATTGTTTGATGAGTACGGTGCTCCTTCAACGGCAGGAGACATTGCGTACATTGATTATCTCTTCTTGGGTGATTACGTGGATCGTGGCCAGCATAGTTTAGAAACTATCGCTCTTCTTCTTGCGTTGAAGGTTGAATATCCTCAAAATGTACATTTAATTCGTGGAAATCATGAGGCTGCAGATATTAATGCTTTGTTTGGCTTCCGAATAGAGTGTATAGAGCGAATGGGTGAGAGAGATGGCATCTGGACATGGCACCGTATGAATAGGTTATTTAATTGGCTTCCTTTGGCTGCGCTCATAGAAAAGAAAATTATCTGTATGCATGGTGGCATTGGTCGGTCA
Dh_3688	ATGTATGGGAATTTGCCTACTCAGAGTCAACTGGCAGGCTGGGAGTTTGCAATTTCTCAGCACTCTGCTGTTCCTCAAGGACTCTTGGATATCATACAAGCAATGCCTCATGATGCTCACCCTATGGGAGTCCTTGCCAGTGCAATGAGCACACTTTCTGTCTTCCATCCAGATGCAAACCCTGCTCTTAGAGGTCAAGATCTTTACAAGTCGAAGCAGGTTAGGGATAAGCAAATTGTACGAGTTCTTGGGAAGGCACCAACAATAGCAGCTGCAGCCTACTTGAGATTAGCAGGAAGGCCTCCTACCCTTCCTTCAAATAATCTTTCTTATTCGGAGAACTTCTTGTATATGCTGGACTCTTTGGGTAACAAAGCATATAATCCAAACCCCCGACTT…
Dh_3695	ATGCTCTTCAATTATGTCCGCGACGTTGTTGTTCAGTGTCTTCCCATCAGGACCAATCAGGACAAGCGTAGGAAGACCGCTAAGCTCAAAGTAACGAACCAGCTTCTCGCACATCTTGTCACCCTGAGGAATGGCAAGCCAAGGCATGCTTGCAAAACTCTCATTAAACGCTTCCTCGTCGCTGTCCAAGGATACAGCTACAACTTCAAACTTCTCCCCCACTTCTTTGAGTTTACCATAAATATTAGCAAGCACTGTGGTAAATTCATCAACTGGACCATAGTTGCTCACCACAAAGCACACGCCAACATACTTCCCCTCAAGGTCAGAGATGGGTACCTTTTCTCCCTTGTT
Dh_3702	ATGAAGGACTTCCTGCATGCACTTGCAACTCAGCTGAAGAAAAACACAGCTGCATACGAGAACTATTGTCGGATTTTTGTGCCTCAGGGTGAACCTCCGTCGTCTGGGCCTGGAGAGCCATTGAGAGTGAATGTACTTTTCAAGCATATTCAGAAAATGTTGTCAGGCAACTCGGCTGTCATTGCAGAGACTGGGGACTCATGGTTTAACTGCCAGAAGGTGAAACTACCGGAAGGCTGTGGGTACGAATTTCAGATGCAATATGGATCAATTGGTTGGTCAGTGGGTGCAACTCTGGGATACGCGCAGGCTGCTAAGGATAAGCGTGTCATTGCCTGCATTGGAGATGGCAGCTTTCAGGTGACGGCACAAGAAGTG
Dh_3708	ATGAGCGACGGCAAGGACTCACTCGACCTCTCCGGCCTCGGCGCCGCCGTCCCCAACGCCACCGAGCTCAGCGCGGAGGATAAGGCCAACCTCGTGGAGTCGATTAAGAACACGCTGCAGGGATTGGCGGCGCGGCACACGGACGTGCTCGAGAGCCTCGAGCCCAAGGTCAGGAAGCGCGTCGAAGTGCTCAGGGAGATCCAGAGCCAACATGATGAACTTGAGGCAAAGTTTTTTGAGGAGAGAGCTGCACTTGAAGCTAAATATCAGAAGATGTACGAACCACTGTACTCAAAGCGTTACGAAATTGTCAATGGTGTGGTTGATGTAGAAGGTGTCACGAAAGAAGGTGCAGATGAAACCCCTGCAGAGCAGAAAGAGGAAAAAGGTGTGCCAGAT…
Dh_3711	ATGCAGGAGCAGAAACTGCTTGCTGATGATGTCTTCTCATTTTGGCTGAACCGAGATCCCGATGCATCTTCTGGTGGTGAACTCGTCTTTGGTGGCGTCGACCCGAAACATTATAAGGGAAACCATACGTATGTCCCTGTGACCCGCAAAGGTTACTGGCAGTTTAACATGGGGGATCTCCTTATTGATGGCCACTCAACTGGCTTCTGTGCCAAAGGATGTGCTGCTATTGTGGACTCTGGGACTTCCTTGCTTGCTGGCCCAACAGCTATAGTTGCTCAGGTGAAC
Dh_3713	ATGAGCTCAGCAGCATCTTCCACCGTCGCAATTGACTGCGCGCTTGACTCCTCCACACTGATATCGAAAGCCTCCTCTAGACCCATAACAATCTCAACTGTATCCAACGAATCAGCACCAAGATCAGTAAACTTAGAGGAACCACAAACTTCAGTGCCTTCAGGAAGCACAAGC
Dh_3716	ATGTCGTCGCTGCGGAACGCGATCCCGCGGCGCGCTCACAAGGAGCGTGCCCAGCCGGAGGCGAGGAAGAAGTTTGGGCTTCTGGAGAAGCACAAGGACTATGTCGTTCGGGCGCGGGCTTACCATACGAAGGAAGAAACTATCAGGAAATTGAAGGAGAAGGCAGCATTCAAGAACCCAGATGAGTTCTACTTTAAGATGATCAACAGCAGGACCGTCGATGGCATTCATAGGCCTAAGCCTGAAGCAAATAAGTATAGTGAAGAGGAACTTATGCTGTTAAAAAATAAAGATATGGGATACATCCTTCAGAGTATTCAAAGCGAAAAGAAGAAAATTGAACGATTAAGCTCAATGCTTCATGAACTGGATAACAAGCCTTCAAACAAGCATGTTTAC…
Dh_3724	ATGAACATTTATATTGTTGGATTGAATCAGTTGTTCGACATTGAAATAGACAAGGTTAACAAGCCAACTCTTCCACTGGCATCTGGAGAATATTCTCCTGCAACTGGGGTTGCAATAGTATCAATCTTTGCTGCTATGAGCTTTGGCATTGGATGGATTGTTGGATCACAGCCTCTGTTTTGGGCTCTTTTCATTAGCTTTGTTCTTGGAACCGCTTATTCAATCAATCTGCCATACTTTCGATGGAAGCGATTTGCTGTTGTTGCAGCACTCTGCATATTAGCAGTGCGTGCAGTGATTGTTCAACTGGCATTTTTTCTCCACATTCAGACATTTGTTTTCAGAAGACCGGCAGCCTTTTCAAGGCCATTGATATTTGCAACTGCATTCATGACCTTC…
Dh_3725	ATGGCGTATGGTGTTGCAATATTGATGGGAGCCACTTCTTCCTTTTTGTGGGGAAAATATGTAACTGTCGCTGGCCATGCAATCCTTGCTGCGATCTTGTGGAACTCCGCACGATCAGTTGACTTGACAAGCAAATCTGCAATAACATCCTTTTATATGTTTATCTGGAAGCTGTTCTACACGGAATACTTGCTCATTCCTTTGGTTGGG
Dh_3735	ATGGTTGGAGGAGCTTTGGCAGACCGATATGGAGGGAAGAAGGTGATGGCAGGTGCTGCTGCACTCTGGTCCTTGGCCACTTTGCTCACTCCATGGGCTGCCTCTCAATCCACCATCATGTTGCTTGCTGTGCGTGCCATGTTTGGCCTCGCAGAAGGTGTTGCATTTCCCACAATGAGCACTTTCTTACCTAAGTGGTTCCCAACACAAGAACGTGCCACTGCTGTCAGCATTTCCATGGGAGGATTCCATCTTGGAAATGTCATAAGCTTCCTAGCAACACCAATCATCATGTCACATATAGGCCTGACCGGAACATTTGCCTTATTCGCATCACTTGGTTACTTGTGGATCTCTGTATGGCTAATGAATGTAGAAAGTGACCCTCTTGACAGCCGT…
Dh_3736	ATGAGGAAGAAAGTTACCGAGATTGAGAAAAACAAGGTTGATAGAGGCAAAATTGACAAGGGAGGATTTGGCCCCCTGAGAACTCCAAACAGTTTTAATGACATGAACATTAGAGGTGGTGGTCCAGGGGGTGACCCTATATTTGGTGATATGGACTCGTTCACTCACAAGGCCAAAGGGCGTCCATCTGCTCCTGCTCCTACTAAAGTGCCTGGTGGTATGAAATTAAGTAAAGCACAGAAGACAAATCAGTTCTTAGAGTCTTTGAAAGCTGAAGGAGAAGTCATTTTGGAGGATACTCAACTGAGTGCAATTCAGTCAAGGCCGTCATCTGTTCCACCAAGTGATCCTATCACAGTGACAATTGAAGAGAAGCTGCATGTCACTGTTAGAAGGGAT…
Dh_3741	ATGGCAGACGTGTGGTCTTGTGGAGTGACCCTTTACGTGATGCTCGTTGGCGCTTACCCTTTTGAGGACCCTGATGATCCCAAAAATTTCAGAAAGACAATTGGGAGAATTGTGTCAATTCAATACAAAATACCAGAGTATGTCCACATATCACAAGATTGTAGGCAACTCCTCTCTAGGATCTTTGTCGCAAATCCTGCAAAGAGGATAACGATTAGAGAAATCAGAAACCACCCCTGGTTCCTGAAGAACTTGCCTAGAGAGCTAACAGAAGCGGCACAGGCAAAGTACTATAAGAAGGACAACAGCGCCCCGACCTACTCGGATCAGACCGTTGAAGAGATCATGAAGATTGTTGAGGAGGCACGGACGCCGCCTCCGTCATCTACTCCGGTGGCT
Dh_3742	ATGAAGAAGTTTCCAGTGTCAATGTTGATGAAGATCCAAATGGTCCTTATGAAAGGAGTCCAAATGCTGCTGCAACTAAAAAGAGATCAATCCCATACTCAACAAGTGAAGAAGCAAAAGCTG
Dh_3744	ATGGCCGCGCTGCGAGAGATGGGCATCTCGAATCCTACCGAGATCCAGTGCGTCGGCGTGCCCGCCGTGCTGGCCGGCACCAGCGTCGTGCTTGGCTCGCACACCGGCTCTGGGAAGACGCTCGCCTACCTGCTCCCTCTTGTCCAGCTACTGCGTCGTGATGAAGCAATGTTAGGTATGTCAATGAAGCCAAGGCGTCCAAGAGCAGTTGTTCTCTGCCCCACGAGGGAGCTAACTGAGCAGGTCTTTCGTGTTGCAAAGTCCATAAGCCATCATGCACGTTTTCGATCAACGATGGTTAGTGGAGGCAGCCGTCTAAGACCCCAGGAAGATTCTTTGAACATGCCTGTAGACATGGTTGTTGGGACTCCTGGAAGGATTCTTGATCATATCAAGGAT…
Dh_3745	ATGAGGACTAACAGCGCATTCAGTTTTGGATGGTTTTTCCTATGTTACCTGATCCACATTGGTTTTTGCATAATTGCTGCCATTGCTCCACCAATTGTATTTCATGGAAAATCATTAACGGGCATACTTGCTGCAATCGACACTTTCTCTGAGCATGTGATAATTGGGATCTTTTACTTTGTGGGGTTTGCA
Dh_3746	ATGGAGTTGATCAACAATGTTGCCAAGGCCCATGGTGGTTTCTCTGTCTTTGCTGGTGTTGGAGAACGTACTCGTGAGGGTAATGACTTGTACAGGGAAATGATTGAGAGTGGTGTGATTAAGCTTGGTGACAAGCAGAGTGAGAGCAAGTGTGCTCTTGTCTACGGGCAAATGAATGAGCCTCCTGGTGCTCGTGCTCGTGTTGGACTGACTGGCTTGACTGTTGCTGAGCATTTCCGTGATGCTGAAGGACAGGATGTGCTTCTCTTCATTGATAACATTTTCCGTTTCACTCAGGCAAACTCTGAGGTGTCTGCTCTGCTTGGACGTATTCCATCTGCTGTGGGATACCAACCAACCCTTGCTACTGATCTTGGAGGACTGCAAGAGCGGATTACC…
Dh_3747	ATGAAGTACATCCCCAGGGGCCAGAAGATTGACGAGAATGTGTACAGGGAGATCATCAACCACCGCTCGCTGCGGCACCCCAACATCATCCGATTCAAGGAGGTGGTGCTGACGCCGACGCACCTGGCGATCGTGATGGAGTACGCGGCGGGCGGCGAGCTCTTCGACCGGATCTGCAACGCCGGCAGGTTTAGCGAGGACGAGGCTAGGTACTTTTTCCAGCAGCTCATTTGCGGTGTGAGCTACTGCCACTTCATGCAAATTTGCCACCGAGACTTGAAGCTGGAGAACACGCTGCTGGATGGCAGCCCGGCGCCTCGCCTCAAGATCTGCGACTTCGGTTACTCCAAGTCGTCGCTGCTGCACTCGAAGCCCAAGTCGACGGTCGGCACGCCGGCG…
Dh_3751	ATGATGAGCATGGTGGGTTCTATGACCATGTGCCCACGCCGGTCGTCGGAGTGCCCCAGCCTGATGGAATTGTTGGGCCTGACCCTTACTACTTCAAGTTCGACCGGCTTGGGGTGCGTGTGCCCACCTTCCTCATCTCACCGTGGATTGAGAAGGGCACTG
Dh_3755	ATGCAGGTCATAAATATTTCTTCCCCAAATACTCCTGGTCTTCGCAAATTGCAAGGTAGAACACAACTGAAAGATCTTGTAAAGAAGGTACAAGCTGCACGAGATGAGATGCAGTGGGCTGAAGATGGTCCTCCACCATTGCTTGTGAAGATCGCACCAGACTTGTCTAAGCAGGATCTCGAGGACATTGCTGCGGTTGCTCTTGCTCTTAGGTTGGATGGCCTGATTATATCAAACACAACTGTTTCAAGACCACCTCCTGCAGACACACATCCATTAGCCCAGGAAGCCGGTGGATTAAGTGGGAAGCCT
Dh_3760	ATGCAGTTCAGCAGTGTGCTTCCCCTGGAGGGTAAAGCATGTGTGAGCCCAATGAGGAGAGGTGGTCAGGGCTCTGGGAGTGATAGGGTGAGGATTGGGGACAGCAGCAGCATCAAGCGGGAGAGAGCATTGAGGAGGATGTGTTTCGGTGCTAGGAGCGCCGCAAGCAGCGCGCAGTGCGTCCTCACCTCAGATGCTGACCCAGACACTCTTGTTGTCCGAACCTCCTTCCGGAGGAATTATGCCGATCCAAATGAGGTTGCAGCTGTCATATTGGGTGGTGGCACCGGGACTCAGCTTTTCCCTCTCACAAGCACAAGGGCCACACCTGCTGTTCCTATTGGAGGATGTTACAGGCTTATCGATATCCCCATGAGCAAT
Dh_3761	ATGCGTGATGGCCACTTTCTTAAGACAAGTTGCGGCAGCCCAAATTATGCAGCTCCTGAGGTGATATCCGGTAAACTATATGCTGGGCCTGAAGTTGATGTGTGGAGCTGTGGTGTTATTCTTTATGCTCTTCTATGTGGTACTCTTCCATTTGATGATGAGAATATACCAAACCTTTTTAAGAAAATAAAGGGTGGAATATATACCCTTCCCAGCCATTTATCAGGTTCAGCAAGGGATTTGATTCCGAGAATGCTAGTTGTCGATCCTATGAAGCGGATCACCATTCGTGAAATCCGTGAACATCCATGGTTCGAAGCTCAACTCCCACGCTATTTGGCTGTGCCTCCTCCGGATACTGCACAACAAGTTAAAAAGATTGATGAAGAAACTCTTGGT…
Dh_3774	ATGTTTAATACTTGTACATTTTCTGTTGTTTTGACATCAGACATATGGAGTGGTAGAGTTAGGGAGGATTATCTTAGTGTTGTTGCTCATTATGTTAATGATGATTGGATAATGGAAAAAAGAATTATAGGATTTAAATTAATTAATGTTTCACATAATGCTGAAAATATTGCAGAAAGCATTATTAAAGTTGTAGAAGATTTTGGTCTCACGGATAAGATTTTTTCCATAACTTTA
Dh_3775	ATGGGACGTGTAAATGGAAGTTTAAACTTGGCAAGAGCAATCGGAGATATGGAATTTAAACAGAACAAATTCTTGCCTCCTGAGAAGCAAATCGTGACTGCGAATCCTGACATTAACATTGTGGAGCTTTGTGACGACGATGACTTTCTTGTTTTAGCATGTGACGGTATTTGGGACTGCATGTCAAGCCAACAGTTGGTGGATTTCATTCATGAGCATATACACACGGAGAGCAGCCTTTCTGCGGTGTGTGAAAGAGTGCTCGACAGATGCCTGGCTCCATCAACAATTGGTGGAGAGGGATGCGACAATATGACCATGATCTTGGTGCAGTTCAAAAAGCCAATTAGTCAGAACAAAAAGGTCGATGTAGGGGAGCAATCTGCGAGAGGCGCAGAA…
Dh_3780	ATGGTTGATTCTTTCTTGAACAAATTTTTTCCATCAGGTTATCCATACAGTGTGAATGAGGGCTACTTAACATATACCAAATTCCGAGCACTGCAGCATTTTTCTAGTGCTATGCTGCATGTGTTATCAACCCAGTCTTTGTTGTTTGCTGCAGGTTTGCGACCTACCCCTGCGCAAGCAACTGCTGTAAGTTGGATTCTAAAAGATGGAATGCAGCACGCAGGAAAGCTCATCTGTAGCAGCATGGGGGCAAGAATGGATTCAGAGCCAAAGAGTTGGAGGATACTTGCTGATGTTCTCTATGATCTTGGTACTGCCTTGGAAGTCATTTCACCATTATGCCCACAACTTTTTCTTGAAGTGGCAGGCTTGGGAAACTTTGCAAAGGGAATGGCTGTT…
Dh_3787	ATGAACTGTGAGCGGGATATCCGATTTGAGCTGCTGGCGCGCCTCTGCCCCAACTCCACTGGAGCCGATATAAGGAGTGTGTGCACCGAAGCTGGCATGTATGCCATTCGTGCCCGCAGGAAAACGGTGACGGAGAAGGACTTCCTCGATGCTGTGAACAAGGTTATCAAGGGCTACCAGAAGTTTAGCGCGACCCCGAAATATATGGTGTATAAC
Dh_3788	ATGGCGCCTCTCGGAGAAGTAGCCGCCGCGCAGTTCGGCTTTGCTGACCTCAAGAAGGCTGTGTACGTTAACGAAAACTTCAGGCGGGCAAACTTCACAGCTGCTGATATGAGGGAGTCAAATTTTAGTGGTTCCACATTCAATGGTGCCTATTTTGAAAAGGCTGTTGCTTATAGAGCAAATTTCACTGGTGCAGATTTGAGTGATACTTTAATGGATCGCATGGTTCTCAATGAAGCTAACCTCACAAATGCTGTTCTTGTACGGTCAGTGCTTACACGTAGTGATCTTGGTGGAGCAGTCATTGAAGGTGCTGACTTCAGCGATGCTGTTATTGACCTACCACAGAAACAGGCTTTATGCAAATATGCAAGCGGAACCAACCCTGTAACAGGTGTC…
Dh_3790	ATGATTGGCCACTACCTCGCAGAGTTCTCCATCTCTTACAAGCCAGTCAAGCACGGCAGGCCCGGTATTGGTGCCACCCACTCCTCACGGTTCATTCCTCTCAAG
Dh_3795	ATGGAGGGCGGCAAGCCGACGGTGATCACCAACGCCGAGGGCCAGCGGACGACGCCGTCGGTGGTGGCCTACACCAAGGGAGGGGAGCGGCTGGTGGGGCAGATCGCCAAGCGGCAAGCCGTGGTCAACCCGGAGAACACCTTCTTCTCCGTCAAGCGCTTCATCGGCCGCAAGATGTCCGAGGTCGACGACGAGGCCAAGCAGGTCTCCTACCACGTCGTGCGCGACGAGAACGGAAACGTCAAGCTCGACTGCCCCGCCATAGGCAAGCAGTTCGCCGCAGAGGAGATATCTGCGCAGGTGTTAAGGAAGTTGGTGGATGATGCTTCTAAGTTTCTGAATGACAAAATTACAAAAGCAGTGGTTACTGTTCCGGCATACTTCAATGACTCGCAGAGA…
Dh_3801	ATGGATACGACAATGGCTATGTCGTCCAGTTTGCCCCCACTGAAACCCAGGTACCCAACTGAGAGGGCAGCATCTGAAAACGGGCTTCTCCCTGCTCCAGACCTCCCCACTTCCTGCGCCCTGGCAGCCAGGTGCTCAGCGATCTCCGTTGGTTTTAGATCTGCCTGTAACGACTTGGAGATGATAGCGGCAACTTCTTGCTCGTACACATTGTCGAAGAGGCCATCCGTTGCTGTTACAATGGTGTCTCCTTCCTCTAGATCAATGGTA
Dh_3802	ATGATAGCAGAGGCAATGAGCAAGGTCGGCCGGAAGGGTGTGGTTACCCTTGAAGAAGGGAGAAGTTCTGAAAATAATCTCTATGTTGTGGAGGGAATGCAGTTTGATCGTGGTTATATCTCTCCTTATTTTGTAACTGACAGTGAGAAAATG
Dh_3803	ATGGAGGCAGGCGATAGCTGCTGCACCTTTCACTTGGATGGCAGCACATCCTGGAGTATTCACATCATACCACTACAAGCCCCGTTTGCCTTCTATACAGGTGAAGGGATGTGGGTAGCGTCCTCAACCCCTCTCATTGCACATGTTGCCACCAATGTCAAGCCCCATTGTGAACTACCACGACAAGAAAGAGATGTGTTGCAATCCTTGTGCTCGTCAGCACTGGTCGTTGGTCGATAG
Dh_3807	ATGCCAACGTCACCAATTTTTGTTGGGAACAAGGCAAAACGGCTTCTGGAAAGAGCTGTTTGGAATGATACTTCTTTTCTAGCAGGAATTGATGTAATGGATTATTCCTTGCTTGTGGGTGTTGATGAGGAGAAACATGAACTGGTCCTGGGAATAATTGATTTTATGAGGCAGTATACATGGGACAAGCACCTTGAAACATGGGTCAAATCTTCTGGCATTCTTGGTGGGCCAAAGAATGCCTCTCCTACTGTAATCTCACCAATGCAGTACAAGAAGCGGTTTAGGAAAGCCATGTCTGCTTATTTTATTGTGATTCCTGAGCAATGGATG
Dh_3817	ATGGTTGAATGTGCAGCCGCTGTGCATGTCAACTTTGTGATCATCCCTCAAATGTGCAACAAGGAAAGGAATATCACCAGCCACAGCACATTCAGAACCAGCATAGGGACAGTTATATGGTCTAAAGCCACACTGCGCTTCATGCTTTATCTTGCTGTAGTATGGAAAGATTTCTGGGCACCCCAAAGAGCAGTACTTGCAGGGAAGCTCAAG
Dh_3838	ATGGGAACGAATGAACAGGGCTATCACCTTCTTTGGCCGGATCTTCCAATCTTTTTAGAAAACCAGTTCACTGCGCGCCCCACCCCGTCATCAGTCCTGTGTTGCCTATGCTTGCGCCCCAAAACGGTTGCTGACTTTGTACAACTCCGTAGGGCGCGCTACGGCAACACAGCCTACGCTTGCTGCTTGCTGGTTTTTCCATCATCCAATCCACAACAAATCGAA
Dh_3840	ATGGACTTAGCTGCCATGCTTGAAAGAGATGTTCTGGATTCTACCCCAGGAGTGAGATGGGATGATGTTGCAGGACTTAGTGAGGCCAAAAGACTACTTGAGGAAGCGGTTGTGCTTCCTCTCTGGATGCCTGAATATTTTCAGGGTATTCGTCGACCTTGGAAAGGGGTTCTTATGTTTGGTCCACCAGGTACTGGAAAGACCCTTTTAGCTAAGGCAGTAGCCACTGAATGTGGAACAACATTCTTTAATGTTTCTTCTGCAACATTGGCTTCTAAATGGCGGGGGGAGAGTGAGCGCATGGTCCGTTGTTTATTTGATCTTGCAAGGGCCTATGCTCCAAGTACAATCTTCATTGATGAAATTGACTCCTTATGCACATCTCGTGGAGCTTCTGGT…
Dh_3841	ATGGCCAACCTAGTCAACATGCAATCTTCCCTTTCTGATGTTAACAAGTTGATCAAGGAGATCCGGCCAGATGTTTCAGATGTGGTTGCGGCTGACGAGTTTGAGTATAAGGATCCTGTTGATGGCTCTGTCTCCAAGCATCAGGGTATCCGGTATCTCTTCGGAGATGGTTCCCGACTGGTGTTCCGCCTCTCTGGAACTGGTTCTGTCGGTGCTACTATCCGTGTCTACATTGAGCAGTACGAGAAGGATTCCTCCAAGATCGGGAGGGATTCGCAGGATGCCCTTGCTCCACTGGTTGATGTGGCA
Dh_3843	ATGGCACTAGAGAGAACTTGTCCTGTGGAGGAGTTCCACTGTGCCAAGACAAGGTATTTGATCTTGGGTTGGAAACCGGGCACTGCAAGGTATTTTTGCAGTCAGAAGATGTTGGGCGCACACTTGATCTCTCTGTTGTTGGTTCATACGAGGAGTTGTATCGGCGGCTTGCTGATATGTTCCGAATCGAGAAAGCTGAGC
Dh_3844	ATGAAGTGCTTCCTTTCTGGAATGCCTGATCTGAAGTTGGGATTAAATGACAAGATTGGACTTGAAAAGGAAGCCCAACTGAAGTCCAGGCCTGCAAAGAGTGGGAAGACCATAGAACTTGATGATGTCACATTCCACCAGTGTGTCAACCTAACAAGATTTAACTCAGAAAAGACAGTCAGCTTTGTGCCACCAGATGGTGAATTTGAATTGATGAAATACCGAATCACGGAGGGTGTAAATCTTCCATTCCGGGTTTTACCAACAATTAAGGAATTGGGCCGAACACGCATGGAGATTAACGTGAAAGTTAAGAGTGTTTTTGGTGCTAAGATGTTTGCACTTGGTGTTGTCGTCAAAGTCCCAGTTCCAAAGCAAACTGCAAAGACTAGTTTCCAA…
Dh_3845	ATGTACGGCGGCGACGAGGTCTCGGCAATCGTCATAGATGTGGGCTCGTACAGCTGCAAGGCGGGATACGCGGGCGACGACACCCCCAAAGCCGTCTTCCCCTCGGTTGTTGGTTCAATTGAACATACGGGAGATACTGATGAAGCCAAGCCAGAGAAGGAAGCTGACTCTGCATCAGATTCTAAGAATGGAGCCAAGCCTATGGATGTGGACAAAGCCAAGACAAAGCGCAAATTTTATGTAGGTCAAGAATTAGAATTCAGGAGGGATCATATGGAGGTGATTTCACCAATGAAAGATGGAACAATTACTGATTGGGATATTGTTGACAATATATGGAATCATGCTTTCAGGCAGCGGCTATTGATCAATCCTGAGGAGCATCCTATGCTGATAGCT…
Dh_3847	ATGCCCCCTTCTCCAAGCTCACGTCCGAAGCCGCTGCGCTTGTTTCCGCCCCATGGAGCTTGGCAGAAGCACGGCTGCGAGCAGTTTACCCAAACAGCTCCCGCATTGATCTCCTCAGCTACTCTCTGGCATCGCTCACGGTCACCGGAAAGCACCGCACCGGCCAGACCA
Dh_3851	ATGGATACTTGCTGCCTGTCATCTATGAACATTACTGGAGCTAACCAAGCAAGATCTTTTGTGGGACAACTTCCTACACAGAGGTGCTTCACAAGCAGCAATGTCCAAGCACTGAAAAGTAGTAACCGTAGGAGCTTTGGCTTGAAATCTCTTGTCTTAAGGAATAAAGGAAAAAGATTACGCCATGGACTTGGTGCTCTGCAGGTTGTCTGCCAGGATTTTCCAAGACCTCCACTAGAAAGCACAATAAACTTTTTGGAAGCTGGACAGCTGTCTTCATTTTTTAGAAACAGTGAACGCCCCAGTAGACCGTTACAGGTTGTGATTGCCGGTGCAGGACTGGCTGGTCTATCAACTGCAAAATATCTGGCAGATGCTGGCCATAAACCCATATTGCTT…
Dh_3855	ATGGAGCCGTCGATGCCGTTCGGCCGGCCGAGCGCCTTCAGCGCCAGGTGCGCCGCCTTCTGGCCGGAGATCATCATCGCGCCGAACGTTGGGCCCATTCTCGGGGCGCCGTCGATCTCGGCGACCTCCATGCCGGTGACGATCATTCCGGGGACGACCTCGCGGGTCAGGCGGACGATCTCGTCCTCGGCCGTGTTCATATCAAGCGCGCGCATCCCGGGCACCGCGTCGATCATCCCGATGTCCTGGAGCCGTTTGACTCCGGTGGCTCCAAACGGCCCGTCGTGGCCGCAGGAGCTTACAACCACCTTCGCCTCCATGATGTTCGGGTCCATGCACGACTGTGTGTTGTGGTTCATGGACACGAGAGCCCAGTTTGTGACCACGCCGCCGACGCGG…
Dh_3861	ATGTCCATCATATTCATGCCCCGGACCGAGGTGCTGTGTGCTGCCTGTGATGCTCATCTGGGGCATACCTTTGACGACGGGCCACTGCCTACAGGGAAGAGATACTGTATTAACAGTGCATCACTGAAGCTGAAGCCCCAG
Dh_3862	ATGTCAAGACCAAGTTTGATATGTCGATCATATTCATGCCCCGGACCGAGGTGTTGTGTGCTGCCTGTGACGCTCATCTCGGGCATGTCTTTGACGATGGGCCACCGCCAACAGGGAAGAGATACTGTATTAACAGTGCATGTC
Dh_3863	ATGTCCATCATATTCATGCCCCGGACCGAGGTGCTGTGCGCTGCCTGTGATGCTCATCTGGGGCATACCTTTGACTACGGGCCACTGCCAACAGGGAAGAGATACTGTATTAACAGTGCATCACTGAAGCTGAAGCCCCAG
Dh_3864	ATGGCGACCGCCGACCCCAACCGGAGCTTCATGAAGGACGTGAAGCGCATCATCATCAAGGTGGGCACTGCAGTTGTCTCTAGACCGGATGGAAGATTGGCTTTGGGCAGGGTTGGAGCTCTGTGCGAGCAGGTGAAGGAACTGAACTCTCAAGGATACGAAGTGATTATGGTCACCTCGGGTGCTGTTGGCGTGGGGCGACAGCGACTCCGCTACCGGAAGCTTGTCAATAGCAGCTTTGCTGATCTGCAAAAGCCACAGATGGAGCTGGACGGAAAGGCTTGCGCCGCTGTTGGTCAGAGTGGCCTGATGGCTCTTTACGATATGTTGTTTACCCAACTTGATGTGTCGTCATCTCAGCTTCTTGTGACAGACAGTGATTTCGAGAATCCAAAATTC…
Dh_3869	ATGGATGGGTTTGACACCAACTCAGCAGTCATTGTACTTGGAGCAACAAACCGAGCAGATGTTTTGGATCCTGCCCTTCGGCGCCCTGGGAGATTTGACCGTGTAGTTATGGTTGAAGCTCCAGATAGGTTTGGAAGAGAATCTATTCTCAAAGTTCATGTGAGTAGAAAAGAGCTTCCACTTGGTAAGGATGTAGATCTCAGCGATATTGCTGCTATGACAACTGGTTTTACAGGGGCGGACCTTGCAAATTTAGTAAATGAAGCTGCTTTG
Dh_3878	ATGGAGCCCTGTTGCAGTGTCAAGGACAGGATAGGATACAGTATGATATCTGATGCTGAACAGAAGGGCTTGATAACTCCCGGAAAGAGTGTTTTGGTGGAACCAACAAGTGGAAATACAGGCATTGGTCTTGCCTTCATTGCTGCTTCAAGAGGATATAAGTTGATATTGACAATGCCTGCATCAATGAGCATGGAGAGAAGAGTTCTGCTCAAAGCTTTTGGCGCTGAACTCGTCCTAACAGAGGCTGCAAAAGGGATGAAAGGGGCTGTAGATAAGGCTACGGAGATTTTACGTAAGACACCCAATGCATACATGCTTCAGCAGTTTGACAACCCTGCCAACCCAAAGGTACATTATGAGACTACTGGACCAGAAATCTGGGAGGATTCAAAAGGG…
Dh_3881	ATGGAGGCTGTTGTTGATAACATCTCAAGTTATCAGAAAGAAGATGAGTTGAGGAATGGAGGAAGTGGAGATTTGGAGGACGATCTTGCTGGAAAGGACAGATACATGGGTTCAATTGAAAGTCTCATCCGCAGCAATATCCAACAATACAAAATTGATATGGCCGATGAAGTCATTAATGCTGGTCGTTTTGATCAAAGAACGACCCATGAGGAAAGGCGGATGACTTTG
Dh_3883	ATGCTTTTCGCGTTGGACATGGCAGGTTATGGTTCTTCAGGACGTCGAGTCTGTTGTTGCCTTGAAGCAACAGAAAGAAAGGGTATAGTGCAGTCTGGTGGTATGCTCAAGAAAAATAAATACCGGTACTCGAGCACCCTAGATCGTAAAATCGGTTTGTTCTTTTGGGACAATGGCATTGCCTCGGTCTTTCCCTGCTGTATGAAA
Dh_3884	ATGGTAGCTGCTCTGATCCAGCTTATATACCACTACGTAAAAGCAGCTGAATGCTTAATGGTGACAATAATGAGCAAGAGGTCTGAATTTCCGGTTTTGTGTGTGATTAGTTATGCTGATGTGGTTCATTGTTCTGTGAATATT
Dh_3886	ATGCTTCCCTTCCTCTCCATCGAACACATCCCTCCTCTAGTTAGACTCGAGTTGCGCGTACCAGATCCCCTGGATCTTGACATCCTTGGGCGCTTTGGCCCCGAGGTCGGTGTCCGACGGCTGCACGCTCTCGAAGACGCCGATCACCTCGCCGGTCTCTGCCTTGCTCTTGCTCACGCTCAACGTGATGTTGCCCGTCGACGACGACGCGTTCTTGATGTTCTCCTTAAGAAGCTCCTCCTCGTCTCCTCTGCCTCCGGCGGGGAGCGCCACCGCATTGTCGTACCCAGTAGAGCCCCCACGGCCCTTGGGGTCGAGGAAGGACGACCCACGATAACTCGGCACGAGGAAGGACCCACTGAAGCTCTCCGGCTTGCCGGTGGCGATGAGCTGCTTGAC…
Dh_3891	ATGGCAGATAATGGTAATGCAAAGTCAGGCTCTGGAGCTTATTCAATCAATCAAGAGAACTTCAGTAAGCGGTTGAAGGTGTTCTATGACCATTGGACAGAAAACAAGTCTGATCTTTGGGGTTCATCCGATGCTATTGCAATTGCTACTCCACCTCCTTCTGAAGATCTTCGTTATTTGAAATCCTCAGCTCTGGATATCTGGTTGCTTGGATATGAATTTCCAGAAACCATAATTGTGTTCACGCACAAGCAGATTCATTTCTTATGCAGCCAGAAGAAAGCAAATCTCATCGGGACCCTCAAGAAGGCTGCAAATGAGGCTGTTGGTGCTGATATTGTCTTGCACGTGAAGGCTAAGAATGGGGATGGCATTGATTTGATGGATGACATATTGCAT…
Dh_3899	ATGCTACCAAAAAAGAGGACCACCACCCTCTTCCTAGAAAACCATGCCACTGTCTGTAACTTGGGTCGTCACTCATCAGTATCCATAGCCGGAGTTGTCCATTGGGTTAGTGGTGGGCGCAGGCTCGGGCTCCTTGATCTCGACGACGACGACGTCCGATGTGAGGAACGTCTTGGCCACCGACGCTGCGTGCTCCAGGCAACATCTCACCACCTTAGTGGGGTCAATGATACCAGCAGCCATCAAGTCCTCGTACTGTCCAGTAGCAGCATTGTAGCCATACTTGAAGTTATCGTTAGCAAGAACCTTCTCAGTAACAACACTGCCATTAACACCAGCATTCTTAGCAATCAATTTAAGTGGGTAGCTCAGGGCCCTCCTCACTATTTCAGCTCCGAC…
Dh_3903	ATGCCATGGGGTGGGATGAATCCGATGCAAGTTGTGGGAGCAGTTGGCTTCCAGGACCGACGGCTTGACATTCCCAAGGAAGTCGATCCTCTAGTTGCAAGGATTATATGGGAATGCTGGCAGAAGGATCCAAATTTGCGCCCTTCTTTTGCACAGTTAACAAACGCTTTGAAGACCGTTCAAAGGCTAGTAACCCCTTCTCATCAGGAGACGCAGAGCCCCCCTGTGCCTCAAGAGATATCGGTGAACTCTTCTACCCCT
Dh_3904	ATGCTCTTTGAAGAAGCAAAATCTAAAGGAATAGAGTTGAATGTTGTTGTGTATAGTTCTCTCATAGATGGCTTCGGAAAGGTTGGTAGGATAGATGAAGCTTATTTAATTTTAGAAGAGATGATGAAGAAGGGCCTGACTCCAAATGTTTACACATGGAACAGCCTCATGGATGCTTTAGTGAAAGCTGAAGAAATCAATGAGGCCCTTATCTGTTTCCAGTCAATGAAGGAAATGAAGTGTCCACCAAACAGTTACACATACAGGCCTTTGCCAGGTACAGGAGTACAA
Dh_3905	ATGAGCAGATTCCTGGTACAGCAACAAGAGAAACAGGAATCCCAGCTGCAGGCCTCAGCGCAGGTCCTCCCTCAGGCCCCTGAACAGGTCCAAGAAAGCGATATCCCTGAACAATTGGACAGTCCAGCGCCTCAATACCCTATGTTGCTA
Dh_3907	ATGCTGGGATCATTCACTTTATCTTCTCATGATAGTCATGAGATGGAATATTTATCTTACACATCACATAAATATCATTCTCTGGACGTCATCCAGTATAGTGTCCGGAAGCAGTTAACATTA
Dh_3908	ATGAAACAAATGGGAACTGTCAAAAACAAAGTCCTAAGAGATATCGCTCTGCGATATCAGGACGAGAAAACTGGTACCTCCTTGATGTTGGCACCACCCTCCAGTCCTGTAGCTTCTCACCTGTATGAATCAAATCAGCCGGATCCGACGATGATGTTGTTGATGGGGATGAAGATGAGCTTGACGAAGAAGCCGACGAAGCCCATGACGACGAACCCGATCGCCGTCCGCACCGCCACCTTGGTGAACTCCTTGCGGTCGGGCTTGTGGCAGCGCTTGACGAGG
Dh_3916	ATGTCTGAGCCAAAAAACTATACTTCAGGCGTGAATGGTAGTTCTGGTGTTCTCGAGCTTTCAGAGGCATCAGTTGAATCATCTGGTGCAAAAGCTGCTGCATGTGGAGCTCTTTCTATTCTCGCCTCACTGTCAAATAAAGTTTACAATGATCAAGGAATTCCAGCAGCATTCAAAGCTCCTTCAGGTGCTGTGATTCCATTTGGGTCAATGGAGGATGAACTCAAGAAAAGTGGATCAGTGGAATCCTATACAAACCTTCTGGAGAGGATTGAAACAGCTAAAGTCGAAAATGGTGAACTTGATAGCCTATCCTCTGAGTTACAAGCAACAGTTTCACGTCTTTCTCCTTCTGAAGAAACCATTGAATCTCTGAAAAGGATCTTCCCCCAGAATGTT…
Dh_3918	ATGTGCAAGAGGCTTGCGTGCATGATGGTTATGTTCTTCCCAAGCTGTATGCAAAGGTGCATCACTGTGTCTCATGCGCAATCCATGCTCACATTGTCCGTGTTCGATCTCGGGAGAACAGGAGGAACCGTGAGCCTCCGCAGCGTTTCAGACGCAGGGATGATGGCCCAAGGCCGGGACAAGGCCCACCACGCCCAGGTGGTGGTGCGCCTCCTGCACCTGCTGCTGCTCGCACCTGAGTTTGGTAGTTGCGCGCCTCCTCCCGTTGCTGCTGCTCGCACCCGAGTTTGGAGATGCTTTTGCTGTAGTTTTTTGCCGTCGGATATTGAACTATTCTGTTTTCGCTGTAATCAGTTGTAC
Dh_3919	ATGTTCAGGAGGCCTGTGTGCATGATGGCTACATTCTCCCCAAGCTGTATGCCAAGGTGCATCACTGTGTTTCATGTGCAATCCATGCTCACATTGTCCGGGTGCGCTCCCGTGAGAACAGGAGAAACCGTGAGCCTCCACAGCGTTTCAGGCGTAGGGATGACGCCCCGAGGCCTGGGCAAGGCGTGCCACGCCCTACTGGTCCTCCTGCTGCTG
Dh_3920	ATGTGTCGAGGCATTCAACATCCTCTTCGCGGGCTTTTCCTAAGAAGTTACCTCTCTCAGATAAGCCGAGACAAACTGCCTGATATTGGTTCTGAGTACGAAGGGGATGCTGAAAGCATTAATGATGCAGTTGAATTTGTTCTTCAGAACTTCATAGAAATGAACAAACTCTGGGTCCGGATGCAGCATCAGGGGCCTATTCGGGAGAAGGAGAGGCGGGGGAAGGAAAGAAATGAACTGCGTGATCTGGTAGGTAAAAACCTTCATGTTCTAAGCCAGATTGAGGGTGTTGACCTTGATATGTACAAAGAAACTGTTCTTCCCAGGATATTAGAACAGGTGGTTAATTGTAAGGATGAACTTGCACAGTTCTACCTGATGGACTGCATAATCCAAGTC…
Dh_3923	ATGTCGCAATCTGTCTACATCGACCGAAGCCCGGACCATACTGCTCCCCGCGAGGGCCCTCTTGTCCTCTTCGTAGTATGCCTCCATGCACACGCAGCACATCCACTGTCAGAAGACATCGCAGGGAGCATCGCACTAGCAAAATCAAGTACAACGGATTTCTTCACTCGGCCGATGGTTTCGCTTCGTCCATTTGATCATCTCCAGGAAGCCCAAATATCCGTAGGTTACGGTCCA
Dh_3924	ATGCTGGACGGGAACCCGCGGCTGAACCTGGCGTCCTTCGTCACCACGTGGATGGAGCCCGAGTGCGACAAGCTCATCCAGGCCTCCGTCAACAAGAACTACGTCGACATGGACGAGTACCCAGTCACCACCGAGCTACAGAACCGATGCGTGAACATGATCGCGCATCTCTTCAATGCTCCTCTCGGGGATTCGGAAACGGCCGTCGGAGTCGGCACCGTCGGCTCGTCCGAGGCCATCATGCTTGCCGGACTGGCCTTCAAGAGACGGTGGCAGAACAAGATGAAGGCCGCCGGCAAGCCCTGCGACAAGCCCAACATTGTCACCGGCGCCAATGTCCAGGTTTGCTGGGAGAAGTTCGCGCGCTACTTCGAGGTGGAGCTCAAGGAAGTGAAGCTG…
Dh_3930	ATGTGCAGGCGGAGTGCAAACCAGGATACGAAACAGAACATTGTTACAAGACCACAGGGAACCGTCCGTCCGAAATCTTTCGATATTTTTTCTGCGTCATTTGAGAGCCGTTCCAATTACATCACAAATTTCATTAATGTGTCTCTGCTTATTTCGCCTCCAGTGGTACCACAAATCACATTTTTATCTCAAAACTCTCTCTCTCTCTCTCCAAAACTCAGATTCATGCTACCAAAAGAG
Dh_3940	ATGCCACTGGTTGGTGTTGATTGGTCTCAAAATGGAGTTGCTCATTTTTTCTCTGCAATAAAGGAAAACGGATATCAGCTTCTTTTTCTAAGCGCACGCTCTATTTCACAAGCCCACCTGACAAGGCAGTTCCTTTTCAACCTAAAGCAGGATGGAAAAGCACTTCCTGATGGCCCTGTTGTGATATCTCCTGATGGCCTTTTCCCATCACTTTACAGAGAAGTTATCAGAAGAGCTCCTCATGAATTCAAGATCTCATGCCTAGAGGCTATCAAAGCATTATTTCCTCCTGACACGAATCCATTCTATGCTGGATTCGGAAATAGAGATACGGATGAGCTTAGTTACCTCAAGGTTGGGATTCCTATTGGCAAGATCTTCATAATAAACCCCAAGGGT…
Dh_3941	ATGTTCCCGCCCATCCACCAGTGCCAAAATGGACATACTTTATGTTCGACATGCAAGGCTAGGGTGCACAACCGGTGCCCTACATGCAGACAAGAGCTTGGTGATATCAGGTGCTTGGCATTGGAGAAAGTAGCTGAATCACTTGAGCTTCCCTGTAAGTACTGCTCTTTAGGTTGCCCAGAGATCTTCCCATACTACAGCAAGATAAAGCATGAAGCACAGTGCAGCTTCAGGCCATATAACTGTCCCTATGCTGGTTCTGAATGTGCTGTGGCTGGTGATATTCCTTTCCTTGTTGCACATTTGAGGGATGATCACAAAGTTGATATGCACAGCGGTTGCACATTCAACCATAGATATGTCAAGTCGAATCCACGAGAGGTTGAAAATGCCACCTGG…
Dh_3949	ATGGAAGCATTGCAGCAATCCTTGGCGGAGACTTTGGCTGGATCTCTTGCTCCATCTGGTTCTTCAGGAAATGTGGCAAACTACATGGGTCAGATGGCCATGGCCATGGGCAAACTTGGAACACTTGAGAATTTTCTTCGCCAGGCTGACAACCTGCGACGACAGACCTTGCACCAAATGCAACGAACTTTGACAATCCGACAGGTCTCTCGTGCTCTTCTAGCCATACATGATTACTTTTCACGCTTG
Dh_3950	ATGAGGACGAACCGGCGGCCGAGGCCGACGCCGACATGCCGCCGCTGGAGGACGATGCCGGTGAGAGCAAGATGGAGGAGGTCGACTAAGCGCCGTGGCTCTCTTTGTCCTCGCCTTGCACCTCGTTACCTGCTAGAAGCTTTATCTGACCACTGTTTGATATTTTTTGGTACGTTAGCTGTATCGGTTTTGTCTTTTGCTGGCCAAACGAGTGTGGCTAGCTGTTATGGTACTTTGTCGAACAGTTCGTCGTTATTGTTGGTAATGCTGTGTGTTATTTTTCTAAGTTCTCTGCTATGCCCCCTTTTTTTGGCTTTTCTTTGTGATTTT
Dh_3956	ATGGTCGGAGGCTGCGTGGATGCGGGCACTGGGGAGATTCGATTTCTTGTTTCTGAGAGCGACGGGTTGGAAGCGGTGGAAGGGCCGCAGGTTGTGTGGGAGGATGAGCCGGGAAGATTGCTGTGGGAGCAGGGCTGCCTCCTGCGCTGCGAGCTGCCGCTGAAGCTGCCACTCTATGTTCCTTCGGATGAGATGTCTGGCTTTGAAGCAAGATTTTCTTGTCTCATTGAATCTACAGCTGCTAAGCTCAGAGATCCTCATGTTTCTTACCTAGTTGAAGGCCCACCTACAACCCGTGATGAATCACACCATTCTGTTATCTTACATGGCAATGATCTAAAATCTGTTTCCCATCTACCTCACAACCCAAGCACAAAGCAGTGCAGTGCAAATATTGTA…
Dh_3959	ATGAATGAGGATATAGCAAACATGATTGCACCACAGTTGATTACGCCGATATCGAGGTGGCCATTCTTTGCCTTCTTGGGAGGAGCCATGTTTTGCCTTCTTGCCAGCAGCACATGCCACCTTCTCTCCTGCCACTCTCGCCGCCTTGCATACATTATGCTTCGGCTTGATTATGCAGGCATTGCTGCTCTTATCGCCACATCCTTCTACCCTCCAGTATACTATTCTTTCATGTGCTATCCATTCTTTTGCAATCTGTACCTCAGCTTCATAACTATTCTTGGAGTGGCAACTATTGCTTTCTCTCTACTCCCAGTCTTCCAGAACCCTGAGTTCCGAACCATACGAGCACGCCTCTTCTTTGGCATGGGTGCATCGGGTGTGATCCCTGTTCTTCAC…
Dh_3960	ATGGTTTTCGAGTACATGGATCATGACCTGACTGGCCTTGCTGATAGGCCTGGGATGCGGTTCACCGTGCCTCAGATTAAGTGTTACATGAGGCAGCTGCTTACAGGCCTGCACTATTGCCATGTCAATCAAGTGCTGCATCGAGATATTAAAGGATCTAACCTTTTGATAGACAATGAGGGCAACTTGAAGCTTGCTGATTTTGGCCTTGCAAGATCATTCTCAAGTGATCACAATGGAAACCTTACTAACCGTGTTATCACTTTGTGGTACAGACCTCCAGAGTTGCTACTCGGAAGCACAAGGTATGGTCCAGCTGTTGACATGTGGTCTGTGGGTTGTATTTTT
Dh_3967	ATGGAGCTTTGTGCAGGCGGGGAGCTGTTTGATCGGATTATTGCTAAGGGGCACTACTCAGAACGTGCGGCTGCTATAATGTGCAGAGCAATTGTGAATGTTGTCAACATTTGCCATTTCATGGGAGTGATGCATCGTGATCTGAAGCCGGAGAACTTCTTGCTTGCCACTAAGGAAGAGAATGCAATGCTCAAGGCGACTGATTTTGGGCTCTCAGTCTTCATTGAAGAAGGAAAAATGTACAGGGACATCGTTGGAAGTGCTTATTATGTTGCTCCTGAGGTCCTTAGGCGAAATTATGGGAAAGAGATAGATGTTTGGAGTGCGGGAGTTATTCTGTACATTCTTCTCAGTGGTGTGCCTCCATTCTGGGCTGAA
Dh_3979	ATGCCTCCAGTAAGTCTCTACCAAATACACTGTCAGTACATCAGCCTAACATTGACTAAGGCACTGTATTCAGAGAAAAACACTAGCCTCTCTGGTGCGCATTTCTTGCACTGCTTTATTTCGTTTTACAGCTTCATCCAGAAT
Dh_3990	ATGGTCTCTGTAGGAAATTTAGTCCCAACAGTCGTACACGGGCACGAGATTCAGGGAAACCAAATTAGATCGTACATTTTTTCCTTTCAAATCATTGATATTTTGAGTTCTCACAAA
Dh_3991	ATGCTTCCCCGTAAACGGGAGGTCGTCGCCGGCGAGGTCGAGGACTTGCAGAAGAAGACCCGCTCCGAGGAGGAGGTCAAGCAGGCCGACGACGACATGGCCGGGAGAACGCCGGAGATCGATGAGGACCTCCACAGCCGCCAGCTCGCCGTCTACGGCCGCGAGACCATGAAGCGCCTCTTCGGTTCCAACGTCCTCGTCTCTGGCCTCCAGGGCCTCGGCGCTGAGATCGCAAAGAACCTTGTCCTTGCGGGTGTCAAGTCTGTAACCTTGCACGATGACGGTAATGTGGAGCTATGGGACTTGTCAAGCAACTTCTTCCTCTCAGAGAAGGATGTTGGGCAAAACCGTGCTCAAGCTTGTGTTCAGAAGCTACAAGAGCTTAACAATGCTGTTATA…
Dh_3995	ATGCAGGGAAGGGACCTGGAGGAGTCCGAGGGGAAGGAGGATTCGGCAGCGGCGGGTGCTGAGGCGGGGGATGCGGCCGTGCAGGAGGAAGTCGTCGCCGTGTTGAAGCAGGCCGATGAGGGCAAGGCGGTGGAGAGCGTCCGCCTCGTGGATCGGCAGCTGCGGCACCTGCCCGAGGCGTTCGGGAGGATCCAGGGGCTCCGTGTGCTCGACGTCTCGCGCAACCAGCTCGAGGTTATTCCGGATGCTATAGGAGGACTTGATCATCTTGAAGAGCTCCGTCTCGCTTCTAATGCATTGGTTTCTCTTCCTGATTCCATTGGACTGCTATCCAATCTGAGGATTCTGAATGTGTCGAGTAACAAGCTGAGAACACTGCCAGATAGCATCTCAAAGTGC…
Dh_4000	ATGGCGGCGGCGGCGGAGGGGGAGGGCATGGCGGCGACCAAGTACGTGCTCATCACCGGCGGCGTCGTCAGCGGCCTCGGCAAGGGCGTCACCGCCAGCAGCGTCGGCGTCGTCCTCAAGTCCTGCGGCCTCCGCGTCACGTGCATCAAGATCGATCCATACCTGAACACAGATGCTGGGACGATGTCTCCCTTTGAGCATGGTGAGGTGTTTGTGCTTGACGATGGTGGAGAGGTTGACTTGGATTTAGGGAATTACGAGCGTTTCTTGGATGTTACTCTGACGAGGGACAACAACATTACCACTGGAAAGATATATCAGTCTGTTATTGAGAAGGAGAGAAAAGGTGACTATCTTGGAAAGACGGTCCAGGTTGTTCCTCATGTAACTGATGAAATA…
Dh_4001	ATGAACAAAATGCCGCGGAAGACATCACTCCCTCGGGTGCAGGTCTTGTTCAGCCGGTTGCTGCATAAACAAAACAAGCCTCCGAAAGCTTTTGTGTGC
Dh_4015	ATGGCCTCGCCTGCCGCCGCCGGTGAGGGGGCGTCCCGGAAGAAGTTGCTCATATTCGACGCCGAGGAGGACCTCGCGGCGTCGCTGGCCGAGTACACGGCGGAGCTGTCGGGGAAGTCCGCCGCCGAGAGGGGCTCCTTCACCGTCGTGCTCTCCGGCGGCTCTATCATCAAGGCCCTCAGGAAGCTTGCGGAGCCGCCGTACCTGGAGGCGGTCGACTGGAGCAAGTGGCACGTGTTCTGGGTGGATGAGAGGGTCGTGCCCAAGGACAACTCGGATAGCAACTACAAGCTCGCCATGGATGGGTTGCTCTCAAAGGTGCCAATTCCTGCTAGCCAAGTTTACGGCATTAATGATGCGCTATCAACTGAGGAGGCTGCAGATGACTATGAAACTTGT…
Dh_4016	ATGCCTAATGAGGAGAGTCGGTTGAAAAGGGATGATCCGCTTACAGCTATAATGGCACAGACTGATTCAAGTGAGCCTTTGAAGTGGGAGCTTAAGCAAAAGCCAGGCATGAGCCCTCCTCGAGGTGGATACAACCCAGATGATCCTAATCAGCAGATTGTAGCAGAAGATATCTTTGACGAATATGGAGGATTTCTGGGTGGTAGTGACATTCCAGCTCTCCTTACCAATTTTTCTGCAAGCAAATCGAAGAAACACTCCAAGAGTAAAAGCAGGCATAAGCAGTCTGAGCCTGCTGCTCATGCAGAATCCAGAAGGCAGCACAGCAGTTATGATTCATCCTCGGACTCTGAACCTGAGAAGAGCAATAGAACATCAAAAAGCAAGAGAAAGAAAAAA…
Dh_4019	ATGTCGCTCGTCTGGAACGATTTTGGTTGGGACAAGGAATCGAATCTGATCTATGTTGATCAGCCCACCGGGACTGGGTTCAGCTACAGCTCCTATTCAGGAGACACCCGTCACAATGAAGCTAGCGTTAGCAATGACCTGTATGATTTCCTGCAGGCCTTCTTTACTGAGCACCCAAAGTATGCTAAAAATGATTTCTATATAACTGGGGAATCATATGCTGGGCACTACATTCCTGCCTTAGCAAGTCGTGTGCACCAGGGG
Dh_4021	ATGCGGTCCAAGGCGATCCAGAGCTGGGACGCGAGCAATTCGCAAGCCCTGCCGGCCTTCGGTGTCGGGGTGGCCTTTGTCGATGAGAGTGTTCTTTCGTTGAAGCCGAAACACGAAATTGAGCTGGCAATTGAAGATATCATGTCAGTTGTGTCGAGTTTATCGCTTGGCGATAAATCAATGCACGTTGCGCCTCTTGAGGACGTGTTCTCCTTGGAATCGAAAGACGGGGAAGGCAGGTTGAGAGAGCTGGTTGGCATGATTGATGATGACACCGGGAGGGAGGATTTCCTTCGGTGCTTACGCATGCTTTTGTTGCAAAAGATTGCACTGGAAAACGGGTACACCAAGATAATGCTGGGATCATGTGCTTCTGCAATAGCATGTCATGTGCTATCT…
Dh_4022	ATGATCGGAAGCGGGACACCGAGAAACAGAGAGAACGCTGCAGCTGTGATGCTGCAGCTGTGCAGTGGCGAGCAGCTGCTTGTGCACTTAGCTCGTGCGCAGGAGTGTGGGATCATGGTCCCATTGCGGGAGCTGGCATTGAACGGCACGGGAAGGGGGAAGAGGAAGGCAGTCCAGCTGCTCGAGCGGATGAGCAGATTCCTGGTACAGCAACAAGAGGAGCAGGAATCCCAGCTGCAGGCCTCCGCG
Dh_4024	ATGGCTTCCATCGCCGCCGGATCCGCCCTTTCTTTCGCCAGGCCCGTCAAGGCAATCAACACGAACTCACTCTCTTTCTCCGGTGCAAGGAAGGGTAATGCATTTCTCCGCCTGCAGCTAGTGCCGATCAGATTTGCTGTTTGCTGTTCCGCGAAGAAGGATACAGTGGAGAAGGTTTGTCAGATTGTGAAGAAGCAGCTTGCTGTTCCTGATGGCACTGAAGTTTGTGGTGCCACTAAGTTCTCTGATCTTGGGGCTGATTCACTGGACACGGTTGAGATCGTGATGGGCCTCGAGGAGGAGTTTGAGATCAGCGTGGAAGAGTCGAGCGCGCAGGCAATCGCGACGGTTGAAGATGCTGCT
Dh_4032	ATGATGAGCATCGACGACTCTCTAACATGTTCATTCCAGATCCTTAAGCCTTCTGATAAGAAAGGAAAAGCAGGAGCTGCAAACATGTCAAAACCAGGAACACCGCCTAGGAAGATAAAAATTAATATTATT
Dh_4035	ATGCAAAAGTGTGCCAAATCAAAAGGTGGCGATGAATCCGATAATAACAATGGCAGCAATGATGATGACGACAATGATGATGACGATGTAAGCATGGGACTTAATGCAAGGGATGGCAGTGATAATGGCAGTGGCACTCAAGCGCAGAGCTCATGGACAAAGCGTGCTGTGGAGATCGACAGTCCACAGGCTATGTCTCCAGATCAATTAGCTGATTCACCTGATAGCACTTGTGCGCAAGTGATCCACCCGAAGTCAGAGATATGCAGCAATACATGGTTACCAGGTACAAAGAACAGAAATTGCAAGAAACAAAAAGAAACTAATGATGACTTGAATGGGAAGGACTTGGAAATAGGTGCCCCAAGAAATTTAAACACAGATTATCAATCTTCCCCA…
Dh_4036	ATGGAATGCATGGCCCAGGAACCTGTATTATTTGAGGACATCTTGTGTCAGCTAATCGATATGATTGGACCTGAGGATGAGAGCTTTTTTACATTAAAAGACTTCCGAAGGTGCAAATTGTCTGGGCATTTCTTCAATATTCTCTTCAACCTGAACAAGTTCATGGCCTTTGAAGCTCGGGATCCCTTCCTCATCCGCCAAATGCGTGAAGAGCCATCTTTGACAGACTGGGATCGTTTTGCTCGGAGAGAGTATATAAGATTGTCCATGGAAGAAGATGGTGAAGATGCTTCAAATGGAAGTGGAGATGTGTGGGATGAATCACTTGAATCTCCTTTC
Dh_4038	ATGGCAAATCCTCGTCTTATGGAGCCTGTCTATTATGTTGAGATCCAAACCCCAATTGATTGTGTGTCTGCTATATATACGGTGCTATCCCGGCGACGTGGCCATGTAACAGCTGATGTACCCAAGCCGGGCACTCCGATATACATTGTTAAGGCATTTTTACCTGTTATAGAGTCTTTTGGATTTGAGACAGACCTCAGATACCATACACAGGGGCAAGCCTTTTGCCTGTCAGTGTTCGATCACTGGGCTATTGTTCCTGGTGATCCTCTAGACAAGAGTATTGCCCTCCGGCCTCTGGAACCGGCACCCATACAGCACCTTGCCCGTGAGTTCATGGTAAAGACCAGGCGAAGGAAGGGCATGAGCGAGGATGTGAGCATC
Dh_4048	ATGAATTGGGATCTCAGTCAGTGGTGTCCTCTTATTGATGACAGATGTTTCTTATCATGGCTTGTCAAGGTTCCCTCAGAACAGGAGCAGCTGAGAGCTCGTCAAATTAGTGCCCAGCAAATTAACAAAGTGGAAGAGCTCTGGAAAACAAATCCTGATTCCTCTCTTGAAGATCTTGAAAAGCCTGGTGTAGATGATGAACCCCAGCAAGTGGGTTTGAAGTATGAAGATGCTTACCAGTATCAAAATGTTTTTGCTCCGCTGATAAAGCTCGAGGCTGATTATGACAAGATGATGAAAGAGTCACAGAGCAAGGACAGTGTAACTGTGCGGTGGGATATTGGACTGAACAAGAAGCGCATAGCCTATTTTGTCTTTCCAAAGGAAGATAATGAATTG…
Dh_4052	ATGTACGTTACCATGGACCGCTATGAGAATGACTGGGATGTGGTCAAACGTGGGTGGGATGCCCAGGTGCTTGGAGAAGCACCCTACAAATTCCGAAGTGCAGTCGAAGCAGTGAAAACACTAAGAGCAGAGCCCAAGGCCAATGATCAGTATTTGCCTCCATTTGTGATTGTTGATGAGAGTGGCAAATCGGTTGGGCCTATTGTAGATGGTGACGCAGTTGTGACTTTCAATTTCCGAGCTGATCGCATGGTTATGCCCGCGAAAGCACTGGAGTATGCCGATTTTGACAAATTTGACCGCATTCGTGTACCAAAAATCCGGTATGCTGGGATGCTTCAATATGATGGTGAGTTGAAGCTGCCAAGCCATTACCTTGTTTCGCCGCCAGAGATAGAG…
Dh_4055	ATGCTGGATGAACTGGAGCAGCTCTTGAAAGGTATTGCCATGATGAAAGAGCTGACGCTTCGGACCACTGACTACCTCGTTTCATTTGGAGAATGCCTGTCCACACGGATTTTTGCTGCTTATTTAAACAAAATCGGCGTCAAAGCACGGCAGTGCGACGCATTTGATATTGGTTTCATAACAACAGACGATTTTGGTAATGCGGATATTTTGGAAGCAACTTATCCTGCTGTTGCGAAGAGACTACATGGAGACTGGATTCGGGATCCAGCAATACCTATTGTTACTGGGTTCCTTGGGAAGGGCTGGAAATCAGGTGCCGTTACTACTTTAGGCCGAGGTGGCAGTGACTTGACTGCTACAACCATTGGT
Dh_4056	ATGTACAACAAGGGAACAAGAAAATTTAATCCAAAATGTACCAAATTCCTGAGAAAAGAAAAACTGACCAATGGGAGCTTATGTCTTGGGAACTGTAACGTTCAAGATCTTCACATCCTGATATGGTTTGTCATTCTTGTCGGTCTTGACCTTCTCAATTTGCTGAACAACATCCATTCCTTTCACAACTCTACCGAACACTGTGTGTTTGTTATC
Dh_4057	ATGCCATTTGTTCCAGCGATGAACTTTGCTGCTGCTGCCCCTATTGAGGATCCCATCATGAATTTGTACTCTGACCAGGGAAGCAACTCCTTTGGCTGCTCAGACTTGGGCAGGGAGAATGATACCAAGACT
Dh_4059	ATGTACAACAAAGAATGTTCTGAGTCAAGGACAGTTGCAGAGATCGAGGAATCAGAAAACCGAGCTCGCAAGCAGGCTGACTATTTGAGAAATAGTCTAGAGGAGCATAGTCTTGAGCTTCGAGTAAAGGCAGCAAATGAAGCTGAAACTGCATGCCAGCAAAGGCTTTCAATTGCTGAAGCAGAACTAGAAGAGTTAAGGTCCAAAGTGGATGCATCTGAAAGGGATGTTCTGAAACTTAAGGAGGCAATCAGAATTAAAGAAGATGAAGGAGATGCTTATATTTATGATATTGAGACAATTGGTCAAGCATACGAAGACATGCAAACACAAAATCAGCATCTTCTTCAACAGGTT
Dh_4064	ATGGATGCGAACTCAGATTCCAATGTGCAAAAGGCTGAGGAACTCAAACTTAAGGCAAATGATGCCTTTAAGGCAAACAAGTTCTCCCAGGCTATAGAGCTGTATAGTCAAGCCATTGAGCTTAACACTTCAAATGCGGTTTACTGGGCAAACCGTGCATTTGCACATACAAAGTTAGAGGAATATGGAAGTGCAGTGCAGGATGCTACAAAAGCTATTGAAATTGATCCTCGATATTCAAAAGGTTATTACAGACGTGGTGCAGCATATCTTGCCATGGGAAAATTCAAGGAAGCCCTGAAAGATTTTCAGCAGGTGAAAAGAATCTGTCCTAAT
Dh_4075	ATGAGGTTTAAGATTCAGTATGAGAGTGAAGATGTTAATGAGGGGCGCTGTGGAATTATTTCAGGTATTAGTGAAGTAGACCCCATGAGATGGCCTGGCTCAAAATGGAGAAGCCTGCTGGTAAGATGGGAGGATGGTACTGACTGTAACAGCCAAAATAGAGTTTCACCATGGGAGATCGAGATAGTTGGTGGTTCAGTCTCTATTGCTGAATCTCTGTCAGCATCCAGTTCTAAACGAACCAAGTTGTGCCCTCAGGGTAATTTGGATGGTCCAACTCTGTATGAAAATGGTCGTCCGGACTCCATTGAAACT
Dh_4077	ATGCTCGAGTTCGAGAGGCTGGTGAAGGTGAGGCAGCAGGTGGTGTCCGGGTTCATGCACTACTTCACCATCGAGGTGAAGGAAGGCGGCGCCAAGAAGATGTACGAGGCCAAGGTGTGGGAGAAGGCATGGGAGAACTTCAAGCAGCTCGAGGAATTCAAGCCGGTCGGGGACACTGCGAGCGCC
Dh_4078	ATGAACCCTATCAACACCGTCTTTGATGCGAAGCGTCTCATCGGGCGGCGCTTCTCGGACCCGTCCGTGCAGGCGGACATGAAGTTGTGGCCGTTCAAGGTGGTCCCGGGCCCCGGCGACAAGCCGATGATCGTGGTGCAGTACAAGGGCGAGGAGAAGCAGTTCTCGGCCGAGGAGATCTCCTCCATGGTGCTCATCAAGATGAAGGAGATCGCCGAGGCCTACCTCGGCTCCACCATCAAGAACGCCGTCGTCACCGTCCCCGCCTACTTCAACGACTCCCAGCGCCAGGCCACCAAGGACGCCGGCGTC
Dh_4079	ATGGTAAACAGATTGACATCCACTAGGGCCATCATTGATGACAACACGATAGCCATCTTCAAGTCCTTCCTGCTTTGCAATAACTTATGGGACATAGAGGAGGTATCCAACTATCTCAACATGCCTCTCTTCTGCCTTAAAAAGTCCAGT
Dh_4080	ATGGCCGCCTCGCTGACGCCTGGCCGCGTGCTCCCCTCCCCCTCGCGGGGCTCGTCTCTGGGGTACCGGGCCCTCCTCCTCCTCCTCGTCTGCTTCGCCAGCTCTGTATCGGCGTCGCCTGGGGCGCTGATGGAGGTGGTTGGGAAGGGGAGGGATGATGGGCCCTTCTTCGAGCCGTTCAACGTGAGCTACGACCACCGCGCGGTGCGCATCGGCGGGGAGCGGAGGATGCTCGTCTCCGCGGGACTCCACTACCCCCGCGCCACCCCCGAGATGTGGCCTAGTCTAATTGCAAAGTGCAAGGAAGGTGGCGCAGATGTAATTGAGACATATGTCTTCTGGAATGGGCATGAGCCGGCCAAAGGTCAGTATTACTTTGAAGGAAGATTTGATCTTGTA…
Dh_4092	ATGCGTTCAACTAAAGAAGCACGCATTGGTGATACTCTTCATCAGGCAAAGAGTATTGTTGAACCACTTCCTGGTTTCAAGCCTGCGAAACACATGGTCTTCTCGGGTCTATACCCAGCTGATGGTTCTGACTTTGACGCTCTTAGCCATGCGATTGAAAAACTAACATGTAATGATGCCAGTGTGTCTGTTACAAAAGAAACAAGCACTGCACTTGGGATGGGCTTCAGATGTGGCTTCCTAGGATTGCTACACATGGATGTCTTTCATCAACGGCTTGAACAAGAATACGGAGCTCAAGTTATATCAACCATACCTACTGTACCATATATCTTTGAATACGGTGATGAAAGCAAAGTGCAAGTTGAGAATCCTGCAGCTTTGGCTTCAAATCCTGGA…
Dh_4096	ATGGATGTTTCAACTACTATGATTGTGACTCCCGGACCAGTTATTGACTTCCTCCTTACAAATCAAAATGTTACAGACATTAGGGATATTGACTGGCCCAGGGCCAAGAAAATGTTGAAAAACCTGAGAGTTAAAGCTAAGCACAACAACATGGAATTCAAGATCATTGGTCTTAGTGATCAACCATGCTCTAGACAGATATTCCCGATGAAAGTTCGGAATGGAAGCAGTGATGATCAGATAATTGATATTACTGTTCAGGAATATTTTAAATCCAAGCAGGTGGATTTAGCGATGCCTTATCTGCCATGTCTTGATGTGGGAAAACCAAAACGCCCAAATTATCTCCCAATTGAGCTGTGCCACATGGTATCACTTCAACGTTATACGAAGGCACTG…
Dh_4097	ATGGAAGCTCACCACGCCTCCCGGGGCCGACGCACCCTGGAAGAGATCCGGCAGAAGAGAGCCGCCGAGAGGATGCAGCAGCAGCACAACCCGCCCGCCGCGGCATCCCACATCGACCCTTACGGGAACCAGAGAGCCGGAGCAGAGCTTCTTGCTCGAGTTAAAGAACTTGAAAATGGGAACATGGAATTGGAGAGGGAAAACCAAATGCTGTTGTCCAAGATTGCTGAGAAGGAAGTCGACAAGGATTCCCTTGTTAACCGCTTGAATGACCTCGAGCGGAATGTGGTACCCTCCTTGAAAAAGGCTCTGAATGACATTTCGTTGGAGAAAGACGCTGCAGTTGTTGCTAAGGAGGATGCTCTAGCGCAACTCAGGAGTGTTAAGAAGCGGCTGAAG…
Dh_4100	ATGGCAAATTATCTCAAGACCGTGGTTGCACCTCAGATTCCTCCAGAAATATATGATTCTTTCATAGCGGCAATTGATAAGGGAAGCATAAGAACAATGCCAAATAGGAGCATGCCAGCTGCCCCACATCCAACCCCTGGTGCACTTCTGATGGGGGATGCATTCAATATGCGACATCCTTTAACTGGTGGAGGAATGACTGTTGCATTATCTGACATTGTTGTCCTACGTAATCTTCTCAAGCCTCTTCGCAATCTGCATGATGCCTCTTCCCTGTGCAAATACCTTGAATCATTCTATACACTGCGGAAGCCGGTTGCTTCTACGATCAACACA
Dh_4101	ATGCTTGTTGACGGTGAAGCTTGTACTTTGCCGCAATTAGAGCTTCTGGAAGTAACCGCTAGAGCAGTTCATCTCATCGTTGAATGGGGAGATTCAGGTGTAGCAGTTGCTGATGGCCTCTCTAATCTGCTGAAGTGCCGTCTATCAACTACCATCCGCTGCCTCTCTCATCCTAGCGCCCATGTGCGTGCGCTCAGCATGTCCGTCCTTCGCGACATCTTGAACAATGGACCAACAAACTCCAGTAAGATCATTCAAGGGGAACATCGGAATGGCATCAAAAGCCCAACCTACCGATGCCTGGCGGCAAGC
Dh_4121	ATGTTTTCGATCAGGTCAAATGAGGACCTTGGTGTTGGTGAATTCCTAGATCTTAAACTTCTTGTTGACTGGGCAGTCAATTCGGGTTTTCATCTTGTTCAGCTCCTTCCTATCAATGATACTTCAGTTCATGGGATGTGGTGGGATTCATATCCTTACAGCTCGCTCTCTGTGTTTGCGTTACACCCCTTGTACCTGAGAGTACAAGCACTTTCAGAAGCAATTCCAGGGGATGTTAAGGAAGAGATTTTGCAGGTGAAGAAGCAGTTGGACAAAAAGGATGTCGACTATGAGGCAACAATGGCCACGAAACTGGCAATTGCAAGAAAAATATTCAATTTAGAAAAAGACAAAGTACTAACTTCCAGTTCATTCAAGCAGTTCTTATCTGAAAATGAG…
Dh_4123	ATGGGTACAGGTTTGATCCCAGCTGATGGGGAGATTTGGCGTGTCCGGAGGCGTGCCATTGTACCAGCAATGCATCGGAAGTATGTGACCGCAATGATAAGTCTCTTTGGAGAAGCTTCAGATCGGCTCTGCAAGAAGTTGGACGAGGCAGCATTGGATGGGGAGGATGTGGAGATGGAATCTTTGTTCTCTCGACTAACACTGGATGTCATTGGGAAGGCAGTGTTCAATTACGAGTTTGATTCGTTATCTTACGATAATGGAATCGTTGAGGCAGTGTATGCAACACTACGGGAAGCAGAAATGCGGAGCACTTCTCCTATACCAACTTGGGAAATACCCATATGGAAAGACATTTCCCCTCGGCAGAGGAAGGTCAACGAAGCTCTTGCACTGATA…
Dh_4125	ATGCTTGGTGCTGGCCTTGTGGCAAAGAAAGCTTGCGAATTGGGTCTTGAGGTGAAACCATGGGTAAAGACAAGCCTTGCCCCTGGATCTGGGGTTGTCACTAAATACTTGCAACAGAGTGGTCTTCATGAATACTTGAGCCAGCAAGGATTCCATCTTGTTGGGTATGGCTGTACCACTTGCATTGGCAACTCTGGTGATCTTGATGAATCTGTAACAACTGCCATAGCTGAAAATGATGTTGTTGCTGCTGCTGTGCTGTCGGGCAACCGTAACTTTGAGGGTCGGGTGCACCCTTTGACTCGGGCTAACTACCTTGCTTCGCCA
Dh_4126	ATGCTTGGTGCTGGTCTTGTAGCAAAGAAAGCCTGTGAATTGGGTCTTGAGGTGAAACCATGGGTGAAGACAAGCCTTGCCCCTGGATCTGGGGTTGTTACTAAATACTTGCAAAAGAGTGGTCTTCATGAATATTTGAGCCAGCAAGGATTCCATCTTGTTGGGTATGGCTGTACCACTTGCATTGGCAACTCTGGCGATCTTGATGAATCTGTATCAGCTGCAATAGCAGAAAATGATGTCGTCGCTGCTGCTGTCCTGTCGGGCAACCGTAACTTCGAGGGTCGGGTGCACCCTTTGACACGAGCTAACTACCTTGCTTCGCCA
Dh_4127	ATGGAGACTTCTTTCAGCTTCCTCTATGAACTGATCTGCACCGCCACGAAGAACAATAGTTGCTGTCTGACCAGATGGGCAGCCACTAAATATGTTGAACCTTTCATTGCCTACTTGTTTTTCCTCAAAAATCTCACAGGAACCAAGGACCTCATCAATGACATTATTAACAGAAGTTTGAACAGTTCC
Dh_4140	ATGGAAGTCTCGAAGAAGATACAAAGAGGAATTGAGGATATCCCAGAGTTATTTGTGATTGGAAAGCCAGACATGACTGTTGTGGCATTTGGCTCAGATGTGGTTGACATATTCGAGGTGAATGACATAATGTCATCAAAAGGTTGGCACCTTAATGCTCTGCAGAGGCCTAACAGTTTGCACATTTGCGTGACACTTCAACACACGGCTATATACGAGGAATTCCTGAAGGATCTGAAAGATTCTGTGAGCACTGTAAGAGCAAACCCAGGCCCTATCAGCGGGGGACGGGCTCCTATTTACGGCGCAGCTGGGAAGATGCCAGACAGAGGCATGGTGAGGGAGCTGCTTGTGGAGTTCATGGAC
Dh_4144	ATGCAGAATTTGAGTGTTGCCTACCGCTTACGAGATTTTAAGCCTGGAGAACCCATATTAGACTGGCCAGCAAGAAAACGGGTGGCTATAGGTACAGCGCGTGGACTGGAGTATCTGCATGAACACTGCAACCCGAAGATCATACACCGTGACGTCAAAGCAGCTAATGTCTTGCTTGACGGGGACTTTGAACCTGTTGTTGGTGATTTTGGCCTAGCGAAGCTAGTGGATGTGCAGAAGACATCCGTGACAACCCAAGTCCGTGGAACTATGGGCCACATAGCACCTGAGTATCTGTCCACAGGGAAGTCGTCTGAGAGGACCGACGTTTTTGGTTACGGGACCATGCTTCTTGAGCTTGTGACTGGCCAGCGCGCCATTGACTTCTCACGCTTAAAG…
Dh_4146	ATGGGGGTGATTGAAAGGGAAGGATACACACTGTATTGCTCTGTTCTCTTCTTTGATCCTCTAGGCCAGTACCTAGGTAAGCACCGCAAGCTCATGCCAACAGGGTTAGAACGGATAATATGGGGATTTGGAGATGGATCAACAATTCCTGTTTATGATACTCCACTTGGAAAGATCGGAGCCCTTATTTGCTGGGAAAATAAGATGCCACTTTTAAGGACAGCTCTATATGGTAAAGGTATCGAGATATATTGTGCTCCCACTGCTGATTCCAGGCAAGTTTGGCAAGCCTCCATGACACATATTGCCTTGGAGGGGGGATGCTTTGTCTTGTCAGCAAACCAATTCTGCCGCAGAAAGGACTATCCTCCACCACCTGAGTATGTATTTGCTGGTTTA…
Dh_4149	ATGTCCCTTAGCTTTGGTTCATCTTGCAAAGCAAAAATGACTGGAGCTGTCAGATTTCCCTTTGCCAAGTCACTTCCTGCTGGTTTGCCAAGT
Dh_4164	ATGCGACCGCCTAGCGGACCTGCTCCTCCATTCTATGGTCCAAACCCTGGCATGCATGAGCCTCCTGCAGTCAGGCCTAACTCCGGGCCACCACCGTCCTACAATACTGGATACAAACCACAGGGTGGAGGCGGTTTCTCCGAACCATATGGTTACAGTGGGTCTCCATCTCCCCGAGGCAACGCCGGAATACAGGGTGGAGCCTCTTCTGGGGGAAGCGGCAACTACGGCAGGCTCCCTACAGATCAAACACTGCCCCACGCAGCGCCGGTCAGCTCCACTCCAAGCGCCTCCTCTGGCAACGGAGTGCCGATCGACGATGTGGTCGAGAAGGTTGCCACGATGGGGTTCTCAAGGGAGCAAGTTAGGACGGCCGTGCGCAGGCTGACCGAGAGCGGC…
Dh_4167	ATGTTCTACTCGCAGTTCATCTTGGCCAAGAAGGGCCCCCTCGGGACCATATGGATTGCTGCGCACTTGGAGCGGAAGCTGCGCAAGAACCAGGTCGCAGATACGGATATCGGCGTCTCTGTAGATTCAATTATATTCCCTGAGGTTCCCATTGCACTGCGGTTATCAAGCCATCTTATGTTAGGTGTGGTCAGAATCTATTCTCGGAAGGTGAACTACCTATTCCATGATTGCAGTGAAGCTTTGCTGAAGATAAAACAAGCCTTTAGGTCCACTGCTGTTGATCTTCCCCCTGAAGAATCAACTGCTCCGTATCATTCTATAACACTTCCTGAGACATTCCATCTCGATGATTTTGAATTACCAGAGACTGCACTTCAGGGCGACATTGATCATCAT…
Dh_4168	ATGACAGCTAAAGTGCAGGCTGCTGTCTGGGCTTCAACAGGTGGCACACCTGTTGTCATTACAAGTGGATTTGCGTCTCAGAGCATTGTTAAAGTTCTCCAAGGAGAGAAAATTGGTACTCTCTTTCATAAGAATGCAAGTTTGTGGGAACCATCCAAAGATGTTAGTGCTCATGAGATGGCTGTTGCTGCAAGAGAATGTTCAAGG
Dh_4169	ATGGGAATCCATGGGCATCCTCTTGAGATCCAGGCTCTGTTCTATTCTGCTTTGCGCTGTGCCCGTGAAATGGTCAGCATAAATGATGGATCTAAGAACTTGATCCGTGCTATTAACAACAGGCTCAGTGCTTTGTCATTTCACATAAGAGAGTACTATTGGGTTGATATGAAGAAGATAAATGAGATTTATCGCTACAAGACTGAAGAGTACTCACATGATGCTATTAACAAGTTCAACATCTACCCAGAGCAAATCCCTTCTTGGCTTGCAGACTGGATTCCTGAGAAAGGTGGTTACCTTATAGGAAACCTACAACCAGCCCACATGGATTTCAGGTTTTTTTCTCTTGGAAATATCTGGGCGATTGTCTCTTCTCTAGCTACTGAAAGGCAAGCA…
Dh_4173	ATGCCTTGTGGACCAAAGCAACCAGGCGCCGTGCAGACCACCATGCAGGAGCTTGCATCCAAAGGCCTTGCTGCAAAGATTCTTCCACCACCAATCTCAAGGACCGATTTCGAGAAAGTCCTCGCAAGGCAGAGGCCAACAGTCAGCAAGAAGGACCTAGAGGTGCACGAGAGGTTCACAAAAGAGTTTGGTGAGGAGGGC
Dh_4179	ATGGCAGATTATGGTTACAGCATTGAGCACATTCTCATGGTTGACATCATCCCTGATGCCGCTGTGCGCAGAGCAATGAATGACATAAATGCAGCCCAAAGGCTTCAGCTTGCAAGTGTCTACAAGGGAGAAGCAGAGAAGATTCTTTTGGTGAAGAAAGCAGAAGCAGAAGCAGAGGCGAAGTACCTTTCTGGTGTTGGCATTGCCAAACAGCGACAGGCGATAACTGATGGCCTCAGAGAGAACATCCTGAATTTCTCACACACAGTATCAGGCACCACAGCGAAAGAAGTCATGGATCTGATCATGGTCACGCAGTACTTTGACACTATCAAAGAACTCGGGGATGGCTCGAAGAACACCACCGTGTTTATACCTCACGGCCCGGGCCATGTGAAG…
Dh_4182	ATGAGGAACCTGTCGGACGGGCAGAGGAGCCGGGTGATCTTTGCGTGGCTGGCGTGGAGGGAGCCGCACATGCTGCTGCTGGACGAGCCGACGAACCACCTTGACATCGAGACGATCGACTCCCTGGCGGAGGCGCTGAACGAGTGGGATGGAGGGTTGGTGCTGGTGAGCCATGACTTCAGGCTGATCAACCAGGTGGCGCAGGAGATCTGGGTGTGCGAGAAGCAGGCCGTGACTCGGTGGGAAGGTGATATCATGGAGTTCAAGGAGCACCTAAGGAGCAAGGCCGGCCTGTCGGAG
Dh_4183	ATGCCAGGGAAACAGGTTGGGATGAGCGATACATGCTATCCTGACAGTCTCATTGGCAACATCCCCAACATCTACTACTATGCAGCAAACAACCCATCAGAAGCAACCGTCGCCAAGCGCCGAAGCTATGCAAACACTATAAGCTACCTAACGCCTCCAGCTGAGAATGCCGGTCTCTACAAGGGGCTCAAGCAGCTGGCAGAGCTCATCTCCTCTTACCAATCTCTCAAGGACACAGGACGTGGCCCGCAGATTGTGAGCTCAATCATTAGCACTGCAAAACAGTGTAACCTAGACAAGGATGTCCCCTTGCCCGAGGAAGGCGTGGAGCTCCCACCAGATGAGCGTGACCTTGTCGTTGGAAAGGTGTATGCAAAGCTAATGGAGATAGAATCACGG…
Dh_4187	ATGGGCCTTGGATGGAGGGGGTTGAACAGAATGATGGAGAGGTTCAAGGATAACATGGAGTTTACCAAGCTGAAGCCAAAGATGGCAGGGATTGACCCTGATGATGTGTACTCAGAAGTACCCTATGAGAAAGGCTTCCAGTTTCTTTGGCGCATTGAACGCCAGATTGGCCGGCCTGCATTTGATGAGTTCCTGAAGAAGTATATTGCCACCTTCAAGTTCCAATCGATAGATACGGAGACATTTCTTGAATTCCTGAAGGCCAATGTACCTGGGATAGAAAACCAAATTGACCTTAACCTGTGGGTTGAGGGGACTGGTATCCCTCCGGATGCCATGGAACCAGATTCAGCTATTTATAAAAAGATTTGCTCCTTAGCTGCAGAGTTTAAG
Dh_4189	ATGAAAGTATTGCGTCAAGACAGGAACACTGTTTGTTTTATTGAATTCGAAGATGTGAGTACTGCTTCAGCTGTACACCATACTCTGCAGGGCGCTGTTATCCCTAGTTCTGGTCGCGGTGGAATGCGAATTCAGTTTTCGAAGAATCCTTTTGGGCGAAGGAAGGATTCAGCTGGTGGCATGGTGGGCAGCCTGAATGGAAAT
Dh_4195	ATGCATGCAATGGCGCAATCACCTGATGAACAGCTGGTGGTGGTATCACAGGTGCTTGTGGCAGATATCAACATTGGTTATGAAGATATCGTGAATACTCAGGTCCTTGCCTTCAATGGTAAACCAGTAAAAAATTTGAAGCACCTGGCGACCATGGTGGAAGATTGCAACGAGCAATTCTTGAAATTTGATCTGGAGTATGATCAGATTGTTGTCCTCAAGACAAAAACTGCGAAGGCTGCTACTCAGGACATTCTGACAACACACTGTATACCGTCGGCAATGTCTGATGACCTGAAGGCC
Dh_4197	ATGCGGGCGCACCGGATCATGGAGCGCGTGCAGGAGGAGCAGCGCCGGTGGTACGGCGTCAAGGAGCCGCGCCAGATTCTGATCGTGACGCCGACCTACTCCCGCGCGTTCCAGGCGCTCCACCTCACCGGCCTCCTCCACTCCCTCCGTAACGTGCCCTACCCGCTCACCTGGATGGTCGTCGAGGCAGGCGGCGTCACCAACGCCACCGCGTCCCTCCTTGCACGCTCCGGCCTCACCTTCGTCCACATCCCCTTCCCGGACCGCATGCCCCACGACTGGGCCGACCGCCACGCCACTGAGAATCGGATGCGCCTCCACGCCCTACGTGTGATCCGGGAGAGG
Dh_4200	ATGTACAGGATGGAATGTGTTAAAGTGGAGACTCTTGTCTCTGGAGAAATAGATTGTGCAGATTTTAGAAGTAAGCTGTTTGAGAACAAAGATAAACCTGCCATTATTAATGTTAACATTGGAACAACTGTCAAGGGAGCAGTTGATGATCTTGACTTGGTTATTAAAACACTCGAGGAAAGTGGATTCCAGAATCGCTTTTATATACACTGTGATGGTGCTCTATTTGGCCTGATGATGCCATTTGTTAAGCGGGCACCTAAGGTGTCCTTTAAGAAGCCCATTGGGAGTGTCAGTGTGTCTGGTCACAAGTTTGTTGGATGCCCCATGCCATGTGGTGTCCAGATCACAAGGTTGGAGCACATCAATGCCCTTTCTAGCAATGTGGAGTACCTAGCT…
Dh_4205	ATGGAGGCGAGCGCCGGGCTGGTGGCCGGCTCGCACAACCGCAACGAGCTCGTCCTCATCCGCGGGCACGAGGAGCCCAAGCCGCTGAGGGCGCTGAGCGGGCAGGTGTGCGAGATATGCGGCGACGAGGTGGGGCTCACGGTCGACGGCGACCTCTTCGTCGCCTGCAACGAGTGCGGCTTCCCCGTGTGCCGCCCCTGCTACGAGTACGAGCGCCGCGAGGGCACCCAGAACTGCCCCCAGTGCAAGACCCGCTACAAGCGCCTCAAGGGGAGCCCGAGGGTGCCGGGGGACGACGACGAGGAGGACATCGACGACCTGGAGCACGAGTTCAACATCGACGACGAGAAGCAGAAGCAGCAGCAGGAGGGCATGCAGAACAGCCACATCACCGAGGCG…
Dh_4212	ATGGGTGGTGAGGAACAGGTTGATGCTTCGAATGTTGATGGGAGAACTCTTCCTGGTCCACCTCCCCGGCCTGGCATGCCAATTCCCCGACCTCCTCAACCGCTTCCTTTGGTTAACGTTCCCCGATTCCAACCCAATACAATGCCGTATCCTGTCCCACCCCAAGGTGGTATCAATATGGCTCCACATATTCATATGCAAGGAGTTCCACATATGATTCCTACCATGCATCCACCACCACCACCAATACCAGGTCAGCCGCAGATGGTTAGGATGCCAGTTCCAATGGGTCCAATACCAACCAATATCCCTCCTCCGCCTCCCGGTCAGACTCAGTTCATGCCTGGTCCACCACACCATTTCCCTATGCCCCCACCGCCGCACATGCAGACCATTGTC…
Dh_4221	ATGGACGAGCAGATTGTTGCCCCTGTAGGTTTCAACATCACTTTTCCTGGTATGCTTAGCCTCGCCATTGGGATGGGTTTGGAATTTCCTGTCAGACAAACCGATCTTGATGGGATTCTTCACCTCCGGGAGATGGAATTGAAAAGAGAGGCTGGGGACAATTCTTATGGAAGAAAGGCATATATGGCTTACGTCGCAGAAGGATTTGGAAACCTTCTGGAGTGGAATGAAATCATGAAGTTCCAGAGGAAGAATGGTTCGCTGTTCAACTGCCCTTCCACAACTGCTGCTGCATTAGTCCACAACTACAATGATAAAGCCCTCCATTACCTAAATTTACTTGTCAGTAAATTTGGCAGTGCAGTACCAACTGTGTATCCGCTAAGTATATCTTGTCAG…
Dh_4222	ATGTACTCGCTGCTGCTCGAGACCTACATCCGCGACGACGCCGAGAAGGACCGCCTCTTCCGCGCCATCGACACCGTCCCCGCCGTGCGCCGCAAGGCCGAGTGGGCCATGCGCTGGATCGACGGCGGCGAGCGCTTCGCCGAGCGCCTCGTCGCCTTCGCCTGCGTCGAGGGGATCTTCTTCTCGGGCTCCTTCTGCGCCATCTTCTGGCTCAAGAAGCGCGGGCTCATGCCGGGCCTCACCTTCTCCAACGAGCTCATCTCCCGCGACGAGGGCCTGCACTGCGACTTCGCCTGCCTCCTCTACGACCTCCTCCGCAGCAAGCTCGACGAGGCCCGCGTCCGCGAGATCGTCGCCGACGCCGTCGACATCGAGAGGGAGTTCGTCTGCGACGCGCTC…
Dh_4224	ATGCCTGATACAGGCGAGCGACACCTTGCGCAGGAGCTGAGAGGTGTTGGGCTATCAGCGTATGACATGCCGGAATGGAAGAAGGAGGCCTACGGAAAGGCTTTAACTTTTGGGCAAAGGTCAAAGCTTTCAATACAGGAGCAGAGGCAAAGTCTTCCAATATACAAGTTGAAGAAAGAGCTGATACAAGCTGTGCATGATAATCAAGTTTTGGTTGTTATTGGAGAGACTGGCTCTGGGAAGACAACACAGGTGACACAATATTTGGCTGAGGCAGGTTATACCACAAGGGGTAAAATTGGTTGTACTCAACCTCGTAGGGTGGCTGCAATGTCTGTTGCAAAGAGAGTGGCAGAAGAATTTGGCTGTCGATTGGGAGAGGAAGTTGGTTATGCCATC…
Dh_4230	ATGGATGAGGTCTACGACATGGAGCTCTATGAGTGGACCAAGGTTGACATCTCTGATGAGGCCCAGAAGGAGCGTGTCAACGCCATGATTGAGGACCAGGAGCCGTTCGAGGGCGAGGCCTTGCTGGACGCTAAATGCTTTAAG
Dh_4233	ATGACACCAGCAATGATCCCGAGGGTGGATACTATGCGAGGGGTGCTCGTGCATCTGTTTGGGAGAACTTCAAGAACAACCCTTTGTTTGACATCTCAACCGATCACCCACCCACGTACTATGAAGATATGCAGAGGGCTGTGTTCTGCTTGTGCCCATTGGGCTGGGCTCCATGGAGCCCCAGACTGGTGGAAGCTGTGGTTTTTGGATGCATCCCAG
Dh_4239	ATGCGCGGGTTCCGGTGCAACCTCGTCTACACCCGCGCGTGCATGCGCCTCAACGTGATCCCCCTCTCCGCTTCCCGGCCGCGCGCGCTGAGATACCTGTCGATACAGTGGGGCATCGACCTGTCCAAGGTGGCCGTGCTCGTCGGCGAGAAGGGCGACACCGACCGCGAGAGGCTCCTCCCGGGGCTGCACAAGACGCTGATCATGACGGGCATGGTCGCCCACGGAAGCGAGAAGCTCCTCCGCGACGAGGACGGTTTCACGACGGAGGACGTCGTGGCCATGGACTCCCCAAACATCGTCACTCTCGCTGAAGTCCAGGCTGCCTCTGACCTTCTCAAGGCCATC
Dh_4241	ATGGCCGACGCGGCCACACTTCTTGCAGGCGCCCCGGGTCTCATCCGAGTTGGAGCCGGTGATGCGGGCGAGTGCGAGGAGGCCCTGGAAGCTAGTGTAGGCGTTGTCGGAGGAGGCGGCGGAGCCGGGGGCGGAGGCGTCGGGTGCGGCGTCGGCGGCAGCGGCGGCGGCAGCAGCGTTGGCGGAGACGGAGGA
Dh_4245	ATGAACGTGGCCCGCGTCAACATGTGCCACGGCGACCGGGAGTGGCACCGGGGCGTCATCCGCGCCGTGAGGAGGCTCAACGAGGAGAAGGGCTTCGCCGTCGCCGTCATGATGGACACCGAGGGCAGCGAGATCCACATGGGGGACCTCGGCGGCGCGTCCTCGGCCAAGGCGGAGGATGGTGAAATTTGGACATTTAGCGTTAGATCTTTTGAGGCACCTCTCCCAGAACGAACTATTCATGTGAACTACGAAGGCTTTGCTGAAGATGTGAGAGTTGGTGATGAGCTTCTTGTGGATGGTGGAATGGCTCGGTTTGAGGTGCTTGAGAAATTAGGGCCAGATGTTAAGTGTCGTTGCACAGATCCTGGTTTATTGCTGCCACGTGCCAATCTTACA…
Dh_4247	ATGCTTCATGAGGACCCTGGGAATGTCAGTTACTCTGCTGTAGGTGGTCTGTCTGATCAGATTAGAGAGCTCAGAGAGTCCATTGAGTTGCCCCTGATGAACCCTGAGCTCTTTATTCGTGTTGGAATCAAGCCTCCCAAGGGTGTTCTACTCTACGGTCCACCAGGAACTGGGAAGACACTATTGGCGAGGGCTATCGCCAGTAACATTGATGCCAACTTTTTGAAGATTGTATCAAGTGCTATAATTGACAAGTACATTGGAGAAAGTGCTCGTTTGATTAGAGAAATGTTTGGCTATGCACGGGATCACCAACCATGCATTATCTTCATGGATGAAATT
Dh_4248	ATGGATTTCCACCCCAAGATTCTTATCTGTGGTGGGAGCTCGTACCCCAGGGAGTGGGACTTTGCACGGATGAGGCTGATCGCTGATAAGTGCGGTGCAGTGCTCATGTGCGACATGGCACATATTAGCGGGCTTGTTGCGGCAAAGGAATGTCGCAGTCCCTTTGACTATTGTGATGTTGTTACATCAACTACTCACAAGAACCTAAGGGGTCCTAGAGGTGGCATAATATTTTTTAGGAAAGGAAAAAATTTAAGGAAACGAACTGGATCGTTTTCTCAAGGGGATGGAAATGACTATGACTTTGAGGAGAGGATAAACTTTGCTGTTTTCCCTTCAATGCAAGGAGGGCCTCATAATAATCATATTGCTGCCTTGGCAATAACTCTGAAGCAAGTT…
Dh_4250	ATGGGTGATTCTTACATCATCTTGAAGACAACTGCCTTGAAAAACGGTTCTCTTCGACATGACATTCATTATTGGATTGGTAAAGATACCAGTCAGGATGAAGCTGGAACTGCAGCAATTTTGACAGTAGAGCTTGATGCTGCCCTTGGTGGACGTGCTGTTCAATACCGAGAGGTACAAGGCAATGAAACAGAGAAGTTTCTCTCGTATTTTAGACCATGTATCATGCCACAGCCAGGAGGAGTGGCATCTGGGTTCAAGCATGTTGAGGTCAACGAGCAGGAGCATGTCACCCGTTTATATGTCTGCAAAGGGAAGCGTGTTGTTCATGTTAAAGAGGTTCCTTTTGCTCGATCATCCCTTAATCATGATGACATATTTATTCTGGAC
Dh_4253	ATGCTTCAAGTGAGCCCCTCTTGGACTGAGAAACTGAGGAAAATGAGCTATTTAGGTTTTGGACCTCAAGTTTTAAAA
Dh_4257	ATGACACCACTTTCAATCATTTCCCTGTACAGGTCATTACCTTCACGGGTACGTTCTCCGACACCAGCAAACACAGAGAAACCACCATGGGCCTTAGCAACATTGTTGATCAACTCCATGATAAGGACAGTTTTACCCACTCCTGCACCACCAAAAAGACCAATTTTCCCACCCCTTTGG
Dh_4261	ATGATTCAAGCTGCTCATGTTGGGATTGGCATTAGTGGACAAGAAGGAATGCAAGCTGTTATGGCTAGTGATTTTGCCATTGCTCAGTTTCGATATCTTACTGATTTGCTTCTTGTACATGGACGGTGGTCATATTTGAGATTGTGCAAGGTTATCACATACTTCTTCTACAAGAATCTGACATTTACACTAACTCAGTTCTGGTTCACTTTCCAAACTGGCTTTTCCGGTCAGCGGTTTTATGATGACTGGTTCCAGTCTCTATATAATGTCATTTTCACAGCACTACCTGTCATTATGGTTGGATTGTTTGATAAGGATGTGAGTGCGTCTCTATCGAAAAAATACCCACAGCTTTACCAGGAAGGAATCAGAAATACATTCTTCAAGTGGAGAGTG…
Dh_4262	ATGCGCACAGCATCTTGGCAGCTGCAAGAATTCAACCCCTCAGTCGAGTCCGAATGGTTTGCGTGTTGGGTATGTTGTGTAAGCTTTATTCATGGTGGTTTTTCGGTCAGTATTGTG
Dh_4271	ATGAGGCTAGCGAAGGTTTTGGCTTTGGCTGACCTATTGAGCCACAGCGCTGAGTATGCACTGGGTCATTGGTTTTCTGTTTGCCTTGTACAGATTTTGAAGGCAATTGAGATGATGGTCACATATGGTACACATTACGTAGATCAGGCCAAAGAACTTTTAGAGAATGCTCTGGATGATCTTCAGAATCCAAAAGTTTTGGAA
Dh_4278	ATGATATGGGAATCTTTAGGGATTGTTAAGGAGAACCAGAAGCTTCACAAAGGCTCTGTTGAGATTGAAGATGACTTTGCTACTCTTTCTGACAAGAGTATTTTTCCTGGGGATGTTTTATGGGTCAAAGATTCTGAAATCTATGAGAACCGTGATATAGCAGATGAAATTTCGGAGCAGAAGGCTGATATACTACAGGCCGAGGAAGGCTTTCGTGGGACTTTATTGACATCAAGTGTATCAGCTCAGCTTTGTCAGGATATAGCATTTAGCGAA
Dh_4287	ATGGAGGAAGTAGTGACTATCAAAAACACTGAGATCGCAAAGCACTTGTCACTTCCACCAGTAAAGCTTCATTGTAGCATGCTTGCTGAGGATGCAATTAAAGCTGCTGTGAAAGATTACGAAGCAAAGAAGGCAAAGCTAGAACCAAAGGGCGAAGACAGCCCTGCAGAGAAGGCAGCTGAGGCA
Dh_4288	ATGACAGCACATTTATTTAAAAACTCCCGTCTCCATCCTTATAATACATGCTGCATTACAAGAGTTTGTGAACATTACACACTGTTTCCCAGCCTCAAGAACAGAAGCATCTGTCTACTACGAGCAGATGCATGGCAGGCAGTCAATACTCTTCATGGCAGAAACTTTATATTCATGCCTCAGCTGCCTTCTCTGCAGGGCTGTCTTCGCCCTTTGGTTCTAGCTTCGCCTTCTTTGCTTCGTAATCTTTCACAGCAGCTT
Dh_4293	ATGGATTTTGGAATCAATGAAGGGACTACCAAGCAAGCAAGTGTGAATCAACAATTGCTCTGGAGCCAATGGCAGCTGCTGGATTCCATTCTTCCTACCGGTGGCTTCGCGCATTCCTACGGCCTTGAGGTCGCTATGCAATCTCGCATGGTGAACAACCCGGAAGACTTGAGGTCGTTTGTCATCCAGGTCTTGGAGAACACTGGCAGCCTGCTGCTTCCATTTGTGTACTGTGCTAGCAAGTCCCCTGATGCCGCAACGTGGCTCAAGCTAGATCAGTTGCTGGAAGCTACTTTGACCAACGAAGTTGGCAGGAAGGCGTCGGCGTCGCAAGGTTCAGCTCTGTTGAGAGTGGCTGCTTCTGTCTTCACTGAAATCCCAATGTTGCAGGAACTGCGA…
Dh_4297	ATGGATGCAGCTATGACTACGGAAATCAATCAAACAACAGGACGCCTTCGTTATTGTTGGAGCAATGTGTGCTTGCATATGTTCACTTTGGATTTTCTTAATCAAGTGACAAATAGTCTTGAAAAGGACAGCATTTATCATCTAGCAGAGAAGAAGATTCCTTCAATCCATGGGTACACAACAGGTTTAAAGCTTGAACAGTTTATATTCGATGTTTTCACCTATTCGCCATCAACAGCTCTTTTTGAGGTTTTGAGGGAGGAGGAATTTGCACCGGTAAAGAATGCTAACGGTGCGACTTATGACACTCCTGATAGCGCCAGACTAATGCTGCTTCGCCTTCACAGCAAATGGGTGGTTGCTGCAGGTGGCTTCTTGACTCATTCCGTGCCCTTGTAT…
Dh_4298	ATGGTGGAATGGACCCGTGCAGAGAAGCGTACGTTCCTCAGGCAGCGTGTGGAGGCGAGGTTAGCGGCCCTTCTGTTAGAGAATCAGGAGTACACTGAAGCCCTTACCCTCCTTACTGGTCTTATCAAGGAAGTCAGGAGGCTTGATGACAAGTTGCTTCTTGTGGACATTGACCTTCTGGAGAGCAAACTCCACTTTTCTCTGAGAAACCTGCCAAAGGCCAAAGCTTCTTTGACCGCTGCAAGAACAGCGGCGAATGCCATTTATGTTCCACCGGCTCAGCAGGGCACTATTGATCTGCAGAGTGGAATCCTTCATGCGGAAGAAAAGGATTACAAGACTGCTTACAGCTACTTCTTCGAAGCATTCGAAGCTTTCAGTGCTCTGGAGGACCCAAAG…
Dh_4299	ATGAAGATTGCAACTTATGCAAATGCCAGGACAACTCTTGAGGCAAGGAAGGGTGTTGGGAAGGCATTCATTACTGCTTTCCGCTCTGGTGCTGTGATGGGCTTCCTGCTTGCTGCCAGCGGTCTTTTGGTTCTTTACATTGCTATCAACTTGTTTGGAATCTATTATGGCGATGACTGGGAAGGTCTTTTTGAGGCTATCACTGGTTATGGTCTTGGCGGTTCTTCTATGGCTCTTTTTGGCCGTGTAGGTGGTGGTATTTACACTAAGGCTGCTGATGTTGGTGCTGATCTTGTTGGGAAAGTTGAAAGGAACATTCCTGAAGATGACCCAAGAAACCCAGCTGTC
Dh_4300	ATGGGGATATCTGTTGCTGAGGCAGCTGCTTCCAGTGGTCTTCACCTAGTTCCTATTTCATTCAGTAGTAGAGAGAAACTTGATAGAACAGTACGGATTGGTCATACGGATGTTCAGATATATGGTCCTTCTGCAAGAGAAGATGTTCTTTCATCTGTCATTGATGAATTCCCAGATGTCGTTGTTGTGGACTACACAGGGCCTGATTCTGTGAACTCTAATGCTGAGCTCTATTGCAAGCTTGGTTTGCCGTTTGTAATGGGCACAACTGGTGGGGACCGGCAGTTACTCTACAAATCAGTGCAAGATTCAAATAACTATGCACTAATATCTCCACAAATGGGCAAACAGGTAGTTGCATTTCTTGCTGCAATGGAAATCATGGCTGAACAGTTTCCT…
Dh_4307	ATGACGTGTGTTAATCATGAGACAGGAGTGGTTGATCCTAAGAAGTTTGGTTTGCTAGCAAACTGGCAGCGGGACTACACGATGGAACATATCCTAACACAACTCAAGAAAGAAATGGCAGCCCCACACAGTCGCAAGCTAGTGCAGCCTCCAGAAGGGACATTCTTC
Dh_4315	ATGGCATATGCTATCCCAGAGAAGGACGCAGCAAAGGCTCCTAAACCATCAGATGGCGAAGATTCGTATGTGAAGAAGCTCTTCCTTAAAGGAACCACATATTATCTTTATGTTCACAGTTATCTGCACTATGGGTTGCTCGCTGCTAGAGCTGAGATCTTAAAAGCTGGCAATGGAAATGGTTACAGCAACTGTATATTGGGGGGGCATCAGGGGCAATACCAATACGGCGGCGATACATTTGAAGCATCAGCTGCACCTTCCGGTGCTAGTTATTCAAAATGCAGGGCTGATGTAGTG
Dh_4318	ATGGGGGTTTTCCACCGGGATCTCAAGCCCGAGAACTTTCTGTTTCTGAATAAAAGGGAGGACTCGCCGCTCAAGGCCACCGACTTCGGCCTCTCCGTCTTCTTCAAGCATGGGGAGCAGTTTAAGGATCTTGTGGGGAGTGCGTATTATGTTGCTCCTGAGGTGCTGAAACGGCACTATGGAGCAGAGGCAGACATATGGAGTGCTGGGGTTATTCTTTACATCCTTCTGTCTGGTGTTCCTCCTTTTTGGGCAGAGAACGAGGATGGCATATTTGAGGCTGTCTTGCGTGGTCACATTGATTTCTCATCTGACCCTTGGCCTTCAATATCTAATGGTGCAAAAGACTTGGTTAAGAAGATGCTGCGGCAAGACCCA
Dh_4326	ATGCTGCTTAGGGATCATGCAACAGATGGAAAGGAGGTTACTTGCGTGAATTCTGCGCTGGTTGCACGGTGGGGAACTGGGCTCGCATTGTTGTTTGATCCGAAGTGTCCCAAGTTGGAGTCCCTTGTGGCGAAGGTGGAGGAGATTGTTGAGAGCAATGAAACGAGGAGATTGCCTAAAATTCCCAAGGGAACACGTGACTTTGGGAAAGAGCAAATGGCCATAAGGGAGCGTGCATTTTCAATAATAACAGGTGTATTCAAGATGCACGGTGCTGTTGCACTTGATACACCTGTATTTGAGCTGAGAGAAACCCTTATGGGCAAATATGGTGAAGACTCGAAGTTGATATATGACCTTGCTGATCAGGGTGGTGAGCTTTGCTCTTTGCGGTATGAT…
Dh_4327	ATGTATATGATGTCTGTTGCACCAGAAAATGCACCTTCAAAACCTGAGTATTTGGAGATCGGTATCGTTGCAGGTGTTCCTACTTCCGTTAATGGAAGGGACCTCTCGCCTGCATCTCTCCTTGCCGAGCTCAATGATATTGGTGGGAAACATGGTATCGGGCGCATCGATATGGTGGAAAACCGCCTCGTAGGCATGAAGTCCCGTGGTGTCTATGAGACCCCTGGTGGCACCATCATGTCAGCTGCGGTCCGTGAGCTTGAGGCCCTAACATTGGACAGGGAGACCATGCAGTGGAAGGACATTCTCGCCCTCAAGTATGCCGAGTTGGTCTACGCCGGC
Dh_4329	ATGTTGGGCTACAACTCAGCAGGCGCTGGGACATCGGTTTCAGCTCCTGTATCTCCAGTCTCGTCACCCACAGAATCACAGAAGTTGGACAAAGCCTTCAGCTTGTGTAGAAGTAGGCATGACAGTGTGAAGAACTCGGACAACACAATAGCAGAACATATTCAGGAGCTGGAAATGTTACTGGAAGCATATTTTGTTGTCATCGACAGCACTCTTAACAAGCTGACATCGCTGAAGGAGTATATTGATGACACTGAAGATTTTATCAACATTCAGCTGGACAATGTTCGGAATCAGCTGATCCAGTTTGAGCTTCTGCTAACAACT
Dh_4330	ATGGGTGGAAAATCCACTTTCATACGACAGGTTGGTGTAAACGTCTTGATGGCACAAGTTGGTTCCTTTGTTCCATGTGATCAGGCAAGCATTAGTGTGAGAGATTGCATTTTTGCTCGTGTTGGCGCTGGTGATTGCCAACTCCGTGGTGTTTCAACCTTTATGCAAGAAATGCTTGAAACAGCATCCATCTTGAAAGGTGCATCTGATAAGTCTCTTATAATTATTGATGAGTTGGGACGTGGAACTTCGACATATGATGGATTTGGTCTTGCATGGGCTATCTGTGAGCATCTTGTGGAAGTGACTAGAGCGCCTACATTGTTTGCAACTCATTTTCATGAATTAACTGCATTAGCACATAAAAATGGTGATGAGAACCAACATGTTCCAGATATT…
Dh_4332	ATGGAGGACGGCGGCGCGATGGCGGCGGTGGTGCGGAGGCTGATGGCGGCGAAGGCGGAGTCCGGGAAGAGCTTCTCCGACATCGCCGCCGAGACGGGGCTCACCAACGTCTACGTCGCGCAGCTGCTGCGCCGCCAGGCGCAGCTCAAGCCCGACACGGCGTCGGCGCTGCGGGCGGCCGTCCCAGGGCTCACCGACGAGCTCGTGGAGCTCATGATGCAGCCGCCCTTCCGGTCCTACCACACGGACATCGTCCACGAGCCCGCCATATACAGATTGAATGAAGCTGTTATGCATTTTGGAGAGAGCATCAAGGAGATTATCAATGAGGAGTTTGGTGATGGAATCATGTCGGCTATAGACTTCTACTGTTCAGTTGACAAGGTTCAAGGTGCTGAT…
Dh_4337	ATGGACGAAGACGAAAAGGAAATGCTTTCTGAGGCAAGGGCTCGCTTGGCTAACACCAGGGGTAAAAAGGCAAAACGAAAGGCAAGAGAGAAACAACTTGAAGAGGCAAGGCGGCTTGCCTCACTGCAAAAAAGGAGAGAATTGAAGGCAGCTGGTATTGATACACGGAAGAGGAAAAGAAACAGAAAGGGGATTGACTATAATGCTGAGATCCCTTTTGAAAAGAGACCTCCTCCAGGCTTTTATGATACAGTTGGTGAGGACAGGCCACTTGAGCATGTACAGTTTCCAACTACTATTGAGGAGCTCGAAGGTAAGAGAAGAGTTGACATAGAGGCACAATTAAGAAAGCAAGACATTGCCAGGAACAAGATTCTGCTGAGGCAGGATGCCCCTGCT…
Dh_4341	ATGGAGAAGAGGAAGTATCTCGTTCCCTGTGACATGCCGGTTGGGCAGTTCATTTTCATACTACGTTGCAGGTTACATCTGTCTCCAGGAACAGCGCTATTTGTGTTTGTCAACAACACTTTACCCCAGACCGCTAACCTGATGGGGAGTGTGTATGAGTCGTACAAAGATGAGGATGGCTTCCTTTACATGTGCTACAGCAGCGAGAAGACATTTGGG
Dh_4358	ATGGCAGGCGTCGGATTGATGGATAAAGAATTGAGCAAAGCCTGCCCTTGTTGCGCAGTGCCGCTTGCTCCTGGCTGCTGCTGTTGTGTTCTTTCAAGTCTAGTAGTAGTAGTAGTAGAAATGTCCTTTTGTATAGCAAGTAAAAATGACCCAAAAAATAAGAACAACAAAATGCAACTGTTGTTTAGTGTCGCCTTTTAA
Dh_4362	ATGGGTTCTTTTGGTCTAATGCTGAACTCGGTCCTTCTTGGATTCACCTCAGTTGTACTAGAAAAGTTATGTAGGAAGTGGGGAGCTGGACTTGTATGGGGTGTCTCCAATATCGTAATGGCTTTGTGCTTCGTGGCAATGCTTGTAATAACATATGTGGCAAAGAATATGGATTATCCACCCAGTGGAGTACCTCCAACTGGCATTGTCATTGCTTCCCTGGTAGTTTTTACAATTCTAGGAGCACCCCTGGCGATCACATACAGTATACCATATGCAATGGCTGCTAGTCGTGTTGAAAATCTGGGGCTTGGCCAAGGTCTAGCAATGGGCATTCTCAATTTAGCTATTGTCATACCACAGGTTATTGTGTCA
Dh_4368	ATGCCCCAAAATTCATTTATAATTGCTACCAAGACAGTCAGTGCAGAAGTGTATGTCTTCGATTATAGCAAGCACCCATCAAAGCCTCCACTGGATGGTGCATGCAATCCTGATTTACGGCTGAAGGGGCACAACTCTGAAGGATATGGCTTGTCTTGGAGTATATTTAAAGAGGGCCATTTGCTGAGTGGGTCTGATGATGCTCAAATTTGCTTATGGGACATCAAAGCAAATAGTAAAAGCAAAACTCTTGATGCTCTTCAGATTTTTAAGTACCATGACGGTGTCGTTGAAGATGTTGCTTGGCATTTGAGG
Dh_4370	ATGGTCCTTGGTGGGATGAGAGGGATGACTGGAATGCTTTGGGAAACATCGTTACTTGACCCAGAAGAGGGTATTCGTTTTAGGGGTCTCTCTATTCCAGAGTGCCAGAAAGTACTACCAGCAGCAGTTAAAGATGGAGAACCTTTGCCTGAGGGCCTCCTTTGGCTTCTTTTGACCGGAAAGGTTCCAACCAAGGAGCAAGTTGATGCTCTATCAAAGGAATTGCTTAGCCGTTCGAATGTTCCA
Dh_4372	ATGGGTGATATTGTGCACACCCTAACAAATAGAAGATGGTTAGAGAAGTGCGTCACTTATGCAGAAAGTCATGATCAAGCACTAGTTGGTGACAAGACTATTGCATTCTGGTTGATGGATAAGGATATGTATGATTTCATGGCTCTGGACAGACCTTCGACACCTCGCATTGATCGTGGGATAGCATTACATAAAATGATTAGGCTTGTCACCATGAGTTTAGGAGGCGAAGGCTATCTTAATTTTATGGGAAATGAGTTTGGGCATCCTGAATGGATAGATTTTCCAAGAGGTCCACAAAGTCTTCCA
Dh_4375	ATGAAGGAGCTCCGCGAGGTCACCGCCAAGCACCCATGGAACCTGATGACGACGTCGGCGGACGAGGGGCAGTTCCTGAACATGCTGCTCAAGCTCATCGGCGCCAAGAAGACCATGGAGATCGGCGTCTATACGGGCTACTCCCTCCTCGCCACCGCGCTCGCCATCCCCGAGGACGGCACGATCTTGGCCATGGACATCAACCGCGAGAACTACGAGCTC
Dh_4380	ATGAACGGATACGACCTACAAATATTTTATCATACATTTCCCCATTGTAGCTTTCTCTTAGGGCACTCAATTACATTTCTAGAGGCACAACTAACAGCCAACGATGTTCCCTTGTCTTCAGCGCGCTTCATATTGGACAATTCGGCGGGTGCGCTTCTTGTAGAGGATGCGATAGCCACATTCACGGCACTGGATCACATCTCCCGGCTTCAGTGTGTTCTCAGCTCCGCAATCTCCGCAGAGATAGCTGACGGGGTCCGGCTGCTGCGGATCCATTGGGGCTGGGGCGAGCTAGGGTTTCCCGGA
Dh_4381	ATGGGGTATTTCAAACGTACAACAATTCAACAAAATGGCAGTACAGTGTTTGGTGATGGAATTATCCTGCCAAAAAAAGTCTTGGCTAATTCTAGAAGTAGAGGCAGCGTATCCTACCGACAGTTGTACTCAGCCACACTGCACCTTCTAACCATTCACACCCAC
Dh_4382	ATGCTGGATCAGCGCGCTGGCCTTGCCAGAGTTGTTGAAGCGGGCCTTCACGAGGGTGAGTGGGTCCAGAGCATGCTGAGTTCCGAAGGTGAGGGTGTTCCCATTGCTCGAGAAGCTGTGGGTCAGCTCTGCACCAACAGCTGTGCTAGTGAGTTTGTCAACGGTATGGTAATAAGATGCAGTGAGGCTGTCTCCCTTGTTGTTCAGGTTCAAGGATGCGATAAGATCTGCATTAGTGAAGCTCAGTCCAGCATTGTATTTGGTGAAGTTCCCAGTAGCAGTATCAAG
Dh_4383	ATGGTGCTGTGGGAACCATGGGACGTGCAAGTATCTGCAATTTGCATGTACCAACTGAAATACAGGTATATATCACTCACTAGCCCAGACTCAGAAGCACTTCATGTGGACGATGGTTGGACCGGATTCATCGTACTCTGCCTTGGAGATCCACATCTGCTGGAAGGTACTGAGAGAGGCCAGAATGGAGCCACCAATCCAGACACTGTATTTTCTCTCAGGAGGTGCCACAACCTTCACCTTCATACTGCTGGGGGCAAGGGCTGTGATTTCCTTGCTCATACGATCACCAATACCAGGGAACATTGTAGATCCCCCACTAAGGACAACATTACCGTACAAATCCTTTCTGATATCGACATCGCACTTCATGATGGAGTTGTATGTAGCTTCATGGAT…
Dh_4384	ATGAGGGAGATCTTGCACATCCAGGGCGGGCAGTGCGGCAACCAGATCGGGTCCAAGTTCTGGGAGGTGATCTGCGACGAGCACGGCATCGACCCGACCGGGAGGTACGTCGGCACGTCGGACCTGCAGCTGGAGCGCGTGAACGTCTACTACAACGAGGCCTCGTGCGGCCGCTTCGTGCCCCGCGCCGTGCTCATGGACCTCGAGCCCGGCACCATGGACTCCGTCCGCACCGGGCCCTACGGC
Dh_4395	ATGAAGGTGATCGCTGCCTACCTGCTCGCTGTTCTGGGTGGAAACACTTCACCAACTGCTGATGACGTTAAAAACATCCTCGAATCAGTTGGGGCTGAAGCTGATGAAGACAGGCTAGAGTTCCTGCTCGCCGAACTCAAAGATAAGGACATAACAGAAGTGATTGCAGCTGGAAGGGAGAAGTTTGCTTCTGTGCCTTCAGGTGGTGGTGCAATCGCTGTGGGAGCTCCAGCTGCTGCAGCTGGTGGTGGTGCAGCACCTGCTGAAGAGGCAAAGAAGGAGGAGAAAGTTGAAGAGAAGGAAGAATCTGACGACGATATGGGTTTCAGTTTGTTCGAC
Dh_4396	ATGATAATAGATAATGGAGCATATCCTTCACCTCTTGGTTATTGTGGATACCCAAAGAGTGTGTGCACTTCAGTGAATGAATGCATCTGTCATGGGATACCAGATTCTCGTCCACTTGAGGATGGTGATATCATCAATATCGATGTTACTGTCTATCTTAATGGTTACCATGGTGATACATCCGCTACATTTCTCTGTGGTGATGTTGATGACGAAGCTAAGAAATTAGTTCAGGTAACAAGAGAATGTCTCCACATGGCTATATCAATCTGTGCACCAGGTGTGGAGCTCAACCGTATCGGTAGAACTATACAGGACCATGCGGACAAATTCAAGTTTGGTGTAGTTCGACATTTTGTTGGCCATGGGGTAGGAAAAGTGTTTCATGCTGAGCCTGTG…
Dh_4399	ATGCTAACAAAAGTGAAGATGCCACTGTCAGAGTTGGTGAGCGCGGCTCTAGCACTGGATCAATCTACCTTGGATGTTGATCAAGTGGAGAATCTCATAAAGTTCTGTCCTACGAAAGAAGAAATGGAACTTCTTAAGAATTACACCGGAGACAAAGAAAATCTGGGAAAATGTGAACAGTTCTTCCTAGAATTGATGAAAGTGCCACGAATGGAGTCAAAACTGCGAGTGTTCTCCTTCAAGATCCAGTTTGGTTCACAAGTTGCAGATCTTAGAAAAAGTTTAAAAACCATAGACTCTTCATGTAATGAGATCCGAAGTTCTCTCAAGTTGAAAGAAATAATGAAGAAAATCCTCCTACTTGGAAATACACTGAACCAGGGGACTGCTAGAGGTGCT…
Dh_4412	ATGGATGGGATGGTGCCCGGCTGGTTACTCGTGTTTAAGGGCCATGAGGCGATCCTCCTTTTTCTAAGGCGCTCGGCGATGACGAATGCTAGCTCCAGTGACTGCGAGGCGTTGAGCCTTGGGTCGCAGTGCGTGTGG
Dh_4415	ATGCGAGAAATGCAGGCCAAGCCTGATCTCATCATTGGTAACTACAGTGACGGTAACCTTGTTGCCACTCTGCTTGCGCACAAACTGGGAGTTACTCAGTGTACCATTGCCCACGCCTTGGAGAAAACAAAATACCCCAACTCGGACATATACTTGGACAAATTTGACAGCCAGTACCACTTCTCATGCCAGTTCACAGCAGACCTTATTGCCATGAATCACACTGATTTCATCATCACCAGTACATTCCAAGAAATCGCTGGAAGCAAGGACACCGTGGGCCAATATGAGTCCCACATTGCGTTCACTCTTCCTGGGCTCTACCGGGTTGTCCAT
Dh_4419	ATGGATTTCCGCCCCAAGCTCATCATCTGCGGTGGCAGCGCGTACCCGAGGGACTGGGATTACGCCAGGCTCAGGGCCATCGCGGACAAGTGTGGCGCCATGTTGCTTTGCGACATGGCTCATATCAGCGGTCTCGTTGCTGCGCAGGAGGCTGCGAATCCTTTCGAGTATTCTGATGTGGTTACCACCACCACCCACAAGAGTCTCCGAGGGCCAAGGTCTGGTATGATCTTCTACAGGAAGGGCATGAAGCCTCCCAAAAAAGGCCAGCCTGAGGGTGCTTTTTATGACTACGAGGACAGGATCAACTTTGCAGTGTTTCCATCACTCCAGGGGGGCCCTCACAACCACCAGATTGCTGCCCTGGCAGTTGCCCTGAAGCAAGCCATGTCACCTGGA…
Dh_4423	ATGGACGACAAAGTGAGGGAAACAATTGTCGCGAGCTTTTCAAGGCTTGTTCTTCAGAAATGCGACGACAGGTTGGTCGATTGTGCTGTTGAGCATAAGCATTCAGCAGCGGCCACGCACTGTGACCCTGAGCTGACCTCTCAGCTGAAGCACGCGACGCGCTCGATTCTGTCGATGATGCCGGGTCACACGGCCGGCGAGACACCGGTGCTAATGAGCGGCGCGGGGCACGATGCGTTGGCGATGGCCAGGCTGACCAAGATCGGGATGCTGTTCGTGCGGTGTCGCGGGGGCGTCAGCCACTCGCCGGAGGAGTTCGTGCCGGACGACGACGTCTGGGCCGCGGGGCTCGCGCTGGTCAACTTTGTTGACCAGAGCGCAGTGGCAGAATTG
Dh_4424	ATGCTTTCATCCATATCTGAGTTCTCTGGGTTCGGAAAACTTTTCAAGTCCTCAGAACCTGTGGAGCTGACAGAAGCAGAGACCGAATATGCAGTTAATGTGGTTAAGCACATATATGAAAGCCATGTTGTATTACAGTACAACTGTACAAACACCATACCTGAACAATTGCTTGAAAATGTTACTGTTTATGTTGATGCCACTGATGCTGAGGAGTTTTCAGAAGTTTGTTCAAAGCCTCTTAGAAGCTTGCCTTATGATTCACCTGGGCATTTTTTTGTTGCCTTTGAAAAGCCGGAACGTGTGCCTGCTACTGGGAAATTTTCAAATGTATTGAAGTTCACTGTTAAAGAGGTTGACACATCTTCAGGGGAGGTTGATGAAGATGGTGTGGAG
Dh_4432	ATGGCTGTCCTTTCTGTTGCTGACCCTCCCCCGGTCTCAGCGATCGGGTTTGAGGGCTACGAGAAGCGCCTTGAGATCACCTTCTCGGAGGCGCCTGTCTTTGTTGACCCTCATGGTCGAGGCTTGCGCGCCCTCTCAAGGGCCCAGATTGACTCTGTTCTGGATCTTGCACGGTGCACCATTGTGTCCGAGCTCTCCAACAAGGACTTCGACTCCTACGTCCTTTCTGAGTCGAGCCTGTTTATCTATCCTCATAAGCTTGTGATCAAGACCTGT
Dh_4433	ATGGAGATTTCTGGCTTCAGTGCTCCAGTAAGAGAGCAGATCTACAAAATAGCGTCAGTGAACTTATGTTCCAATATCTCTGGTCAAATCCTTGCCAGCCTGATCATGAATCCACCGAAGGCTGGGGATGAATCATACACTTCATACAAGGCGGAGAAAGATGGAATCCTCAAATCTTTAGCTCGTCGTGCAAAGGCTTTGGAGGATGCATTCAACAAGCTTGAGGGAATTACATGCAACAAGGCTGAAGGAGCGATGTACCTCTTCCCTCAGATCCGTCTGCCACAGAAGGCAATTGAGGCTGCTAAAGGTGCTAAGAAAGCACCTGATGCGTTCTATGCTCTTCGGCTCCTTGAGTCAACTGGAATTGTTGTTGTCCCGGGATCTGGATTTGGCCAA…
Dh_4441	ATGAAGATGAACCCGCTCGTCTCCGTGCTCCACCTCTACGACGTCGTCAACACGCCGGGGGTCACCGCCGATGTCAGCCACATGGACACCAGCGCCGTGGTGCGTGGCTTCCTTGGGCCCAAGGAGCTTGAGGCAGCACTTACAGGAATGGATCTTGTCATCATCCCTGCTGGCCTCCCAAGAAAACCAGGAATGACAAGGGATGATCTATTTAACAAAAATGCTGGGATTGTTCGCACGCTTTGTGAAGGCGTTGCCAAGTGCTGTCCCAATGCAATCGTGAATTTGATCAGCAACCCAGTGAACTCAACCGTCCCCATTGCAGCAGAGGTTTTTAAGAAAGCTGGGACATATGACCCTAAACGTCTATTGGGGGTGACAACACTTGATGTAGTGAGA…
Dh_4454	ATGCACCGTTTCATAACTTACAAGATGGATAACCAGATGAAAGAGATCGTTGTGGAGAAAGTCGGTGAGCGCACAACAAGCTATGAGGATTTCGCGAGCAGTCTTCCTGCAGAAGACTGCCGATTTGCAATCTATGACTTCGACTTCACTACTGCAGAGGATGTACCAAAGAGCAGGATATTCTATATCTTGTGGTCCCCAGACATTGCAAAGATAAGGAGCAAGATGCTGTACGCGAGCTCGAACGACAGATTCAAGAGGGAGCTCGACGGC
Dh_4459	ATGCTTTACAAGGATACATGCAATAGGAAAAGTAACCAGCAGAATCTGGGCACAATCAAATCTTCAAACTTGTGCACTGAGATAATTGAGTTCACAAGTCCAACCGAAACTGCTGTTTGCAACCTAGCATCTATTGCTTTACCACGTTTTGTAAGGGAAAAGGGTGTCCCTATAAAGTCCCATCCATCTAAGCTTGTGGGTAGCAGTGGTTGGAAAAATAGATATTTTGACTTTGACAAG
Dh_4461	ATGGAGGTGGGTTTCTTGGGGCTGGGCATCATGGGGAAGGCAATGGCGACCAACCTGCTCCGCCGCGGCTTCCGCGTCACCGTCTGGAACCGAACCCTCGCCAAGTGCCAAGAACTCGCTGCTCTGGGTGCTACCGTCGGGGAGACGCCGGCGTCCGTCATCGCCAAGTGCAAGTACACCATCGCCATGCTCTCCGATCCCAGCGCCGCGCTATCTGTTGTTTTCGACAAGGATGGCGTGCTCGAGCAAATTGGAAATGGGAAGGGCTATGTGGACATGTCCACAGTTGATGCCGCAACGTCGACCAAGATAAGTGAGGCAGTTAAACAAAAAGGTGGAGCTTTCCTTGAAGCTCCAGTTTCAGGGAGCAAGAAGCCAGCTGAAGATGGTCAATTGGTC…
Dh_4464	ATGCAAACACCATTGCTGGGAAGGTTGCAACTAATGCTATTGACGGTTCTGTCCCCTTCTCTGAGCAGACGATATCTCAAGCTC
Dh_4467	ATGCCGTGCAGAGTGGTTCTGGTTTACAGCAGAAACAAACAGCCGAGCCGAGGATACAAAACTACAAATCAGCTTTTGTTCTGGGACTCTTCAACGCTCTTTCGTAGCACCGATATGACCTCTCCCGGGTCAGCAGCTCCAAATATAGAGCTCCCAGCGACAATGCAGTTGGCCCCAGCAGATGCGGCCACATCAATGGTGGAAGGACCCAAGCCACCATCGACCTCTATGTCAAGGGAAGGGTACTTCTTTCTCAGTGTACGCACCTTGTCCATCATTTCTGGCATGAACTTCTGGCCACCAAAGCCAGGCTCAACTGTCATCACAAGAACCAATTCTACAGGGTTTTCTGCTTCCACCAAGGGAAAAACTTCCTCCACAGGAGTACCTGGCCTCAAG…
Dh_4471	ATGTATGGCATAGCAGTTACTATCCAGTGCAAGGTTGCCTCTGATCTTCCCAAGCTTGTTGAAGGTTTGAAGCGTCTGGCAAAGTCTGATCCTATGGTTCTCTGTACCATGGAAGAGTCTGGTGAGCATATTATTGCTGGAATTGGAGAGTTTCACTTTGAAATTTGCTTGAAGAAAATGCTGAAGAAGCTTCTGGGGAGGATGCTTGTTGATGGTAGTTCTCATCTCCTGTGCTCGTCTTTTGTTTGTCCCTGGATGATCCTTCTTTTGCTGCCTTACTGCTGGATCATTACTTTCAATCATTTTCCACTTTTCTTTAGCCAAGAATCAATTTTTAAGAAATATTCCCGGAATTTTATGTCAAGTTTAACAAATCGTGGGTTCCTGATCAAATACTTG…
Dh_4477	ATGAAATCAAATGATGGAACTTCAAACAGTGGTGATTTGCTCGGGCTTGAATTGGCTCCTTCTGCAACACATTTTCTTACCCTCCTTTGTGATTTTTTTGGCCTGTTTGTCAAAATAATGTGTACAAGGAATTGTATACATTCAGGTTGCAAT
Dh_4490	ATGTGCGGTGGTGTTCGGGCTGGGTTGCAGGGTGAGACGAATGTGAAAGGCTTGTATGTTGCTGGTGAGGTTGCATGCACTGGATTGCATGGAGCTAATCGGCTTGCAAGCAACTCATTGCTTGAAGCATTGGTATTTGCTCAGAGAGCAGTGCAGCCTTCAATAGATCACATGGTTGATGCAGATATTGACCCTTCTTTCGCAACGAAATGGGCTCGCCCTATGCTCTCTGTCTCCCTTAGGGACAGTATATTATCTGACATCATTGAGAGGACAAAGCAGACCAGGATGGAGCTGCAGTCCATAATGTGGGAGTGTGTCGGTATAGTGCGGTCGACAAATCGGTTGAAG
Dh_4491	ATGATCAGGCCATCTTCCAAGGTGATCATCAAGTTCCTTCTGGTCATGCAGAAGCACGGATACATTGGTGAGTTTGAGTATGTCGATGATCACAGATCTGGCAAAATTGTGGTCGAATTGAATGGCAGGCTGAACAAGTGTGGTGTCATCAGTCCTCGCTTTGATGTTGGTGTCAAGGAAATTGAATCTTGGACTGCAAGGCTGCTTCCCTCACGTCAGTTTGGCTATATTGTCCTTACTACCTCTGCCGGTATCATGGATCATGAAGAGGCCAGGAGAAAAAATGTGGGAGGGAAGGTTCTGGGATTCTTCTAC
Dh_4494	ATGATTGAACCCACTGAAAGTGAAAGCAAAGCCGAACTAGACAGGTTCTGTGATGCTCTTATCTCTATCAGGGAAGAAATTGCAGAGATAGAAAAGGGCAAAGCAGATGTGCACAACAATGTCCTGAAGGGCGCTCCTCACCCACCCCAACTCCTGATGAGTGACGCATGGACTAAGCCGTACTCCAGGGAGTATGCTGCGTTCCCTGCAGCATGGCTTCGTGGTGCCAAGTTTTGGCCAACAACAGGTCGCGTGGACAATGTGTACGGGGATCGCAACCTCATCTGCACTCTGCAGCAGGCGTCCCAAATGGCAGAAGAAGCTGCAGCTGCTACTGCA
Dh_4502	ATGTCTTTGTTGCCTGCAATGAGTGTGCCTTCCCGGTCTGCCGCCCTTGCTATGAGTACGAGCGCAAGGAAGGGAACCAGTGCTGCCCTCAGTGCAAGACTAGATACAAGAGGCACAAAGGTAGCCCACGAGTTCAGGGAGATGAGGAGGAGGAAGATGTTGATGATTTGGACAACGAATTCAATTATAAGCAAGGCAATAGCAAAGGCCAGCAGTGGCAGCTGCGGGCTCAAGGAGAAGATGTTGATATCTTGTCGTCTTCTCGGCATGAACCACATCACAGGATTCCACGTT
Dh_4509	ATGCACGCCGTCTCCGCGCGCCTCCGGAAATACGGCCTGAGGTACGACGATCTGTACGACCCGTACCATGATCTGGACATCAAGGAGGCGCTCGCGAGGCTGCCCAGGGAGGTGGTGGACGCCCGCAACCAGCGCCTCAAGCGCGCCATGGACCTCTCCATGAAGCACCAGTACCTCCCCGACGACGTCCAGGCATTGCAGACACCTTTCAGAGGCTATCTAGCTGACATGCTGGCTCTGGTGAAAAAGGAGAGAGCAGAGCGTGAAGCATTGGGAGCCCTTCCCCTCTACCAGAGAACCATTCCA
Dh_4527	ATGATCCAAGGAGGTGACTTCACACTTGGCGATGGAAGGGGTGGTGAATCTATCTATGGCACAAAGTTTGCTGATGAGAACTTCAAGCTCAAGCACACTGGACCAGGCTTTCTCTCCATGGCCAATGCTGGGAGAGATACAAATGGATCCCAGTTTTTCATCACCACTGTAACTACAAGCTGGTTGGACGGGAAG
Dh_4535	ATGGAGTACCTGACGAGCGTGCTCTCGTCCAAGGTGTACGACGTCGCCATCGAGTCGCCGCTGCAGCTCGCCACGAAGCTCTCGGAGCGCCTCGGGGTCAACCTCTGGATCAAGCGCGAGGACCTGCAGCCCGTATTCTCATTCAAGTTGAGAGGTGCATATAATATGATGGCAAAGCTCTCCCACGAGCAGTTGGCAAGGGGAGTCATCTGCTCATCTGCCGGAAACCATGCCCAGGGAGTTGCTCTTTCTGCCCAAAGACTGGGCTGCGATGCTGTTATCGTCATGCCTGTAACAACACCAGAAATCAAGTGGCGATCAGTGGAGAGATTAGGTGCAACAGTTGTTCTCAAGGGAGACTCATATGACGAAGCTCAATCATATGCAAAACTACGGTGT…
Dh_4540	ATGTATAGAGAGCCAACAAATTCATGGCAACATGTAGATCAATGTCACACATCAAAAGTTTTCAACCCAGACACACAGGAAACATCCACAAACAACGCTTACTCTAGCAAGCAT
Dh_4548	ATGATTCATGAACATGAACAGTCGTTTGGCTTATATATCTCCACTGACCGATCAAAGCAGCACCCAACCAGCAGCAGCGCCTCAAGTTCGCCATGCGGACGACTTCTCCTGATCAACATTCTCTTCCCACCAAGTAGCATTCTTGTATCCTCTTCTGAGAAATTCAAGCGAGCTTCCTTGTTCTTCTTGCAAACCAAGAACTCTCAA
Dh_4549	ATGCCTCCCATCCAGCCACGGTGTCTTGACAGTGCAGATGAAAAACTGGCTGCCATTGGTGTTTGGTCCAGCATTAGCCATGCTGACCACTCCAGGTCCAGCATGAACCAATTTGAAGTTCTCATCCTTGAAGGTGCGGCCATATATGCTTTTCCCTCCAGTACCGTTGCCCTTGTCAAAGTCTCCTCCCTGGATCATGAAATCCTTAATGACACGGTGGAAACTGGATCCCTTGTATCCAAACCCTTTCTCTCCAGTGCAAAGAGCACGGAAGTTCTCTGCAGTTTGGGGAACATCATCCCCATACAATCCAATGACAATCCTCCCAACGTTCTTCCCGACAGGGTTTCCAATGCTTATGTCAAAGTACACCTTGTTTGTGATTTTGGACTGAAGTTC…
Dh_4550	ATGAGCAATTGCTTCAACAGTGGCATAAACAAGATATTCGTGATGACTCAATTCAACTCAGCTTCTCTTAATCGTCACATTCACCGCACGTACCTTGGCGGGGGAATCAACTTTACTGATGGATCTGTTGAGGTATTGGCTGCAACGCAAATGCCCGGGGAGGCTGCTGGGTGGTTCCGGGGTACAGCAGATGCCGTCAGAAAATTTATCTGGGTACTTGAGGACTATTACAAGCATAAAGCTATAGAGCACATTTTAATCTTGTCGGGAGATCAGCTTTACCGTATGGATTACATGGAGCTTGTGCAGAAACATGTTGATGACAATGCTGACATTACTTTATCATGTGCCCCTGTTGGAGAGAGCCGAGCATCTGAATATGGACTAGTGAACTTCGAC…
Dh_4559	ATGGAAGGAGAATGCAGTGGTTATCTTTGTATAAAGAAGTCATGGCCTGGGGCTTTCCGGACTCTCTATGGAGATAAGGACAGATATGAGACCACATACTTCAAACCATTTGCTGGTTATTATTTCTCTGGTGATGGTTGCAGCAGGGACAAAGATGGTTACCATTGGCTGACCGGAAGAGTTGATGATGTTATCAATATCAGTGGACACCGGATCGGGACAGCAGAGGTTGAGTCTGCTCTGGTTTCGCATCCAAAATGTGCTGAGGCTGCTGTTGTCGGTATTGATCATGAGGTTAAAGGTCAGGGAATATACGCTTTTGTGACT
Dh_4560	ATGAGAAAGGGCAGGAAATTGAAGGAGAATGCAGTGGGTATCTTTGCATTAAAAAATCATGGCCTGGGGCTTTCCGGACTCTCTATGGAGATCATGAAAGATATGAGACCACATACTTCAAGCCATTTGCTGGCTACTATTTTACCGGTGATGGTTGCAGCAGGGACAAAGACGGTTACCACTGGT
Dh_4562	ATGCAAAGATATGCAGTCTGGTTTGGCGGTTCTGTTCTTGCTTCTACCGCTGAATTCTACGAGGCATGCCACACAAAGGCAGAGTATGAAGAGTACGGCGCAAGGATCTGCCGATCAAAC
Dh_4567	ATGTTTGTCTCGGGTTCATGTGATGCAACTGTAAGGCTGTGGGATAGCAGAATTGCAAGCCGGGCAGTTCGAACATATCATGGACATGAGGGTGACATTAACAGTGTCAAGTTTTTCCCTGATGGCCAGAGGTTTGGTACTGGTTCGGATGATGGTACATGTAGATTATTTGACATGAGAACAGGGCATCAACTTCAAGTATACAGTCGGGAGGCTGATAGAAATGATAATGAACTCCCTATTGTTACATCTATTGCATTTTCAATATCAGGAAGGCTTCTTTTTGCTGGATACTCCAATGGTGACTGTTATGTGTGGGACACACTTCTTGCTGAGGTG
Dh_4571	ATGAATGCTCAGGTTGGATTGACAAGCCCTGGTTTTATTGGAGCAGATGTTTGCCACCTTAACCTTCACAAGACATTTTGCATTCCACATGGTGGAGGTGGTCCTGGTATGGGTCCTATTGGTGTTAAGCAGCACTTGGCACCATTTTTACCATCTCATCCAGTGGTCCCCACTGGTGGCTTTCCTCTCCCCGAGAAAACCGACCCTCTTGGTACCATTTCTGCTGCTCCATGGGGGTCTGCTTTGATTTTGCCAATTTCATACACATACATAGCCATGATGGGCTCTAAGGGACTCACTGATGCTTCAAAGATTGCAATCTTGAATGCAAACTACATGGCAAAGCGTCTAGAGAATCACTACCCAGTTCTTTTCCGTGGAGTCAATGGAACTGTTGCC…
Dh_4585	ATGGGTTGGTTCAAGCAGGCCACAGCCCCGCTCATGTACACAAGGGTTGAGAAGAGAAGGCAAGCAAGCAAAAGTTGCCGAGGGATTAGGACTCTCATCAGTCAGTTAATCTCTAGTCTTGAGCGCAGCCAAAATGCATGGCAG
Dh_4587	ATGATCGGTACCCTTACTGGTGCTCAATGGGGAATTTATGATGCTTTCAAAGTCATGGTTGGACTGCCAACTACTGGTGGTGTGACGCCACAGCCAGCCCCTGCTGCAGAGGCTGCATTGAAAGCTGCCAGTGCC
Dh_4589	ATGAAGAAGGCGAAGGTGGCGGCGCACTACGGCTTCATCCCGCTCATCATTGTCATCGGCATGAACTCTGAGCCCAAGCCCTCCATCGCGCAGCTCCTCTCCCCCGTC
Dh_4601	ATGATACAATGTTTCATAAAACGAGACAAATCGAAGTCCACCTATCATCTCTACCTGTGCCTGAGCACTGCGGTACTTGTGGAGAATGGCAAGTTCCTCTTATCTGCTAAAAGGAACCGCAAAACAACATGCACGGAGTATGTTATCTCAATGGATGCTGACAACATCTCAAGATCAAGCAGCACCTATATTGGAAAACTGAGGTCAAACTTCCTCGGCACAAAATTCATAATCTATGACACACAGCCCCCTTATAATGGGGCTGTAGTTCCTCCTGTTGGACGGAGCAGCCGGAGATTCAACTCCAAGAAAGTCTCTCCTAAGGTGCCATCTGGTAGTTACAACATAGCTCAGGTG
Dh_4606	ATGTCACTGTCAGGTTCTTTAGTTTCTGATAAACGTATGATGGGTGCTACAGATCTGAAATCTACTGGAAAGGTCAATAAGATTAAAATATCTAATAAGACGAAGTCTGAAGATTATCCACCTGATACTCCTAAGCCATCTGTTGTAATACGGCCTCCTGCTGAAGTAGAGAAGGATCCACCTCGTAAGAAGATCATTATCAAGCAGCCTAAGGGGCTTTTAGACCAGCAAAGACCTATTGAACATAGGAGTGGTCAGGAGCCCAGAAAGACAAGGAAGGTTGTTGAATTGTCAAGCTTTGAGAAGAGAAACGGAGAGGATGATCATTTGTTTGCTGGAGAACCCAGCCAGTTGAATTCCTCACAAGGTAGGATGTGGGGTCAGCAGGGAAAAAGGGGA…
Dh_4607	ATGCAGCAGCAGCAGCAACAACAACAGATTCTAAAGAATCTGCCTTTACAGAGAAACCCATTACAGCAGCAGCAGCAGCAACAACAACAACAGCAGCAGCATCAGCAGCAGTTACTTCGTCAACAGAGTCTAAACATGAGAACTCCTGGAAAGCCGGCTCCTTACGAGCCTGGAACCTGTGCAAAGAGATTGACCCATTACATGTATCATCAACAAAACAGACCACAAGATAATAATATTGAATATTGGAGAAACTTTGTCAATGAGTATTTTGCTCCAAATGCTAAAAAGAGGTGGTGTGTATCTCTCTATGGAAGTGGTCGTCAAACTACTGGAGTTTTCCCTCAGGATGTATGGCACTGTGAGATATGCAAT
Dh_4609	ATGGAAAATTATCTCAAGACCGTGGTTGCACCTCAGATTCCTCCGGAAATCTATGATTCTTTCATAGCAGCCATTGATAAGGGAAGCATCAGAACAATGCCAAATAGGAGCATGCCAGCTGCGCCACATCCAACCCCTGGTGCACTTTTGATGGGGGATGCATTCAATATGCGACACCCTTTAACTGGTGGAGGAATGACTGTTGCATTATCTGACATCGTTGTCCTGCGTAATCTTCTCAAGCCTCTCCGCAATCTCCATGATGCCTCTTCCCTGTGCAAATACCTTGAATCATTCTATACCCTGCGGAAGCCTGTTGCTTCTACGATCAACACA
Dh_4610	ATGCCCAACATTGGATATGGTTCTGACAAGAAGACCAGGCACTACCTTCCCAACAAGTTCAAGAAGTTTGTGGTCCACAATGTCTCTGAGCTGGAGCTGCTTATGATGCACAACAGGACATACTGCGCTGAGATTGCTCACAACGTTTCCACCCGCAAGCGCAAGGATATTGTTGAGCGTGCTGCACAGCTTGACATTGTGGTCACTAACAAGCTTGCCAGGCTACGCAGCCAGGAGGACGAG
Dh_4611	ATGAGACCAGCCCCAAGACTCAAAAACAAATACATCAAAACCACACCCATTAGCCATATCATGCAAAAAAAAAAAAAGCCTCACCAAAGAAACAAAGCAAGCATGCCATTTTCATTAGACAAGCTAAGTTTCTCGTTTAAAATTGCA
Dh_4612	ATGAGGAAGACCAGCTCCCGGCTCAGAGACGACATCCTCCTTCCCGGCCTTACCCACCCAGGGGTGGATGCACCCTGTCTCCTATCTACCCTATCCTATAGGGTCACAGCACAGGATCCCCACAACAGAAGAAATCAGCCCGGATGGATCTCCTCTCCTCTCCTCTCCGCTCCACCACAAGACGAGATGGAGACGCCTCTGTCCACCAGGAGGATCACCCGCTCGCTCGCCGCCGCCGCATCCGCCCACAAGGACCCCGCCACCCACTTCTCCAGGACCAAGAACGCCGCCGGGGAGCGCTCCGCGCTGCACGACATCACCAACGACTCCCCCATCGTCGGCCTCACCGCCGGGGGCCTCCACGCCGACAAGACTCCCGCCTCCACAGCTGCCAAGACC…
Dh_4613	ATGGGATCTGATGGACATGTGGCCTCATTGTTCCCTAACCATCCAGCCCTTGAACTAAAAGACGACTGGATCACCTACATTACTGACTCTCCACAGCCTCCACCTGAGCGGATTACTTTCACTCTTCCAGTAATAAACTCAGCATCAAACATAGCAATAGTGGCTACTGGTGAAGACAAAGCAAAGGCTGTGCATTTAGCCATTTCTGACAATAGTGAGGGTCGAGACCCTCCTGCATCACTGCCCGCTAAAATCGTTAAGCCAACAGACGGGAAGTTGGCATGGTTTTTGGACAAGGCAGCTGCCTCATCTCTCGAGGCCAAGAATGATGGGTCCTATGAGCATCGTGAGTAC
Dh_4614	ATGGCCGACAAGGGTCCCGGGCTCTACTCCAAGATCGGCAAGGAGGCCAGAGATCTCCTGTACAAGGATTTCCAGACGGACCAGAAGTTTACGCTCACCACCTACGCCGCGAACGGAGCTGCAATCACTGCTACAAGCACAAGGAAAAATGAAGCTATCTTTAGTGAAATCCAGAGCCAGCTGAAGAACAAGAATTTGACAGTGGATGTGAAAGCAACTTCAGACTCAAATTTGATAACTACATTCACAGTTGATGATCTGGGCACACCAGGCTTGAAGGCAATCTTATACATTCCTTTCCCCTACCCAAAGTCCACAAAGGCTGAACTCCAGTACTTGCATGACCATGCTGGCATCAATGCCAGTATTGGCCTGAATGCAAATCCTCTTGTTAACTTT…
Dh_4618	ATGTCACAGATGAACATGATACTAGTGGCCTGTTTCACAGGAATTCCACAGAAATTTTATATAAAACAGTGTAATTCCTCCGAATTTCCTTTGACAATCCTCTTCTCCAAACAGGGCATAAAAATATGTGTTTCTATGGGAGCTACTCTGGACCCACAAAGGAGGCATTTCTCTGATAAGAGAAATCAAGTAAATCCGTCTAGACAATCCTTTCAAGATTATATTTCACCATGTTCTCAAGTGTACTTC
Dh_4624	ATGCCAGTCCAAAACCTCCCTCTCCTCCTCGCTTTTCGCCACATTGTAAAGCCTTCTCAGCCTCTCGATCCCTTCCCCCAACGAGATCCCCTCGGCTGCATCGTTGAGATACTCCCGCAGCCTGGTGGCGTGGTCGAGAAGCGTGTTGAATACCAGGTCGATGCTCCTGTCCAGCTTGATCCCCACGGTCCGGCCGTCGGGGTGGTAGAGCGGGCAGCGGTC
Dh_4627	ATGTCGAGGCGCGGCGACTGGGTCTACGAGAACAACGGCGGGACCTGCGTGGCCATCGCCGGCGCAGACTACTGCGTCGTCGCCGCCGACACCCGCCTCTCCGTCGGATACAACATCCTCACGCGCGACCACTCCAAGATCTGCGAGCTGGCGGAGAAATGCGTACTAGCATCTTCCGGCTTCCAAGGTGATATTAAAGCTCTGCACAAGAACTTAGCTGCCAGAGAATTGCTATACCAGCACCAGCACAATAAAAGGATGAGCTGCCCTGCCATGGCACAACTGCTCTCCAATACCCTGTACTACAAGCGATTCTTCCCATATTATGCTTTCAATGTGCTTGGTGGGCTTGACAGTGAAGGGAAAGGATGTGTTTTCACCTATGATGCTGTTGGGTCC…
Dh_4630	ATGTACCTCTCCGACCCCCGCATGATGCAGGTGCTCAGTCTCATGCTTAACATCAGGCTCCAGAACCAGAACAGGACCTCCGAGCCTGCGGCGGCGCAGTCGACCCCACCACCGCCACAGCAGCAGCCTGAGACGAAGGCGAGGGATCCGGAGCCTGAGCCAGAGCCGGAGCCGATGGAGGTGAGCGATGAGGAGAAGGAGCGGAAGGAGAGGAAAGCGGCTGCTCAGAAGGAGAAGGAGGCGGGGAACGCAGCTTACAAGAAGAAGGACTTTGAGACGGCGATCCAGCATTACACAAAAGCCATGGAACTTGACGACGAGGACATCTCCTACCTCACTAACCGCGCAGCGGTGTACATCGAGATGGGAAAGTACGATGAATGCATTAAGGACTGTGAT…
Dh_4640	ATGCGTATCATCAATGAGCCTACCGCTGCTGCCATTGCTTATGGTCTGGACAAGAAGGCCACCAGCGTTGGCGAGAAGAACGTCCTCATCTTTGACCTTGGAGGTGGTACCTTTGATGTCTCCCTTCTCACCATCGAGGAGGGTATCTTTGAGGTCAAGGCCACAGCTGGTGACACTCATCTTGGTGGTGAGGACTTTGACAACAGGATGGTCAACCACTTTGTGCAGGAGTTCAAGAGAAAGAACAAGAAGGACATCAGTGGCAACCCCAGGGCTCTCAGGAGGCTGAGGACAGCCTGCGAGAGGGCGAAGAGGACCCTCTCCTCCACTGCCCAGACCACCATTGAGATTGATTCGCTGTATGAGGGCATTGACTTCTACTCG
Dh_4641	ATGTTATGCGCATCATCAATGAGCCGACTGCCGCCGCCATTGCTTATGGTCTTGACAAGAAGGCTAGCAGCGTTGGAGAGAAGAATGTTCTCATCTTTGACCTCGGAGGTGGTACATTCGATGTCTCTCTTCTTACCATTGAGGAGGGTATCTTTGAGGTCAAGGCCACAGCTGGTGACACTCACCTTGGCGGTGAGGACTTTGACAACCGGATGGTCAACCACTTTG
Dh_4646	ATGGAAGGAAGGGATGTGATGGGCGCGGCCAAGACTGGCTCGGGGAAGACCCTTGCGTTCCTCATTCCAGCGATCGAGCTGCTCTACAACCTGCGTTTCTCACCTAGGAACGGGACTGGAGTTATCGTGGTTTGCCCAACACGGGAACTTGCCATCCAGACACACAATGTTGCCAAGGAATTAATGAACTATCACTCGCAAACTCTTGGATATGTAATTGGTGGTAATGGCCGGAGAGGTGAAGCTGATCAGCTTGCAAAGGGTGTCAATTTATTAGTTGCTACACCAGGCAGGCTTTTGGACCATCTACAAAATACTAAGGGTTTCATATATAAAAGGCTAAAGTGCCTTATAATTGATGAAGCTGATCGCATACTCGAGCAAAACTTTGAGGAAGAT…
Dh_4647	ATGGCTCTAACACTTCTCCGAGGGATTAGAACACCGGCCTTGTTTAGAATGAATGCTGGTCTGTTCTTTACCACTCTACCTCCTCTTCCAATAGCCCGCATCACCACCAGGGCGGAGAGTGCGCAGACTACCGAGCCCAAAGCAGCACCCAAGTCAATTCAATTGGCTACCAAGGAGGCGGCGGAGCAGAAGACACAAGGTTTTGAAGCGGTCATCGGAATTGAGACCCATGTCCAGCTCTCCACCGTTACAAAGGCATTTTGCCCCTGCCCATACAACTACGGCTCTCAGCCAAACAGCACTGTCTGCCCCACCTGCATGGGCCACCCCGGGACGCTGCCGGTTCTGAATGCAAAGGTTGTTGAATGCGCAGTAAAGCTGGGCCTCGCTCTCAACTGT…
Dh_4650	ATGGAGGATTACGAAGAGCGCTACGAGGGCAACGGCGATCCCGCCGACTACGCCGCCCCGGGCTCCGGCTTCGGGGGGTCCCCGCCGGCCAAGCCCACCGGGTTCTCCGACCACCCGGACGGCCGCTCCCAGCACGAGGCACAGCCACATGATGGCAGGGCCTCAAAATCTAGAGAGAGAGACAGAGAAAGAGAAAAGGACAAGGACAGGGAGCGTCACAGGGACCGTGGTAGAGAGAGAGAAAGGGACCGGGACAGGGAGAGGGACCGTGACCGGGGTGACCGGGACAGGGATCGTGATCGCCACCGTAGGGAGCACCGTGAAAGAAGTGAAAAAAGGGAGCATCATCGTGATCGTTCTGATGATCATGATAGTCACCGGAGCCGTGATGATGAAAGG…
Dh_4654	ATGAGGATAAGGGAACCAAAAACTACAGCCTTGATATTTGCATCAGGAAAAATGGTCTGCACTGGAGCAAAGAGTGAACAACAATCCAAACTTGCAGCTAGAAAGTATGCTCGTATTATCCAGAAGCTTGGTTTTCCTGCCAAATTCAAGGACTTCAAGATT
Dh_4667	ATGTCCTCATCGTCGGCAGCAGACGCCTTCTGGGGCTTTCCACTGGCCGCAGCCGCTGCTGCCTTGTTCTTCTTCTCTTCCTCCTTCAGCCGGCGCTCCTCCTCCAGCTTCTTCCTCTTCTCCTCCCGTTTCCTGGCGTTCTTAGAGAGCTGCGGCTCCTCGCCGCCGTCCGCGGAGAGCCCCGCGAGCTTCTCCGCCAGGCCG
Dh_4671	ATGCTACAGTACTACTACACCACCACCATCAAATCGGCTCATCTAGCCTCCGAAGCCGTAGAGGGTGCGGCCCTGGCGCTTGAGCGCGTAGACGACGTCCATGGCGGTGACGGTCTTGCGGCGGGCGTGCTCGGTGTAGGTGACGGCGTCGCGGATGACGTTCTCGAGGAAGATCTTGAGCACGCCGCGGGTCTCCTC
Dh_4677	ATGAGGCGGAAAAAGCCTATACCATTTACACAGAAGTTCCCAAATGCAGATCCACTTGCACTATGTTTGTTAGAGAGAATGCTAGCTTTTGATCCAAAAGATCGACCAAGTGCTGAGGAGGCTCTTGCTGATCCTTATTTCAAGAACATAGCCAATGTGGATAGAGAACCTTCTGCGCAGTCCATCACAAAGCTGGAATTTGAGTTCGAGAGACGGAGAATTACGAAGGACGACATAAGGGAACTTATATATAGAGAAATTCTGGAGTATCATCCAAAGATGCTGAGGGAATTCCTTGAAGGGACCGAGTCAACTGGTTTCATGTACCCAAGTGCAGTAGACCATTTTAAAAAGCAGTTTGCTTACCTTGAAGAACATTATGCCAAGGGATCAACAGCA…
Dh_4678	ATGAGGCGGAAAAAGCCTATACCATTTACACAGAAGTTCCCAAATGCTGATCCACTTGCACTACATTTGTTAGAGAGAATGCTAGCTTTTGATCCAAAAGATCGGCCAAGTGCTGAGGAGGCTCTTGGTGATCCTTATTTCAAGAACATAGCCAATGTGGATAGAGAACCTTCTGCACAGCCCATCACAAAGCTGGAATTTGAGTTTGAGAGGCGGAGAATCACAAAGGAAGACATAAGGGAACTCATATATAGAGAAATTCTGGAGTATCATCCAAAGATGCTGAGGGAATTCCTTGAGGGTACTGAATCAACTGGTTTCATGTACCCAAGTGCAGTAGACCATTTCAAAAAGCAATTCGCATACCTTGAAGAACATTATGCCAAGGGATCAACAGCA…
Dh_4683	ATGAACAAGAAGATCAGGGCTGAGTACGAGGCCATCGGAGGCAGTCCAGACAAGCCTCTACAGTCGAACTACTTCCTGAACATTATGATCTTGGTCGCAGGGTTGGCATTCTTTACATCTCTGTTCATGAGC
Dh_4685	ATGTTGGAGAGGAGGGACCAAGAACAGTGGTTAGCGGCCTTGTCAAATACATCCCTCTTGAAGAAATGCAGAACAGGAAAGTGTGTGTTCTCTGCAATCTGA
Dh_4686	ATGGGCATAGACGTCCTTCAGAGCCTGAACAGCTTTCCGGCCCTCTGGAGTCTCCCGACCACCAATGAGCACACGGTCAGGGTTGAAAAGGTCCTGAATTGCTGTGCCCTCCGCAAGGAATTCTGGGTT
Dh_4689	ATGGTCATACTTGAGGCTGCACGAGCAATAACTGAATTAAATGGCGTCACCAGCCGTGAGCTTACACCTGCAATTACTGTGCTGCAATTGTTCCTAAGTTCATCCAAACCTGTGCTCAGATTTGCTGCTGTTCGCACGCTTAATAAGGTTGCATCAACTCATCCTTTGGCTGTCACAAATTGCAACATAGATATGGAGAGTTTAATCTCTGATCAGAACAGGAGCATTGCAACCCTGGCAATTACAACACTGCTCAAGACAGGCAATGAATCAAGTGTTGATCGTTTAATGAAACAGATGACCAACTTTATGTCAGACATAGCTGATGAATTCAAGATTGTTGTCGTAGAAGCAATAAGATCCTTGTGCTTGAAGTTCCCCCTGAAATATCGCTCACTG…
Dh_4691	ATGCCTCGATCCGGACGCCAGCACGAGTGTTCTTGGGATCATCCTTGGAGGTGGCGCCGGGACAAGGCTGTATCCACTGACGAAGAAAAGGGCGAAGCCTGCGGTGCCGCTGGGTGCCAACTACAGGCTCATAGATATCCCGGTCAGCAATTGCCTGAACAGCAATGTGTCGAAGATCTATGTTTTGACGCAGTTCAACTCCGCCTCGCTCAACCGCCACCTCTCGAGGGCCTACGGGAACAACATTGGTGGGTACAAGAA
Dh_4693	ATGGGGAAGAAGATCACAGTAGACTCTGCTACGTTATTCAACAAGGGTTTAGAAGTTATTGAAGCACATTATTTATTTGGTGCCGAATATGATAACATTGAGATTGTGATTCACCCACAGTCTATCATACACTCGATGGTTGAAACCCAGGATTCATCCGTCTTGGCCCAGTTGGGATGGCCAGATATGCGGTTACCAATCCTATACACCTTATCTTGGCCAGACAGAATCTATTGCTCCGAGGTCACCTGGCCCCGGCTAGATCTTTGCAAGCTGGGTTCACTGACATTCAAAGCTCCTGACAATGTGAAATACCCATCGATGGATCTTGCCTAC
Dh_4704	ATGTGTGACCTACTCAGGATCAACACTGACAGGGGTGTGATGATTGGCGATGGCAAGTCACGGTTTTCTATCAACGGGAAGCCGATTTACCATTTCGTTGGGACTTCCACCTTCAGCGAGTACACTGTCATGCATGTTGGTTGCGTCGCAAAGATCAACCCGGAGGCTCCCCTTGATAAAGTTTGCGTTCTTAGCTGTGGTATTTCTACTGGTCTTGGTGCAACAATCAATGTTGCGAAACCACCAAAGGGTTCAACAGTGGCGATATTTGGTCTAGGAGCTGTAGGCCTTGCTGCTGCGGAAGGTGCAAGGATTGCAGGAGCGTCGAGGATCATTGGTGTTGAC
Dh_4707	ATGGCCTGTGCACAGACGGGGTCTGGAAAGACAGCAGCCTTTTGTTTCCCAATCATCAGCGGGATTATTAAGTCCAGACCGCCTCCAAGGTCACGTAGTTCAAGGACAGCATATCCTCTTGCACTAATCCTATCTCCTACTCGTGAGCTTTCAGTCCAAATCCACGAAGAAGCAAGGAAGTTTGCGCATCATACTGGTGTTAAAGTTGTGGTTGCATACGGAGGAGCACCAATAACTCAGCAGCTGAGGGAGTTAGAAAGAGGTGTCGAAATCCTTGTGGCAACTCCTGGCCGCTTAATGGATTTGTTGGAGAGGGCTAGAGTCTCACTGCAAATGATAAAGTATTTAGCTCTCGATGAAGCTGATCGAATGCTTGACATGGGATTTGAGCCACAGATA…
Dh_4708	ATGGCTTTGCTGGAGACACTTGATTCTGGGAAGCCTCAGGATGAAGCAGCAGCGGACATGGAGGATGTCGCCACATGCTTTGAGTACTATGCTGGTCTGGCAGAAGCTTTAGATGGGAAACAAGGGTCACCAATCTCTCTACCCATGGAAAATTTCAAGTCCTATGTACTCAAAGAACCCATCGGGGTTGTTGGACTTATCACTCCCTGGAACTATCCTCTGTTGATGGCCACTTGGAAGGTTGCACCTGCCTTGGCTGCTGGCTGTACAGCTGTGTTAAAGCCATCCGAGTTGGCTTCTCTAACTTGTTTAGAGCTCGGCACAATATGTGAAGAAATAGGACTACCTGCAGGAGTTTTGAACATAATTACTGGTCTGGGGTCTGAAGCGGGTGCTCCT…
Dh_4710	ATGCAGTGTGCAAGAAGGTGGTTTGACGACGGGGACACAAGCCACCTAGCAAACCTGGGAAAGTACGTCTCTGCCATGCTCGCCGCCGGTGCCAAAGTGGCGTACGAGAAGGACAAGAGCCTGGGATCACTCTCGCTCCTCATCGTCGTGTCGAGCACAGCGACAGTGTACCAGTTGTACTGGGACTTTGTCAAGGACTGGGGCTTGCTCCAGGTCAATTCTAAGAACCCATGGCTAAGGAATGAGCTCATCCTTAAGAGGAAATTTATATACTACTTGTCAATGGGACTGAACCTTGTACTGAGGCTTGCATGGCTGCAAACCGTAATTCATCCAAACTTGGGGAGTTTGGACTCTAGGGTCACTTCATTCTTTCTGGCGGCCCTCGAGGTGATCCGG…
Dh_4725	ATGCTCAGTCTATTGCACCATGATAACCTGGTTAACCTAATTGGATACTGTGCTGATGGGGACCAACGTCTTCTTGTATATGAATATATGCCATTGGGATCACTTGAGGATCATTTGCACGATATTCCACCTGATAAGGAACCTCTCGACTGGAATACACGTATGAAGATTGCTGCTGGTGCAGCCAAGGGATTAGAATACTTGCATGACAAGGCAAGTCCTCCTGTTATTTACCGGGATTTCAAG
Dh_4753	ATGGTGCTTGAGTACGTCAACGGGGGTGAGCTCTTCGACAAGATTGCCATAAAAGGAAAACTCTCTGAACACGAAGGAAGGAGGCTGTTTCAGCAGCTAATTGATGGCGTGAGCTATTGCCATTATAAAGGTGTCTACCATAGAGACCTTAAGCCAGAAAATGTTCTAGTTGATCTAAAAGGCAACATCAAGATCTCCGACTTCGGCCTTAGTGCTTTACCTCAACATTTTGGGAATGATGGATTGCTGCATACAACATGTGGCAGCCCCAATTACATTGCTCCTGAGGTTTTGCAGAATAGAGGTTACGATGGCTCCTTATCAGATATATGGTCTTGTGGAGTAATTCTTTATGTAATGCTCGTTGGATATCTTCCTTTCGATGACCGAAAT
Dh_4754	ATGGTGCTCGAGTACGTCAACGGGGGCGAGCTTTTCGACAAGATTGCCATAAAGGGAAAACTCTCTGAACATGAAGGAAGGAGGCTTTTTCAGCAGCTAATTGATGGCGTGAGCTATTGCCATGATAAAGGTGTCTATCACAGGGACCTTAAGCCAGAAAATGTTCTTGTTAATCAAAAAGGCAACATCAAGATCTCGGACTTCGGCCTTAGTGCTTTACCTCAACATCTTGGTAATGATGGATTGCTGCATACAACATGTGGCAGCCCCAATTACATTGCTCCCGAGGTTTTGCAGAATAGAGGTTATGATGGCTCCTTGTCAGATATATGGTCTTGTGGAGTAATTCTTTATGTAATGCTCATTGGATATCTTCCTTTCGATGACCGGAATCTTGTT…
Dh_4765	ATGCTTAATTTCTCTATTGCATACGGAAAAACAGCTGTTGGGCTTGCTCGGGATTGGAAGGTTTCTGTTAAGGAAGCTAAGGATACACTGAAACTCTGGTACAGAGATAGAAAAGAAGTTTTGGCATGGCAAATGAAACAGAAAGAATTAGCACAAGAGAAGTGTGAAGTTTATACCTTGCTTGGGCGATCACGTCGTTTTCCTAACATGGCTTATGCAACTCCTGGTCAAAGGGGTCAC
Dh_4766	ATGCTTAATTTCTCCATTGCATACGGAAAAACAGCTGTTGGGCTTGCTCGGGATTGGAAGGTTTCTGTTAAGGAAGCAAAGGATACACTGAAACTGTGGTACAGAGATAGAAAAGAAGTTTTGGCATGGCAAATGAAACAGAAAGAGTTAGCACAAGAGAAGTGTGAAGTTTATACTTTGCTTGGGCGATCACGACGTTTTCCTAACATGGCTTATGCTACTCCTGGTCAAAGGGGTCAC
Dh_4770	ATGGTGAGATTTGGTGCTGAAATGGTATTCAGTTCCAAAGATAGCACAATAACAGATGAAGATATTGACCGCATTATTGCTAAAGGAGAAGAGGCAACAGCACAGCTTGATGCGAAAATGAAGAAATTCACAGAAGATGCCATTAAATTTAAAATGGATGACACTGCTGAACTGTATGATTTTGATGACGAGAAGGAGGAAAACAAGCTTGATTTCAAGAAGCTGGCCACTGATAACTGGATAGAACCACCCAGAAGAGAAAGGAAGCGGAACTACTCTGAGTCCGATTACTTTAAGCAAGCACTTCGCCAAGGTGCACCATCTAAACCTAGGGAACCACGAATTCCGCGAATGCCACACTTGCATGATTTCCAGTTCTTCAACACTCAGAGGCTCAAT…
Dh_4779	ATGGGGGGAGGCGGTCCAGGGAGGAAGCTAAGAAGACAAGCCGCCATAGGAGCAGCAACAGGGGAAGATCAAAGCACAGGAAGAGCAGGAAGAACGATAGCGAGGATGACTCGAAGGAGGAGAGGAGCCAGGACAAGAAGAAGAAGAGTAGGGGGAAGAAACATGAAATATCAGATGAGGATAGCGAGAGCGGCTCTGACAGGAAGAGGCACAGGAAGAACAGGAAGAGGCGGAGGACCCACCGCAGGAGTGATGACTCATCGGACAACGATGAGTCTGGAGGGGAAGACAGGAAGCGTCGCCACCGCCACGAGCGGCGGCATCACCGGAGGGATGCATCTGACAGTGACAGTGGTGGCACTAAGTCTG
Dh_4781	ATGTGTCGTTCACTACATCAGCAACTCACAAACAGCCATGACATTCCTTCGTTTCACACTTTAAGAGACATCAGTGCTACAGAAGCAATCATCCGGCCAAGGATGGTAGTACCGGGAAAGAGAACTCTTGGCTCCACATTAAATCATACTCCGGTTAGACACAGGCATAGCCAGCTTACACTTCCATTACACAACAACTGTCATTGCAAGATACATCAGCAGCCAGGTGATACACGACGATGCCTTAATGGAGAAATTCTTTCA
Dh_4782	ATGCTGCGGAAGGTGACCGTCGCCTTCCTCGCCTGCGCCGCCCTCTTCCTCGCCTTCTCCTCCTACTCCCGTCGCCAGAGCACTGCAGAGGTTCAGTTACCAGCAGTTACTCACAGGGTATACCTCGATGTAGAAATTGAGGGCCAACATATAGGTAGAATTGTTATTGGTCTTTATGGGGAAGTTGTGCCAAAAACAGTTGAAAATTTTAGGGCCCTTTGTACAGGTGAAAAGGGTGTTGGGCCTAAGGGTAAATCTCTTCACTATAAAGGAACACCATTTCATCGAATTATCCCGGGTTTCATGATTCAGGGTGGTGACATAGTTAAAGGTGATGGGAAAGGAAGTGAGTCTATATATGGAGGCACCTTCCCAGATGAGAATTTCACTGTGAAACAT…
Dh_4784	ATGAAGATGGAGCAGAGAAGGCATACAAAGTTGGTTATGAAGAAAAAAGCTCAATTAATGAGGGGAGAGAATCTGAACCCAAGTGCAACAATGGGGCCAGCATCAAGAAGAAAAGTGATGCGTGCAACGACGACCAGGTTGATCAACAGAATATGGAGTGATTATTATGCACACCATTTCCCTGAAGATTCCAAGGAGGGAGATGGTAATGAAGCAAAAGAAATTGATGACGAGCAAGAAGAAAATGAAGATGATGATGCTGAAGAGGAGGTACAGATTGAAGAGGAAAAGGTTTCAAGGACTCCACCATCAACACGGTCTCGAAAGTTGGTGTCGCAAAGTAGCAAAGCAATTAGATGGGAGGGTGAAACAACCGGGAATACAGTTTCTGGAGAAGCT…
Dh_4790	ATGATAATGGTCCGTGCTGTGAAATGGGTGGACGATATCATTCCAGATGCACCATATGCCATAACTGAAGAATTCATGAACAAGCTATTTAATGAGTATAATATAGATTACATTATCCATGGTGATGATCCTTGTCTGCTCCCAGATGGTACTGACGCATATGCCCTTGCCAAAAAGGCTGGCCGATATAAGCAGATTAAAAGAACTGAGGGAGTGTCAACAACAGACATTGTTGGAAGAATGCTTCTTTGTGTTAGAGAGAGATCAGCTTCTGATAGTCACAACCACTCTTCACTACAAAGGCAGTTCAGTCATGGGCATGGTCAGAAAATTGATGATAGTGGATCTGGAAGTGGAACTAGAATATCTCATTTTCTTCCTACATCTCGGCGAATAGTT…
Dh_4815	ATGGTTGCTCGGCAGGGCAAGAATCAATTCCAGCCGACAAGGGACAAACAACTTACTGACTTTGTGAAAGAGTGGGTAGCCAGGGTTGAGCAGTACAAGCTCAAGGACAATGAATGGTTCTCTGCTTTGTACAGCTGCCGGAAGCAGTGGGCTCCTGGGTATGTCAATCATTCATTCTGGGCTGGCACTTCTGCTATCAGGAAGGTTGAAAAACCAGATCCATACTTTGATGGTGCTGTAGAAATTGGTGGTGTAAGAATGGGTCAAGTGAGAAATCTCTTGGGTAAGATAACATATGATCCCAAATCATGTGCATGGATGTCTGGGGTGAATGTGATTAATCTGGATAAACGGAGGAAGCATAATGTTACAGAGAATTATCTGCTGCTACTGAAAAAG…
Dh_4819	ATGAGGGATGCTATGAGCAAACTTGGCAGTGACCCAAACAAAATTAATCCCCTGGTACCTGTAGACCTTGTTATTGATCATTCAGTACAAGTTGATGTGGCAAGATCTCAAAACGCTGTTCAGGCCAATATGGAGCTTGAGTTCCATCGTAACAAGGAGCGGTTTGGGTTTTTGAAATGGGGTTCCTCCGCATTCCGTAACATGCTTGTTGTTCCACCTGGATCTGGAATTGTCCACCAGGTGAATCTTGAATATCTGGCCAGGGTTGTGTTTAACAATGGTGGGATTCTTTACCCTGACAGTGTTGTTGGAACCGACTCTCATACAACTATGATAGATGGTCTTGGTGTTGCTGGATGGGGAGTTGGTGGTATAGAAGCAGAAGCTGCAATGCTTGGC…
Dh_4823	ATGTGGCCTGGTGAGGCACACTCGTTGAAGGTGGAAAAGGTGCTGTTCCAAGGGAAGTCGGACTACCAAAATGTGATGGTTTTTCAGTCCTCAACGTACGGGAAAGTGCTTGTCCTGGATGGAGTGATTCAGGTCACTGAGAGGGACGAGTGTGCTTACCAAGAGATGATTACTCACCTTCCCCTTTGCTCCATCAAAGATCCCAAGAAGGTGTTAGTTATTGGAGGTGGAGATGGTGGTGTTCTGCGTGAGGTTTCACGACATTCCTCAGTGGAACAAATTGACATTTGTGAAATTGAT
Dh_4826	ATGTGGGATAAGCTTGATGCCAATCCAGCTCCTTGGATAGAAAAGCTTATTAGCATATCCATTGATAGCTTCTGGAGAACAGGATGGGTGTATGCTAGGGTGCAGGACCGCCTGACATTGAGTTGCAATGGTAGGCTTATGTTAGTGTCTCCCTGGCAACCCGTAATAGGTGACAAGCATCAGATATCAAGTGTAACCCCTATTGCAGTTGCTTGTTCTTCAACAGCAAACTTCTCAGTAAAAGGTTTCAGCATAGTTCAACCAACCACGAAATTACTTTGTATATTTGGTGGGAAATATTTAATCCAAGAAGCAACACAAATGCTACTTGATGATACTACGATGCAGCAAGGCCCTCAATGTCTGACCTTCTCTTGCTCCTTTCCTAGTACAAGTGGA…
Dh_4830	ATGAGGAAGCAATTAGACAGAACGTGGGTGGCCAGGTCCTTGGTTATTTCCATTGACAAGGAAACACTGTTATCTCATCCTGACTGGCCTTGTTATCCTGCTGTTATCACTGAAGTCATTTTGTTTTGGCTT
Dh_4831	ATGTGGTGCAGCTCCAGGGTGAAGTTCACCGCGACAGCTTCCCCAGGGATGACTCCAAGGTGTCCCTCTTCCACCTCGCTGCCAGAGATAGCAACCGCATGGAATTCAAAGGGCACCTTGCACAGGCCAGCGATGTGTGACAGCCTCCTCCCAACCAACTCTAGCCCGCCGCCTCGCGCG
Dh_4837	ATGCAGAGTTCATCACTAGCGTCCAGCAGCGTGGTGCTGCAATCATCAAAGCAAGGAAGCTCTCCAGTGCGCTCTCTGCTGGCAGCTCTGCTTGCGATCACATCCGTGATTGGGTTCTGGGAACCCCTGAGGGAACATGGGTTTCCATGGGTGTGTACTCTGATGGTTCGTACGGTGTACCTGCTGGGCTTATTTACTCCTTCCCGG
Dh_4843	ATGCTGGAGCTGCTGAATCAGCTAGATGGTTTTGACTCGCGTGGAGATGTCAAAGTTATTCTAGCGACAAATCGCATTGAAAGCCTTGACCCAGCCTTGCTTCGCCCCGGCCGAATAGACCGAAAGATAGAATTTCCTCTGCCAGACATTAAAACTAGGCGACGCATCTTCCAGATACACACGTCTAAGATGACATTGGCAGATGATGTGAACCTGGAA
Dh_4845	ATGCTCCGTCTGTTCTGCATTGGCTTCACCAAGAGACGCCCCAACCAAGTGAAGCGCACTTGCTACGCTCAAGCCAGCCAAATCAGACAGATTCGCCGCAAGATGGTTGAGATTATGGCCAACCAGGCTTCAACCTGTGACTTGAAAGAGCTGGTTTCAAAATTCATTCCTGAGGTCATTGGCAAGGAGATTGAGAAGGCGACATCAAGCATTTTCCCCCTCCAGAATGTGTTCATCCGCAAGGTGAAGATCCTGAAGGCCCCAAAGTTCGATATTGGGAAGCTCATGGAGGTACATGGTGACTACAAG
Dh_4848	ATGGACCGTGTCAACATGAGTATCGCGATCCTACCAATGTCATCAGAGTTCAGCTGGAACCCAGCAACTGTTGGCTTAATCCAGTCTTCTTTCTTTTGGGGCTACCTTCTTACTCAGATTATTGGTGGTATTTGGGCTGACAGGTTTGGTGGTAAGATAGTTCTAGGATTTGGGGTCGTATGGTGGTCAATTGCAACAATTCTTACACCCCTTGCTGCCAAGGTTGGGCTTCCGTGCTTACTCATCATGCGTGCTTTCATGGGGATAGGCGAGGGTGTTGCCATGCCGGCTATGAACAACATTCTTTCAAAATGGATCCCGGTTTCAGAGAGAAGCAGATCTCTTGCATTAGTATACAGTGGAATGTACCTTGGTTCAGTCACCGGCCTAGCCTTTTCA…
Dh_4851	ATGTCCATGGACCACAGGCCTTGCAGCGTCAGTGAAAAACTGCGCATAGAATCAGTAGGTGGCTATGTGGATGATGGTTACCTGAATGGTTTGTTAGGAGTCACTAGAGCACTCGGTGACTGGCATCTTGAAGGCATGAAAGAAGTCGGTGATCCAGGAGGTCCCTTGAGTGCTGAACCAGAACTCAAGATGATCACACTGACAAAGGATGATGAGTTCTTGATAATTGGCAGCGATGGAATCTGGGATGTCTTCTCAAACCAAAACGCTGTGGACTTCGCACGGAAGCGTCTCCAAGAGCACAACGATGTGAAACTATGCTGCAAGGAAATCGTCGTGGAGGCAATAAGGCGAGGGGCCACTGACAACTTAACCACAGTGTTAGTTTCTTTCCACCTT…
Dh_4852	ATGCTACGGCCAGGAATGGGCCTAACATCTTCTGAGGAGGTCTTTCAACAACATCTTGTCCTTGAGGAGGATTTCAAGTTATCTGGACCATCAATTATAAAAAATGCGAATCTTATTGTCAAAGTTGACAATAAGTATTTCCCATGGAGTAAAATTTCTCATGTTATTCTTGGGAAGGCTGTATTTGGTCCAGACTTCTGTGTAGAAGCTATTGATGCTATTCCAGTTGAATGTCAGGAAACACCCAGTTCAAGAGAAGACTCTGTTGGGATGTCTCCCTCAAGCCGGAGATGGAGGCTTTGGCCCATTGCATTTAGGATATCAAGATCTCTTCAGCGCAGTAATAGTGATTCTTCTGAGGATATTTTTCTTGATACGGAAACTGTCTTGAGTCCAATG…
Dh_4853	ATGATTGGGAAGATGATACCACATGCGCCAGATATTAATTGTGCTCCGATCCACATTCGTTTGGGTGAAGGAAGGGGGAACATCAGGCGTCCAACACCATATATAGCAACAGCAAAGAAATGTGCAACTAAACTCAATGGCCGAGGATTAAGACCAGAGAGTAGAGCAATAGGCCCATTTGAAAAGACCCCTCCAAGGCTTAAG
Dh_4855	ATGTTGGCTTTAAATCCAACTCTATCAACCCAGACAGGTGGAGCTTCATCCATATTGGGACCAGCAACGAAGACAGGACTCAATTTCCTGGTGTTGAAGCAGCTCGTTTTGAAGGTGCGGTTTTTACTACGGTCATCCACGCCATCCAGA
Dh_4856	ATGGAAACTATTGACAGAGCGTTATTTGTACCGGAGGGCTTTACCCCTTACACTGACAGTCCTATGCCTATTGGTTACAATGCGACAATATCTGCTCCTCACATGCATGCAACCTGCTTAGAACTATTGAAGGATCATTTGCAGCCAGGCATGCATGCTCTAGATGTTGGATCAGGTAGTGGCTACTTGACAGCCTGCTTTGCAATGATGGTTGGATCAGAAGGTCGTGCAGTGGGGATTGAACACATTCCTGAACTTGTTGCTGCTTCTACTGAAAATGTCCAAAGGAGAGCTGCAGCTCCATTACTGAAGGATGGATCGCTTTCTTTTCATGTTTCAGATGGCAGGCTTGGCTGGCCGGACGCAGCGCCGTATGACGCTATTCATGTGGGCGCAGCG…
Dh_4865	ATGACAGGAATGGTTCTAAATGGCAAGGCAGTTTGCTGTATGCACATGGGGAGCTTTGAGGAGGCTGAGACTCTATTGCTTGAAGCATTGAACAAGGATGCAAAAGATCCAGAAACTCTTGCCAATCTTATTGTATGCAATCTCCACCTTGGTAAACCATCATCACGATTCCTCAGCCAGCTGAAACTTTCACATCCTGACCATGTGCTAGTTAAGCGTGCTGTATCGGCGGAAGATAACTTCGAGAGGGCCCTCCAAGCCGTCGCC
Dh_4866	ATGAAGCTGCAGATCCGCGTCGACGAGGCCTCCGGCAAGATCGTCGACGCCTGCTTCAAGACCTTCGGGTGCGGCTCCGCCATCGCGTCGTCCTCCGTCGCTACTGAATGGGTGAAGGGAAAGCAAATGGAGGAAGTAGTGACTATCAAGAACACTGAGATCGCAAAGCATTTGTCACTTCCACCAGTAAAGCTCCATTGTAGCATGCTTGCGGAGGATGCAATTAAAGCTGCTGTGAAAGATTATGAAGCAAAGAAGGCGAATCTGGGACAAAAGGGTGAAGATAGCCCTGCAGAGAAGGCTGCTGAAGCA
Dh_4876	ATGGGTGCAAAGGAGAAATGGCTTGCTGGAGATGTACCTGCAGCCCGGGCCATTCTGCAGGAAGCTTATGCTTCCCTCCCCAATTCAGAGGAGATCTGGCTAGCTGCCTTCAAGTTAGAGTTTGAGAACAATGAACCAGAGAGAGCAAGACTGCTTTTGGCTAAGGCTAGGGAAAGAGGAGGCACAGAGAGGGTTTGGATGAAATCAGCCATTGTTGAGAGGGAATTAGGCAATGTGGACGAGGAAAGGAGGTTGTTGGAGGAAGGTCTGAAGTTGTTCCCCTCATTCTTCAAATTGTGGTTAATGCTTGGACAGATGGAGGACCGGCTTGGCCATGGAGTGAAGGCAAAGGAGGTTTAC
Dh_4910	ATGCATGATGCTGTTCGAGTCATTGTGGGAAGAAAGAATTCAGCCTCCTCACTGATTAAGCAAAAGTTGATTTTTGCTGGAACTGAGAAGGGAAAGTTGCTAGCTCTTCGCCAAAGCTTTGCAGGATCTCTGAATCCTCCAGTATTGATCTTTGTTCAAAGCAAAGAGAGGGCAAAAGAGCTTTACAAAGAACTGGCATTTGACGACATTAGAGCTGATGTAATTCATGCAGACCTTACTGAGGAGCAGCGTCAAGATGCTGTTGACAACGTGAGAGCTGGAAAGACCTGGGTACTGATAGCAACGGAAGTTATTGCCCGGGGAATGGATTTCAAAGGTGTT
Dh_4915	ATGAAATATGGCTCACAAACAACTTATAAGAGTGACAACCTTCCACATTCAATTCATAGTGCTTCGAAAAACATTAGGCAAGGTACAACAGGAACATCAATTGCATATACATCAGTTTTCACACTACCAGCTCTG
Dh_4922	ATGGAAAAGCCTGTCTCTCTTAAGCCTGAGCACATTAGAGATGAAAAAGTCAAGGTTCTTCAATCAGTGATTCCTATAAAGCATGACGAGGTTGTCCTTGGACAATACGATGGCTACAAGGATGACCCTACAGTGCCAGATGACTCTAATACCCCAACTTTTGCATCTGTTGTACTTCGGGTACACAATGAAAGATGGGAAGGAGTTCCTTTCATTCTCAAGGCTGGTAAAGCACTAAACGCTAGGAAAGCAGAGATTCGTGTGCAGTTCAAGGATGCTCCGGGTGACATTTTCAGATGCAAGAAGCAAGGAAGGAACGAGTTTGTTATACGCCTGCAGCCATCAGAAGCCATGTATATGAAATTGACTGTCAAGAAACCTGGATTA
Dh_4934	ATGAGAGGAACAATGGGCTACATGGCACCAGAATGGGCATTGAATTTACCGATCAATGCGAAGGTCGATGTTTACAGCTATGGAGTCGTGCTTCTGGAGATTGTGACTGGAATTAGGGTTTCAAGTGGTGTAATGATCGATGGAAGACAAGTGGAGTTTCCAGAGTTTGTCCAGGAGGCCAAAAAGATTCTGGCTACTGGAAATGTCACCGATATAGTGGACGCCAGACTGCATGGGCATTTTGATCCAGAGCAGGCTATTGCAATGGTTACAGTAGCTGTTTCATGCCTTGAAGAAAGAAGCAAGAGGCCAACAATGGATGAAATTGTGAAGGCTCTCATGTCATGTGATGATGAAGAAGACTATCATCCTGCCTATTCATATTGA
Dh_4936	ATGTCGAAGGCTAGGGTCTACGCCGACGTCAACGTGCTGCGCCCCAAGGAGTACTGGGACTACGAGGCCCTCACCGTCCAATGGGGTGAGCAGGATGATTATGAAGTTGTCAGGAAAGTTGGGAGAGGCAAATACAGTGAAGTATTTGAGGGCGTCAATGTTAACAATAATGAG
Dh_4950	ATGGCGGGGACGGGGGTGTTCGCGGAGATCCTGGACGGGGAGGTCTACAAGTACTACGCCGACGGGGAGTGGCGCAAGTCGGGCTCCGGCAAGTCCGTCGCCATCGTCAACCCCACCACACGCCAGACGCAGTACCGGGTGCAAGCATGCACACAGGAGGAGGTGAACAAGGTGATGGAAGCAGCGAAGGTGGCGCAGAAGACGTGGGCACGGACTCCGCTGTGGAAGCGTGCGGAGCTCCTCCACAAGGCGGCAGCCATCCTGAAGGAGCACAAGACCCCGATTGCTGAGTGCCTTGTCAAGGAGATAGCCAAGCCGGCCAAGGATGCTGTTTCTGAGGTGGTGCGGTCCGGGGATTTGGTGTCATACACAGCTGAGGAGGGTGTCCGGATACTGGGG…
Dh_4956	ATGGAGAAGGGCGCTAAGGTCATCCTGACCAGCCATCTGGGCCGGCCAAAAGGTGTCACCCCCAAGTACAGCTTGAAGCCTCTTGTTCCACGCTTGTCTGAGCTCCTTGGAGTTAATGTTGTGATGGCCAATGACTGCATTGGTGAGGAAGTTGAGAAATTAGCTGCTTCTTTACCAGATGGAGGCGTTCTACTTCTAGAAAATGTTAGGTTCCACAAGGAGGAAGAGAAGAATGATCCTGAGTTTGCTAAGAAGCTTGCATCTGTTGCTGACCTTTATGTAAATGATGCTTTTGGCACAGCACACAGAGCTCATGCTTCAACAGAGGGGGTGACCAAGTTTTTGAAGCCTGCTGTTGCTGGCTTCCTCATGCAGAAGGAACTTGACTACCTAGTTGGA…
Dh_4958	ATGGATGTTGGTCAACCAAGGGACTACATTACTGGCTTGCGTCTTTATCTGGATTCACTTAGGAAGAAATCAGCTGCCAGACTAGCCACCGGAGCACATGTTGTTGGGAATGTGCTGGTCCACGAGAGCGCCAAGATTGGAGAGGGTTGTCTGATTGGCCCTGATGTTGCTATTGGACCTGGATGCATCGTGGAGGATGGTGTGAGGCTTTCCCGATGCACAGTGATGCGTGGTGTGCGTATTAAGAAGCATGCTTGTGTCTCAAACAGCATTATTGGATGGCACTCGACTGTTGGACAATGGTCACGCATAGAAAACATGACTATCCTGGGAGAGGATGTACATGTAGGTGATGAGGTCTACAGCAATGGTGGTGTGGTTCTCCCACACAAA
Dh_4966	ATGGACAGCGACGGCAACGGGCAAAAGCATCTAAATTGCGTGGCATCCAATATGGAGTCGATCTTGTCCAAAACCAATGGTGTCCCTGGCTTTCCACCAAAGAAGGGGACCTTCTCATGCATTGAAATGAATGGAAAAGAGGTTTTCCGCTTTGCTGTGCGTTGTGTGCCACGGTCTATTGAGATGGCACTAGAAGATGCTGGTCTACCTGCTTCCAGTATTGATTGGCTGCTGCTGCATCAAGCTAATCAGCGGATAATTGATGCTGCTGCTAGTCGGTTAGCTATCCCATCTGAGAAAGTTATTTCAAATCTTGCTAATTATGGCAACACCAGTGCGGCATCGATTCCATTAGCATTAGATGAGGCCGTACGCGGTGGCAAGGTGAAGACAGGTGAT…
Dh_4978	ATGGTGTATTGCTTGTCGGACATTGTTGTTGCAGCACTGGACAACCAGCTTTGTGGATGCTTTAGAACTTCTGTACATTCAGCAATCGGAAGCTCCTTAAATTGCACTGTTAGCTTACTTTTTTCATCAGTCTTGTTCTATTTGATGCTCCATTTTGTTTCCATCTATGTGCCTATTCTTTTCAGCTTATGGCTTATGGTTTTCCTCGAACAAACAAATGGAACATTTTTTTGCTGCCATTTCGAAGTGGCTTATCAGGATAGCTTTTTATATAACTCTTTTGTTGTCACTGTGAAGGCA
Dh_4979	ATGCCAAGCAATAGGGTGGAGTCCTTCACAAGGGTGGATCCCACCAGTCGGGCTGGTACCGAAGTGAAATACGGCACATACAATAACCAACTTCCAAACTCGTACTTGCCAATACTCGTGCATTATGAGAACAATCGTCCTTTTGCTGTTGTTGAGGAGCTTGTACGCAAGGTGGAGATTTCTCACTGGGGGAATGTCCAAATCACCGAGCAGTATAAACTGAAACATGGTGGTGCTCAGCACAAAGGAGTCTTTTCAAGGCTTGAGTATCAATCTAGGCCATCTATCAGTGGAGTGTCATCATTTAAGAATCTTCTTGCAAAGTTGCCTCCTCGAGTTCACTCAGTTTACTATCGTGATGACATTGGTAACATCTCGTCATCCCATCTGCGTAGTGAT…
Dh_4980	ATGGCTGCTGATGTATGGTCCTGCGGCATAATCTTATTTGTCCTTATGGCCGGATATTTGCCCTTTGATGACCCCAACCTAATGGTTCTGTACAAAATGATCTGCAGGGCAAATGTTTCTTGTCCATCATGGTTTTCTTCAGGTGCGAAGAAGTTCATTAAGCGCATTCTCGATCCTAATCCTCATACAAGAATAACAATTGCAGAAATTTTGGAAGATAAATGGTTCAAAAAGGACTATAGACCACCACATTTTGAGCAGGGTGAAGATGTGAGCCTTGATGATGTCGATGCTGCCTTCAATGGTTCAGAGGAACATCTTGTGGCGGAGAACAAAGAGAAACCAGAATCCATGAATGCATTTGCTCTTATTTCAAGGTCACAGGGATTCAACCTTGGA…
Dh_4981	ATGGAAGAAGTGGAAGAGAAGCTTGAGTCAGGTCAAGGAAAATCAACGATTCGCCGGTTATTTGCAAGATTTTGTACACCGATCTTTTTGGAGGCTTTCATCTTAACCTTTTTAGCCGAATGGGGCGACCGAAGCCAAATAGCAACGATCGCGCTTGCAACCCACAAGAATGCAATTGGAGTA
Dh_4985	ATGGGTCCAACCATTATTTACAATGTGCCATCCAGGACTGGCCAGGATATTCCTCCTCCAGTTATTGAGGCGGTTTCAGGGTATTCAAACATGGCAGGCGTGAAAGAATGTGTTGGACATGAGAGGGTTAAGTACTACACTGACAAAGGTACAACAATATGGAGCGGTAATGATGATGAATGTCACGATTCTAGGTGGAAATACAATGCCACTGGAGTTATTTCTGTAGCTAGCAACCTTGTTCCTGGTCTCATGCACAGTCTCATGTATGAAGGGGAGAATGTGGTGCTAAATGAGAAGCTATTGCCTCTGATGAAATGGTTGTTTTGCCAGCCAAATCCAATTGCTCTCAACACTGCCCTGGCTCAGCTCGGGGTGGCGAGGCCTGTTTTCAGATTA…
Dh_4989	ATGCACTACGGCCTGAACGAGCCCGGGAAGCACCTGGGCGTCGTCGGCCTCGGGGGGCTCGGCCATGTTGCCGTCAAATTCGGCAAGGCGTTCGGCATGAAGGTCACTGTCATCAGCACGTCGCCGGGCAAGCGCCAGGAGGCGCTCGAGCACCTCGGTGCCGACGAGTTCTTGGTCAGCCGCGACCCCGAGCAGATGAAGGTGGCAGTCGGCACGATGGACGGCATCATTGACACGGTATCGGCGTGGCACCCGATCGCGCCGCTGTTCGCGCTGATGAAGCCGATGGGGCAGATGGTGTTCGTGGGCGGGCCGACCAAGCCGCTGGAGCTGCCGGCCTACGCCATCGTGCCGGGCGGGAAGGGCATCGCCGGGAACTGCGTCGGCGGCATCAGGGAC…
Dh_4990	ATGACGGAAGATTTCAGTACAGATCAAAAGGATCTTTGTTTCACACCAAAATATAGAACAACAGAAGAGTTGCATTTTCTACGCACTACGAAACAAGTACAGCAGAATATGCAACTCAAGAAGCTTCGTGCGTTGTTTTTTCTCGGTGTCATTCACCGTGGATCATTATTCACTCTTATTATAGTACCCAACGAACTTCATCTTGATTGCATGTCCTTTTCACGGAACAGGGCTAGCCGTAATGCTCCATATTTCCTTTGCATACTGGGCGATAGTACGGTCGCTGCTGAATTTGCCACTTCCAGCTGTATTCAATATAGACATCTTGATCCATCTTTTCTTATCCTTGTAGGCTTCATCAAACCCGGTTATGTGCATCAATGTAGCTTGGGA
Dh_5003	ATGAAGGAAAGGAGTAGCATAGCTGTAATAGGCCTCAGTGTACACACAGCACCAGTGGAGATGCGTGAAAAACTTGCTGTTGCAGAGGAACTATGGCCCCGTGCTATTTCAGAACTCACCAGCCTGAATCATATTGAAGAGGCTGCTGTTCTTAGTACTTGCAATAGAATGGAAATTTATGTGGTGGCTTTATCGTGGAACCGTGGTATTAGAGAAGTAGTAGACTGGATGTCAAAGAAAAGTGGAATCCCCGCTTCCGAGCTTAGGGAACACCTGTTCATGCTGCGTGACGGTGATGCTACACGCCATCTATTTGAGGTATCAGCTGGGCTTGACTCTTTGGTTCTTGGAGAAGGACAAATCCTTGCTCAAGTTAAACAAGTTGTCAGAAGTGGGCAA…
Dh_5005	ATGGTGCTCGCGCAGCTGGGCGGGAGCATCTCCCGCGCGCTCGCGCAGATGAGCAACGCGACGGTGATCGACGAGAAGGTGCTCGGCGACTGCCTCAACGAGATCTCGCGCGCGCTCCTGCAGTCCGACGTCCAGTTCAAGATGGTCCGCGACATGCAGTCCAACATCAAGAGGATCGTCAACCTCGAGGCGCTCGCCGCCGGCACCAACAAGCGCCGCATCATACAGCAGGCCGTCTTCGCGGAGCTCTGCAACATGCTGGATCCCGGGAAGCCGTCGTTTACCCCCAAGAAGGGGAAGCCCAGCGTGGTCATGTTCGTCGGCTTGCAGGGTTCTGGAAAAACCACTACCTGTACGAAATATGCATATTACCATCAGCGGAAGGGATTTAAACCGTCA…
Dh_5012	ATGCTCAAGCTGGGCCTGAGCATCGACGAGGACGAGGCAGCGGAGGCCGACACCGACATGCCCCCGCTGGAGGACGACGCCGGTGAGAGCAGGATGGAGGAGGTCGAC
Dh_5019	ATGATATCACTGAAGTGTGCTGCCTGCGGTTTCGTCTCTGATGTTGACATGCGGGACAAGCTCACAACATTCATCTTGAAGAACCCACCAGAACAGAAGAAGGGAGGAAAAGACAAGAAGGCTATGCGAAGAGCTGAGAAAGAACGCCTGAAAGAAGGCGAGGCTGCTGAT
Dh_5020	ATGGAGTCTGCTTCCACCATTGTGCCTTCCATTGTTGTGTATGTGACGGTACCAAACAGGGAAGCAGGCAAGAAGCTATCTGAAAGCATTATCAGTGAGAAGCTTGCCGCTTGTGTCAACATAGTGCCTGGCATTGAATCTGTTTACTGGTGGGAGGGAAAGGTGCAAACTGATGCTGAAGAGTTGCTCATCATCAAGACAAGGGAATCGCTTCTGGATGCTTTGACCGAACATGTCAAAGCCAACCATGAGTACGACGTTCCTGAAGTCATTGCTCTGCCCATAAATGGCGGCAACCTTAAGTACCTGGAGTGGCTCAAGAACAGCACTAGGGAAAAC
Dh_5028	ATGAGAGGAATCGGTCAGTGGCATAAGCCAAAACTGACTCTCCGATTGAAAAGTGGACACAGCAGCCATAGATCCAGAACCATCTCTAGCCGGTTTCATTCTTCGTGTTTGCGCTTTCGTGCTAGAGCTCTTTTCTTCTGCTCTTTCCTGGCTTGTACCTTTTCTTCATGGCCTTCGTCTGCCATCTTCATATTTGCAAGACGCCTCGCTTTGAATACCTTTGTAATATCTTTAGTGACATCTCTGTCCTCGCACTCATATGGCATC
Dh_5030	ATGGGCAGCCTCGTTTCGGAGAGGACGGTCGTCGGATGGGCCGCGAGAGACGCCAGCGGCCACCTCTCCCCCTACAAATACACCCTGAGGAAGACAGGCCCTGAAGATGTGGTGGTGAAGGTTCTGTACTGTGGGATCTGCCACACTGACATCCACCAGGCCAAGAACGAACTCGGTGCTTCCAAGTACCCCATGGTCCCTGGGCATGAGGTAGTCGGAGAGGTGGAGGAGGTCGGGCACGAGGTGACCAAGTACCGCGCCGGCGACGTGGTCGGCGTGGGTGTGATCGTGGGGTGCTGCCGCGAGTGCCGCCCGTGCAAGGCCAACGTCGAGCAGTATTGCAACAAGAGGATCTGGTCGTACAACGACGTCTACACCGACGGCAGGCCGACGCAGGGC…
Dh_5031	ATGGCAGAGGTCTCCCTCCTGAGGGGCTCTAATTGCCGCGCTAAAGGTGCGGCTCCAGGCTTCAAGGTTGCAATATTGGGTGCGTCTGGTGGGATTGGTCAGCCACTCACTCTGCTTATGAAGATGAACCATCTTGTTTCGGTGCTCCATCTATATGATGTTGTCAACACACCTGGTGTCACAGCTGACATTAGCCACATGGACACTGGTGCTGTGGTGCGTGGTTTCTTGGGCCAGCCGCAGTTGGAAAATGCTTTAACTGGAATGGATCTTGTGATCATTCCCGCCGGGGTCCCTCGGAAGCCTGGGATGACAAGGGATGATTTGTTCAACATAAATGCCGGAATCGTCCGGACTCTCTGTGAGGGAATTGCAAAATGCTGCCCCAATGCAATTGTG…
Dh_5032	ATGGAGCGAGCCGGCGACGCGGCGGCAAGGCGGATGGCGAGGCTCGCGTCCCACCTCCAGCCACCCACCTCTCAGATGGAGGAGGTCTCCCTCCTGAGGGGCTCTAATTGCCGTGCAAAAGGTGCGGCACCAGGATTCAAGGTTGCAATCTTGGGTGCATCTGGTGGGATTGGTCAACCCCTCTCTCTGCTTATGAAGATGAACCCTCTTGTTTCGGCGCTCCATCTGTATGATGTTGTCAACACACCTGGTGTTACCGCTGACGTTAGCCACATGAACACTGGTGCTGTGGTGCGTGGCTTCTTGGGTCAGCCACAGTTGGAAAATGCTCTGTGTGGAATGGATCTTGTGATCATTCCTGCTGGGGTCCCTCGGAAGCCTGGGATGACAAGGGATGAT…
Dh_5034	ATGGTCTCTGATTCTGACACACCAGAAATTATATGGACCCACAAGATGAGGGCAGAAAATCTTATTCGTCAGGTTCTGCAGCATCTCGGTGATTTTCCTCAGAAATTGGCTCAACATTGCCATTCATTGTATGATTATGCTCCTATGCCACCTGTGACCTACCCGGATCTGAAAGATGAGATGTGGTGCCATCGCTACTACCTTCGGAACCTATGTGATGAGATTAGGTTTCCTAACTGGCCTATTGTTGAACATGTAGAGTTTTTGCAGTCATTATTGGCAATGTGGCGTGAAGAGTTAACTCGTCGTCCAATGGATTTGTCTGAAGAAGAA
Dh_5036	ATGAATCCAATCTATGGAGCATATTTTTTTGTTTTCACTATTGTCTTGGTGGGGGTTGTGTGTGCTTGTTGCAAGTTTGCCAGGAGAAGACGTGATGTTGGAGTCCCGTATCAACAGCTTGAGATGGGAGCTCAGGCTCCCAACTCATCAAGTGCAGACAATACTACCAGCACGGTAGATGGCTGGGAGGATGGCTGGGATGACGACTGGGATGACGAAGAAGCACCTGCAAAACCTTCAGATGAAAAACCTGCTGGAAGTGTGTCAGCAAATGGCCTTTCTTTGAGATCTCAGACCAATAGCAAAGATGGTTGGGATGTAGATTGGGATGACTAA
Dh_5037	ATGTTTACATCGACCGAAGCCCAGACCATTGCTCCCCGCGAGGGCCCTCCTTTCCTCTTTGTAGTATGCCTCCATGCACACGCAGCAAATCCACTGTCAAAAGACATCGCAGGGAGCACCGCGCAAGCAAAATCAAGTGCAACGGATTTCCTCACTCGGCTGATGGTTTCGCTTCGTCCATTTGATCATCTCCAGGAAGCCCAAATATCCGTAGGTTACGATCCA
Dh_5059	ATGACACCTCATGATAAGCAAGTGATGATGTTTTCAGCAACACTTAGCAAGGAGATTCGCCCGGTTTGCAAGAAATTTATGCAAGATCCGATGGAAATTTATGTTGATGATGAGGCAAAGTTGACCCTTCATGGTCTAGTTCAGCACTATATAAAATTGAGTGAGGCGGAGAAGAACCGCAAATTGAATGATCTCTTAGATGCTCTTGATTTCAACCAAGTTGTGATATTTGTGAAGAGCGTTAGTAGGGCGGCAGAACTGAACAAGCTGCTTTGTGAATGTAATTTCCCTGCAATCTGCATACACTCTGGAATGACACAGGAAGAAAGGTTAACCCGATACAAGAACTTCAAGGAAGGGCACAAGAGAATTCTTGTGGCTACAGATTTAGTTGGCAGA…
Dh_5062	ATGGTACGCCGACCAGGGCTCCTTCGAGGAGCCCGAGGGCCGCGAGAGCCTTCAGAAGCTGTGGCAGAAGTACCGCGTCGACATCGCCTTCTTCGGCCACGTCCACAACTACGAGCGGACATGCCCCCTGTACCAGAGCCAGTGCGTGAGCAACGAGAAGAGCCGCTACTCCGGGACAATGAACGGGACGATCTTCGTGGTGGCTGGCGGCGGCGGCAGCCACCTGTCACGCTACACGACAGCGATCCCCAAGTGGAGCATCTTCCGGGACAAGGACTACGGGTTCGTAAAGCTCACGGCGTTCAACCACTCGTCGCTGCTGTTCGAGTACAAGAAGAGCAGCGACGGCAAGACCTACGACTCCTT
Dh_5070	ATGCCACTTCTGAGGACAGCGATGTACGCCAAAGGTATTGAAATATACTGTGCTCCCACTGCTGATGCCCAGCTAAGTTGGCAGTCTTCCATGACACACATTGCCCTTGAAGGGGGATGCTTTGTCCTGTCAGCAAACCAGTTCTGTCGCAGAAAGGACTATCCTCCCCCGCCTGAGTATACATTTGGTGGCCTAGATGAAGAGCCATCCCCAGAATCCGTTATTTGTCCTGGAGGGAGTTCCATCGTTTCACCATCAGGAACAGTGCTGGCAGGTCCCAACTATGAAGGCGAGGCCCTCCTCACAGCTGACCTGGATCTTGGAGAAATTGTTCGAGCCAAGTTTGATTTCGACGTTGTGGGACACTACTCACGACCTGAGGTGCTGGGCTTGACTGTG…
[truncated: 3,980 more rows]
