# Supplementary material for: Genome-Wide Transcriptional Profiling to Elucidate Key Candidates Involved in Bud Burst and Rattling Growth in a Subtropical Bamboo (Dendrocalamus hamiltonii)
Source: Front Plant Sci. 2017 Jan 11;7:2038. doi: 10.3389/fpls.2016.02038 (PMC5225089; doi:10.3389/fpls.2016.02038)
Supplement: Supplementary file 5 [file Table5.XLS]

## Sheet: DR
Original Research
Title: Genome-wide transcriptional profiling to elucidate key candidates involved in bud burst and rattling growth in a subtropical bamboo (Dendrocalamus hamiltonii)
Authors: Abhishek Bhandawat1,2, Gagandeep Singh1, Romit Seth1, Ram Kumar Sharma1*
Affiliations: 1 Molecular Genetics & Genomics Lab, Department of Biotechnology, CSIR-Institute of Himalayan Bioresource Technology, Palampur, Himachal Pradesh, India 2 Department of Biotechnology, Panjab University, Chandigarh, India
Supplemenatary_dataset 2a: Enrichment of GO terms (P-value ≤ 0.05; FDR ≤ 0.05) up-regulated in dormant rhizome
GO term	Ontology	Description	Number in input list	Number in BG/Ref	p-value	FDR
GO:0050896	P	response to stimulus	196	4057	1.8e-21	1.3e-19			P: biological process
GO:0009628	P	response to abiotic stimulus	93	1471	1.2e-16	4.5e-15			C: cellular component
GO:0006950	P	response to stress	123	2320	3.7e-16	9.1e-15			F: molecular function
GO:0008152	P	metabolic process	351	10614	9.8e-13	1.8e-11
GO:0009791	P	post-embryonic development	42	705	1.6e-07	2.4e-06
GO:0009605	P	response to external stimulus	28	429	3.8e-06	4.7e-05
GO:0044237	P	cellular metabolic process	262	8722	1.4e-05	0.00015
GO:0015979	P	photosynthesis	15	162	1.8e-05	0.00016
GO:0009987	P	cellular process	332	11684	6.1e-05	0.0005
GO:0009607	P	response to biotic stimulus	29	638	0.001	0.0076
GO:0009790	P	embryonic development	25	535	0.0016	0.0082
GO:0009719	P	response to endogenous stimulus	42	1068	0.0014	0.0082
GO:0051704	P	multi-organism process	33	776	0.0014	0.0082
GO:0006519	P	cellular amino acid and derivative metabolic process	30	682	0.0014	0.0082
GO:0003824	F	catalytic activity	371	9638	8.7e-25	2.3e-23
GO:0016740	F	transferase activity	116	3321	2.6e-05	0.00034
GO:0005198	F	structural molecule activity	34	659	4.1e-05	0.00036
GO:0019825	F	oxygen binding	17	255	0.00023	0.0015
GO:0016787	F	hydrolase activity	111	3468	0.00096	0.005
GO:0005488	F	binding	309	11258	0.0015	0.0064
GO:0005737	C	cytoplasm	335	6822	2.3e-41	9.2e-40
GO:0044444	C	cytoplasmic part	310	6289	7.2e-38	1.4e-36
GO:0044424	C	intracellular part	392	9302	4.7e-35	6.2e-34
GO:0005622	C	intracellular	400	9671	3.3e-34	3.3e-33
GO:0043229	C	intracellular organelle	345	8149	5.8e-30	4.4e-29
GO:0043226	C	organelle	345	8155	6.6e-30	4.4e-29
GO:0009536	C	plastid	171	2965	2.7e-26	1.5e-25
GO:0043231	C	intracellular membrane-bounded organelle	318	7615	5.1e-26	2.5e-25
GO:0043227	C	membrane-bounded organelle	318	7622	5.9e-26	2.6e-25
GO:0044464	C	cell part	511	15217	1.1e-23	3.9e-23
GO:0005623	C	cell	511	15217	1.1e-23	3.9e-23
GO:0044446	C	intracellular organelle part	140	2561	1.9e-19	6e-19
GO:0044422	C	organelle part	140	2562	1.9e-19	6e-19
GO:0009579	C	thylakoid	43	376	4.8e-16	1.4e-15
GO:0005829	C	cytosol	54	912	3.4e-09	9.2e-09
GO:0005739	C	mitochondrion	61	1276	4.9e-07	1.2e-06
GO:0043232	C	intracellular non-membrane-bounded organelle	50	1040	4.6e-06	1e-05
GO:0043228	C	non-membrane-bounded organelle	50	1040	4.6e-06	1e-05
GO:0016020	C	membrane	140	4068	7e-06	1.5e-05
GO:0005840	C	ribosome	30	524	1.9e-05	3.8e-05
GO:0031975	C	envelope	32	595	3.3e-05	6e-05
GO:0031967	C	organelle envelope	32	595	3.3e-05	6e-05
GO:0032991	C	macromolecular complex	82	2180	4.3e-05	7.5e-05
GO:0031974	C	membrane-enclosed lumen	29	546	9.3e-05	0.00015
GO:0043233	C	organelle lumen	28	539	0.00017	0.00026
GO:0070013	C	intracellular organelle lumen	28	539	0.00017	0.00026
GO:0030529	C	ribonucleoprotein complex	32	703	0.00057	0.00084
GO:0005618	C	cell wall	20	403	0.0023	0.0033
GO:0030312	C	external encapsulating structure	20	407	0.0026	0.0035
GO:0005886	C	plasma membrane	51	1456	0.0048	0.0064
GO:0005773	C	vacuole	18	383	0.0063	0.0081

## Sheet: GR
Original Research
Title: Genome-wide transcriptional profiling to elucidate key candidates involved in bud burst and rattling growth in a subtropical bamboo (Dendrocalamus hamiltonii)
Authors: Abhishek Bhandawat1,2, Gagandeep Singh1, Romit Seth1, Ram Kumar Sharma1*
Affiliations: 1 Molecular Genetics & Genomics Lab, Department of Biotechnology, CSIR-Institute of Himalayan Bioresource Technology, Palampur, Himachal Pradesh, India 2 Department of Biotechnology, Panjab University, Chandigarh, India
Supplemenatary_dataset 2b: Enrichment of GO terms (P-value ≤ 0.05; FDR ≤ 0.05) up-regulated in growing rhizome
GO term	Ontology	Description	Number in input list	Number in BG/Ref	p-value	FDR
GO:0009791	P	post-embryonic development	236	705	2.1e-52	1.6e-50			P: biological process
GO:0009987	P	cellular process	1508	11684	1.4e-42	5.2e-41			C: cellular component
GO:0007275	P	multicellular organismal development	380	2020	2e-32	4.9e-31			F: molecular function
GO:0032501	P	multicellular organismal process	389	2094	3.1e-32	5.4e-31
GO:0032502	P	developmental process	416	2304	3.6e-32	5.4e-31
GO:0048856	P	anatomical structure development	334	1726	2.1e-30	2.6e-29
GO:0044238	P	primary metabolic process	1135	8995	1.8e-25	1.9e-24
GO:0006464	P	protein modification process	283	1474	2.4e-25	2.2e-24
GO:0043412	P	macromolecule modification	301	1636	2.3e-24	1.9e-23
GO:0008152	P	metabolic process	1282	10614	1.3e-22	9.5e-22
GO:0003006	P	reproductive developmental process	202	978	2.2e-21	1.5e-20
GO:0044237	P	cellular metabolic process	1079	8722	3.1e-21	2e-20
GO:0051179	P	localization	317	1922	3.4e-19	1.9e-18
GO:0006810	P	transport	306	1846	8e-19	4.3e-18
GO:0009653	P	anatomical structure morphogenesis	145	637	8.9e-19	4.4e-18
GO:0051234	P	establishment of localization	306	1851	1.1e-18	5.2e-18
GO:0022414	P	reproductive process	217	1161	1.8e-18	8e-18
GO:0000003	P	reproduction	219	1186	4.2e-18	1.7e-17
GO:0016043	P	cellular component organization	218	1179	4.4e-18	1.7e-17
GO:0048608	P	reproductive structure development	190	978	9e-18	3.4e-17
GO:0050896	P	response to stimulus	555	4057	3.4e-17	1.2e-16
GO:0040007	P	growth	89	340	5.8e-15	2e-14
GO:0043170	P	macromolecule metabolic process	858	7127	1.2e-13	4e-13
GO:0048869	P	cellular developmental process	110	520	8.4e-13	2.6e-12
GO:0090066	P	regulation of anatomical structure size	72	277	2.9e-12	8.3e-12
GO:0032535	P	regulation of cellular component size	72	277	2.9e-12	8.3e-12
GO:0008361	P	regulation of cell size	71	274	4.6e-12	1.3e-11
GO:0065007	P	biological regulation	535	4188	6.6e-12	1.8e-11
GO:0016049	P	cell growth	69	265	7.6e-12	2e-11
GO:0009628	P	response to abiotic stimulus	227	1471	1.7e-11	4.3e-11
GO:0044260	P	cellular macromolecule metabolic process	763	6447	1.1e-10	2.5e-10
GO:0005975	P	carbohydrate metabolic process	146	866	5e-10	1.2e-09
GO:0006807	P	nitrogen compound metabolic process	481	3826	7.2e-10	1.6e-09
GO:0065008	P	regulation of biological quality	119	665	1e-09	2.2e-09
GO:0009908	P	flower development	79	377	1.9e-09	4.1e-09
GO:0009790	P	embryonic development	99	535	5.8e-09	1.2e-08
GO:0019538	P	protein metabolic process	493	4009	6.3e-09	1.3e-08
GO:0006629	P	lipid metabolic process	138	841	6.7e-09	1.3e-08
GO:0030154	P	cell differentiation	74	355	7.4e-09	1.4e-08
GO:0006519	P	cellular amino acid and derivative metabolic process	114	682	5.8e-08	1.1e-07
GO:0006950	P	response to stress	298	2320	3.3e-07	6.1e-07
GO:0009605	P	response to external stimulus	78	429	4.2e-07	7.5e-07
GO:0051704	P	multi-organism process	121	776	5.9e-07	1e-06
GO:0050789	P	regulation of biological process	442	3697	7.7e-07	1.3e-06
GO:0040029	P	regulation of gene expression, epigenetic	43	189	1.4e-06	2.3e-06
GO:0044267	P	cellular protein metabolic process	417	3487	1.6e-06	2.6e-06
GO:0006139	P	nucleobase, nucleoside, nucleotide and nucleic acid metabolic process	381	3198	6.5e-06	1e-05
GO:0006259	P	DNA metabolic process	67	405	3.8e-05	5.9e-05
GO:0009607	P	response to biotic stimulus	95	638	4.4e-05	6.8e-05
GO:0007049	P	cell cycle	45	275	0.0008	0.0012
GO:0050794	P	regulation of cellular process	373	3375	0.0015	0.0022
GO:0009606	P	tropism	16	72	0.0033	0.0047
GO:0009719	P	response to endogenous stimulus	129	1068	0.0051	0.0072
GO:0019222	P	regulation of metabolic process	247	2210	0.0058	0.0081
GO:0007165	P	signal transduction	145	1228	0.0063	0.0086
GO:0009058	P	biosynthetic process	537	5118	0.0067	0.009
GO:0003824	F	catalytic activity	1488	9638	9.6e-90	3e-88
GO:0016740	F	transferase activity	573	3321	6.9e-40	1.1e-38
GO:0016787	F	hydrolase activity	561	3468	2.7e-32	2.8e-31
GO:0005488	F	binding	1402	11258	3.5e-31	2.7e-30
GO:0000166	F	nucleotide binding	402	2267	1.2e-29	7.2e-29
GO:0016772	F	transferase activity, transferring phosphorus-containing groups	351	1887	3.8e-29	2e-28
GO:0017111	F	nucleoside-triphosphatase activity	195	792	2.2e-28	9.8e-28
GO:0016301	F	kinase activity	311	1641	5.3e-27	2.1e-26
GO:0016462	F	pyrophosphatase activity	197	832	7.3e-27	2.5e-26
GO:0016818	F	hydrolase activity, acting on acid anhydrides, in phosphorus-containing anhydrides	197	837	1.4e-26	4.2e-26
GO:0016817	F	hydrolase activity, acting on acid anhydrides	197	839	1.7e-26	4.9e-26
GO:0005515	F	protein binding	424	2944	3.1e-16	8e-16
GO:0005215	F	transporter activity	233	1477	1.3e-12	3.2e-12
GO:0003774	F	motor activity	30	101	6e-07	1.3e-06
GO:0016788	F	hydrolase activity, acting on ester bonds	163	1200	1.2e-05	2.6e-05
GO:0005886	C	plasma membrane	366	1456	6.3e-55	2.8e-53
GO:0044464	C	cell part	1891	15217	5e-49	7.4e-48
GO:0005623	C	cell	1891	15217	5e-49	7.4e-48
GO:0016020	C	membrane	679	4068	1.2e-43	1.3e-42
GO:0005622	C	intracellular	1301	9671	9.1e-43	8.2e-42
GO:0044424	C	intracellular part	1253	9302	6.4e-41	4.8e-40
GO:0043227	C	membrane-bounded organelle	1017	7622	5.6e-30	3.2e-29
GO:0005737	C	cytoplasm	931	6822	5.3e-30	3.2e-29
GO:0043231	C	intracellular membrane-bounded organelle	1015	7615	9.5e-30	4.7e-29
GO:0043229	C	intracellular organelle	1053	8149	1.6e-26	6.7e-26
GO:0044444	C	cytoplasmic part	854	6289	1.6e-26	6.7e-26
GO:0043226	C	organelle	1053	8155	2.1e-26	7.7e-26
GO:0005794	C	Golgi apparatus	91	293	3.9e-19	1.3e-18
GO:0005634	C	nucleus	368	2621	8.1e-13	2.6e-12
GO:0005783	C	endoplasmic reticulum	89	466	9.4e-09	2.8e-08
GO:0005635	C	nuclear envelope	24	58	6.1e-08	1.7e-07
GO:0005773	C	vacuole	74	383	1.1e-07	2.8e-07
GO:0005829	C	cytosol	139	912	2.8e-07	7e-07
GO:0005856	C	cytoskeleton	43	192	2e-06	4.7e-06
GO:0044446	C	intracellular organelle part	317	2561	2.6e-06	5.8e-06
GO:0044422	C	organelle part	317	2562	2.7e-06	5.8e-06
GO:0032991	C	macromolecular complex	270	2180	1.4e-05	2.9e-05
GO:0005777	C	peroxisome	32	163	0.00031	0.00059
GO:0042579	C	microbody	32	163	0.00031	0.00059
GO:0031975	C	envelope	84	595	0.00053	0.00092
GO:0031967	C	organelle envelope	84	595	0.00053	0.00092
GO:0044428	C	nuclear part	76	543	0.0012	0.0019
GO:0005739	C	mitochondrion	156	1276	0.0014	0.0023

## Sheet: GS
Original Research
Title: Genome-wide transcriptional profiling to elucidate key candidates involved in bud burst and rattling growth in a subtropical bamboo (Dendrocalamus hamiltonii)
Authors: Abhishek Bhandawat1,2, Gagandeep Singh1, Romit Seth1, Ram Kumar Sharma1*
Affiliations: 1 Molecular Genetics & Genomics Lab, Department of Biotechnology, CSIR-Institute of Himalayan Bioresource Technology, Palampur, Himachal Pradesh, India 2 Department of Biotechnology, Panjab University, Chandigarh, India
Supplemenatary_dataset 2c: Enrichment of GO terms (P-value ≤ 0.05; FDR ≤ 0.05) up-regulated in growing shoot
GO term	Ontology	Description	Number in input list	Number in BG/Ref	p-value	FDR
GO:0009791	P	post-embryonic development	339	705	1.6e-67	1.2e-65			P: biological process
GO:0009987	P	cellular process	2236	11684	6e-60	2.2e-58			C: cellular component
GO:0032501	P	multicellular organismal process	555	2094	4.5e-39	8.5e-38			F: molecular function
GO:0007275	P	multicellular organismal development	541	2020	4.3e-39	8.5e-38
GO:0032502	P	developmental process	593	2304	1.1e-38	1.6e-37
GO:0044238	P	primary metabolic process	1699	8995	4.7e-38	5.9e-37
GO:0048856	P	anatomical structure development	478	1726	1.9e-37	2.1e-36
GO:0008152	P	metabolic process	1935	10614	1.9e-36	1.8e-35
GO:0016043	P	cellular component organization	340	1179	2.7e-29	2.2e-28
GO:0044237	P	cellular metabolic process	1590	8722	3.8e-28	2.8e-27
GO:0003006	P	reproductive developmental process	291	978	5.9e-27	4e-26
GO:0022414	P	reproductive process	317	1161	4e-24	2.5e-23
GO:0000003	P	reproduction	321	1186	6.7e-24	3.9e-23
GO:0006464	P	protein modification process	375	1474	1.1e-23	5.8e-23
GO:0048608	P	reproductive structure development	277	978	4.4e-23	2.2e-22
GO:0043412	P	macromolecule modification	399	1636	2.5e-22	1.2e-21
GO:0050896	P	response to stimulus	809	4057	1.6e-21	7.2e-21
GO:0009653	P	anatomical structure morphogenesis	197	637	4.1e-20	1.7e-19
GO:0006807	P	nitrogen compound metabolic process	757	3826	2.4e-19	9.4e-19
GO:0005975	P	carbohydrate metabolic process	238	866	1.2e-18	4.4e-18
GO:0043170	P	macromolecule metabolic process	1271	7127	1.4e-18	4.9e-18
GO:0009628	P	response to abiotic stimulus	350	1471	2.7e-18	9.3e-18
GO:0040007	P	growth	121	340	2e-16	6.4e-16
GO:0006259	P	DNA metabolic process	132	405	2.4e-15	7.5e-15
GO:0051179	P	localization	411	1922	8e-15	2.4e-14
GO:0048869	P	cellular developmental process	154	520	1e-14	2.9e-14
GO:0044260	P	cellular macromolecule metabolic process	1130	6447	2e-14	5.6e-14
GO:0051234	P	establishment of localization	396	1851	2.4e-14	6.5e-14
GO:0007049	P	cell cycle	100	275	2.6e-14	6.5e-14
GO:0006810	P	transport	395	1846	2.6e-14	6.5e-14
GO:0065007	P	biological regulation	773	4188	1.2e-13	2.8e-13
GO:0090066	P	regulation of anatomical structure size	98	277	1.8e-13	4.1e-13
GO:0032535	P	regulation of cellular component size	98	277	1.8e-13	4.1e-13
GO:0006139	P	nucleobase, nucleoside, nucleotide and nucleic acid metabolic process	613	3198	2.1e-13	4.7e-13
GO:0008361	P	regulation of cell size	97	274	2.3e-13	5e-13
GO:0016049	P	cell growth	94	265	4.9e-13	1e-12
GO:0065008	P	regulation of biological quality	174	665	1.8e-12	3.6e-12
GO:0006950	P	response to stress	462	2320	2.5e-12	5e-12
GO:0009790	P	embryonic development	147	535	4.8e-12	9.3e-12
GO:0009908	P	flower development	113	377	1.9e-11	3.5e-11
GO:0006629	P	lipid metabolic process	201	841	3.6e-11	6.6e-11
GO:0006519	P	cellular amino acid and derivative metabolic process	165	682	9.7e-10	1.7e-09
GO:0030154	P	cell differentiation	98	355	1.3e-08	2.3e-08
GO:0051704	P	multi-organism process	172	776	8.2e-08	1.4e-07
GO:0050789	P	regulation of biological process	642	3697	9.2e-08	1.5e-07
GO:0019538	P	protein metabolic process	686	4009	2.1e-07	3.4e-07
GO:0040029	P	regulation of gene expression, epigenetic	58	189	7.2e-07	1.2e-06
GO:0009607	P	response to biotic stimulus	137	638	6.6e-06	1e-05
GO:0009605	P	response to external stimulus	97	429	2.6e-05	4e-05
GO:0009058	P	biosynthetic process	823	5118	4e-05	6e-05
GO:0044267	P	cellular protein metabolic process	578	3487	4.8e-05	7.1e-05
GO:0009606	P	tropism	25	72	0.00021	0.00031
GO:0009719	P	response to endogenous stimulus	193	1068	0.00067	0.00093
GO:0050794	P	regulation of cellular process	545	3375	0.00067	0.00093
GO:0044249	P	cellular biosynthetic process	770	4925	0.0011	0.0016
GO:0019222	P	regulation of metabolic process	356	2210	0.0062	0.0084
GO:0003824	F	catalytic activity	2238	9638	1.1e-135	3.4e-134
GO:0016740	F	transferase activity	842	3321	9.3e-54	1.4e-52
GO:0016787	F	hydrolase activity	857	3468	6.9e-51	7.1e-50
GO:0000166	F	nucleotide binding	627	2267	2.6e-49	2e-48
GO:0017111	F	nucleoside-triphosphatase activity	312	792	1.7e-47	1e-46
GO:0016462	F	pyrophosphatase activity	317	832	7.2e-46	3.7e-45
GO:0016818	F	hydrolase activity, acting on acid anhydrides, in phosphorus-containing anhydrides	317	837	1.9e-45	8.5e-45
GO:0016817	F	hydrolase activity, acting on acid anhydrides	317	839	2.8e-45	1.1e-44
GO:0005488	F	binding	2081	11258	4.5e-44	1.5e-43
GO:0016772	F	transferase activity, transferring phosphorus-containing groups	501	1887	2.3e-35	7.3e-35
GO:0016301	F	kinase activity	423	1641	1.3e-27	3.6e-27
GO:0005515	F	protein binding	615	2944	5.7e-20	1.5e-19
GO:0005215	F	transporter activity	332	1477	1.6e-14	3.9e-14
GO:0003774	F	motor activity	52	101	2.4e-12	5.2e-12
GO:0016788	F	hydrolase activity, acting on ester bonds	230	1200	9.4e-06	1.9e-05
GO:0008135	F	translation factor activity, nucleic acid binding	45	181	0.00069	0.0013
GO:0044464	C	cell part	2904	15217	1.8e-90	4.1e-89
GO:0005623	C	cell	2904	15217	1.8e-90	4.1e-89
GO:0005622	C	intracellular	2064	9671	5e-89	7.5e-88
GO:0044424	C	intracellular part	1986	9302	1.7e-84	1.9e-83
GO:0043227	C	membrane-bounded organelle	1653	7622	1.9e-70	1.7e-69
GO:0043231	C	intracellular membrane-bounded organelle	1650	7615	4.9e-70	3.6e-69
GO:0043229	C	intracellular organelle	1715	8149	2e-65	1.1e-64
GO:0043226	C	organelle	1716	8155	1.9e-65	1.1e-64
GO:0005737	C	cytoplasm	1474	6822	4.1e-60	2e-59
GO:0044444	C	cytoplasmic part	1361	6289	6.8e-55	3.1e-54
GO:0005886	C	plasma membrane	477	1456	2e-53	8.4e-53
GO:0016020	C	membrane	946	4068	7.3e-47	2.7e-46
GO:0005634	C	nucleus	566	2621	5.7e-21	2e-20
GO:0005794	C	Golgi apparatus	118	293	2.7e-19	8.6e-19
GO:0044422	C	organelle part	537	2562	1e-17	3.1e-17
GO:0044446	C	intracellular organelle part	536	2561	1.4e-17	4e-17
GO:0005783	C	endoplasmic reticulum	140	466	6.7e-14	1.8e-13
GO:0009536	C	plastid	577	2965	1.2e-13	3.1e-13
GO:0005739	C	mitochondrion	283	1276	5.4e-12	1.3e-11
GO:0005856	C	cytoskeleton	71	192	7.4e-11	1.7e-10
GO:0030312	C	external encapsulating structure	111	407	2.7e-09	5.7e-09
GO:0005773	C	vacuole	106	383	3.1e-09	6.4e-09
GO:0031975	C	envelope	146	595	4.1e-09	7.6e-09
GO:0031967	C	organelle envelope	146	595	4.1e-09	7.6e-09
GO:0005618	C	cell wall	109	403	5.3e-09	9.6e-09
GO:0044428	C	nuclear part	133	543	2.1e-08	3.7e-08
GO:0032991	C	macromolecular complex	401	2180	2.4e-07	3.9e-07
GO:0005635	C	nuclear envelope	28	58	6.9e-07	1.1e-06
GO:0005829	C	cytosol	178	912	4e-05	6.2e-05
GO:0005777	C	peroxisome	42	163	0.00056	0.00081
GO:0042579	C	microbody	42	163	0.00056	0.00081
GO:0031981	C	nuclear lumen	74	374	0.0048	0.0067

## Sheet: MS
Original Research
Title: Genome-wide transcriptional profiling to elucidate key candidates involved in bud burst and rattling growth in a subtropical bamboo (Dendrocalamus hamiltonii)
Authors: Abhishek Bhandawat1,2, Gagandeep Singh1, Romit Seth1, Ram Kumar Sharma1*
Affiliations: 1 Molecular Genetics & Genomics Lab, Department of Biotechnology, CSIR-Institute of Himalayan Bioresource Technology, Palampur, Himachal Pradesh, India 2 Department of Biotechnology, Panjab University, Chandigarh, India
Supplemenatary_dataset 2d: Enrichment of GO terms (P-value ≤ 0.05; FDR ≤ 0.05) up-regulated in mature shoot
GO term	Ontology	Description	Number in input list	Number in BG/Ref	p-value	FDR
GO:0008152	P	metabolic process	338	10614	1.4e-31	9.6e-30			P: biological process
GO:0019538	P	protein metabolic process	180	4009	4.2e-30	1.5e-28			C: cellular component
GO:0044267	P	cellular protein metabolic process	162	3487	2.2e-28	5.2e-27			F: molecular function
GO:0006412	P	translation	95	1445	3.4e-26	5.9e-25
GO:0009987	P	cellular process	344	11684	1.1e-25	1.5e-24
GO:0044237	P	cellular metabolic process	281	8722	2.8e-25	3.2e-24
GO:0044238	P	primary metabolic process	269	8995	3e-19	3e-18
GO:0043170	P	macromolecule metabolic process	225	7127	3.8e-18	3.3e-17
GO:0044260	P	cellular macromolecule metabolic process	206	6447	6.1e-17	4.8e-16
GO:0006091	P	generation of precursor metabolites and energy	28	285	3.5e-12	2.4e-11
GO:0009058	P	biosynthetic process	156	5118	5.4e-11	3.4e-10
GO:0044249	P	cellular biosynthetic process	151	4925	8e-11	4.7e-10
GO:0034645	P	cellular macromolecule biosynthetic process	121	3661	1.3e-10	7e-10
GO:0009059	P	macromolecule biosynthetic process	121	3685	1.9e-10	9.6e-10
GO:0010467	P	gene expression	124	3962	1.9e-09	8.9e-09
GO:0050896	P	response to stimulus	125	4057	4e-09	1.8e-08
GO:0006950	P	response to stress	77	2320	4e-07	1.7e-06
GO:0009628	P	response to abiotic stimulus	54	1471	1.5e-06	5.9e-06
GO:0009791	P	post-embryonic development	28	705	0.00015	0.00056
GO:0009056	P	catabolic process	43	1307	0.00019	0.00068
GO:0009607	P	response to biotic stimulus	23	638	0.0019	0.0065
GO:0051704	P	multi-organism process	26	776	0.0027	0.0086
GO:0005198	F	structural molecule activity	81	659	1.8e-39	4.6e-38
GO:0003824	F	catalytic activity	294	9638	5.6e-23	7e-22
GO:0008135	F	translation factor activity, nucleic acid binding	14	181	1.2e-05	9.7e-05
GO:0016787	F	hydrolase activity	89	3468	0.00064	0.004
GO:0016740	F	transferase activity	85	3321	0.00092	0.0046
GO:0005215	F	transporter activity	43	1477	0.002	0.0085
GO:0032991	C	macromolecular complex	161	2180	1.8e-51	7.4e-50
GO:0005840	C	ribosome	80	524	3.7e-45	7.7e-44
GO:0044446	C	intracellular organelle part	159	2561	9.1e-42	9.8e-41
GO:0044422	C	organelle part	159	2562	9.6e-42	9.8e-41
GO:0030529	C	ribonucleoprotein complex	83	703	3e-39	2.4e-38
GO:0044424	C	intracellular part	327	9302	1.2e-38	8.1e-38
GO:0005737	C	cytoplasm	270	6822	1.4e-38	8.3e-38
GO:0005622	C	intracellular	333	9671	9e-38	4.6e-37
GO:0044444	C	cytoplasmic part	253	6289	1e-36	4.7e-36
GO:0043232	C	intracellular non-membrane-bounded organelle	95	1040	1.7e-36	6.4e-36
GO:0043228	C	non-membrane-bounded organelle	95	1040	1.7e-36	6.4e-36
GO:0005829	C	cytosol	86	912	5.9e-34	2e-33
GO:0044464	C	cell part	424	15217	5.2e-30	1.5e-29
GO:0005623	C	cell	424	15217	5.2e-30	1.5e-29
GO:0043229	C	intracellular organelle	280	8149	1.1e-29	3e-29
GO:0043226	C	organelle	280	8155	1.3e-29	3.2e-29
GO:0043231	C	intracellular membrane-bounded organelle	223	7615	2.4e-14	5.9e-14
GO:0043227	C	membrane-bounded organelle	223	7622	2.7e-14	6.1e-14
GO:0016020	C	membrane	142	4068	3.5e-14	7.6e-14
GO:0005739	C	mitochondrion	66	1276	1.3e-13	2.6e-13
GO:0005730	C	nucleolus	22	209	2.2e-10	4.3e-10
GO:0043233	C	organelle lumen	34	539	1.3e-09	2.3e-09
GO:0070013	C	intracellular organelle lumen	34	539	1.3e-09	2.3e-09
GO:0031974	C	membrane-enclosed lumen	34	546	1.8e-09	3.1e-09
GO:0005886	C	plasma membrane	61	1456	3.4e-09	5.6e-09
GO:0031981	C	nuclear lumen	27	374	4.8e-09	7.5e-09
GO:0044428	C	nuclear part	33	543	5.4e-09	8.3e-09
GO:0030312	C	external encapsulating structure	27	407	2.5e-08	3.7e-08
GO:0031975	C	envelope	33	595	4.3e-08	5.9e-08
GO:0031967	C	organelle envelope	33	595	4.3e-08	5.9e-08
GO:0005618	C	cell wall	26	403	7.6e-08	1e-07
GO:0005773	C	vacuole	24	383	3.9e-07	5e-07
GO:0009536	C	plastid	83	2965	7e-05	8.7e-05
GO:0009579	C	thylakoid	17	376	0.00076	0.00092
GO:0005634	C	nucleus	66	2621	0.005	0.0058
