# Supplementary material for: Genome-Wide Transcriptional Profiling to Elucidate Key Candidates Involved in Bud Burst and Rattling Growth in a Subtropical Bamboo (Dendrocalamus hamiltonii)
Source: Front Plant Sci. 2017 Jan 11;7:2038. doi: 10.3389/fpls.2016.02038 (PMC5225089; doi:10.3389/fpls.2016.02038)
Supplement: Supplementary file 6 [file Table6.XLS]

## Sheet: arranged
Original Research
Title: Genome-wide transcriptional profiling to elucidate key candidates involved in bud burst and rattling growth in a subtropical bamboo (Dendrocalamus hamiltonii)
Authors: Abhishek Bhandawat1,2, Gagandeep Singh1, Romit Seth1, Ram Kumar Sharma1*
Affiliations: 1 Molecular Genetics & Genomics Lab, Department of Biotechnology, CSIR-Institute of Himalayan Bioresource Technology, Palampur, Himachal Pradesh, India 2 Department of Biotechnology, Panjab University, Chandigarh, India
Supplemenatary_dataset 3: Differential gene expression (P-value ≤ 0.05; FDR ≤ 0.05) and functional annotation of 611 transcripts categorized as 69 growth related gene categories
Major categories	Gene	Transcript-ID	GS normalized reads	MS normalized reads	log 2 GS/MS	Up/down-regulated	P-value	FDR	GR normalized reads	DR normalized reads	logfold GR/DR	Up/down-regulated	PValue	FDR	Bamboo	SwissProt	TAIR	Rice	Nr	KEGG	TF	KOG
(A) Environmental Signal perception	PIF3	Dh_11041	22.8503	0.149747	7.25354	↑	0.000390825	0.00176292	10.8233	0.17669	5.93678	↑	0.0347826	0.0861296	phytochrome-interacting factor 4, putative, expressed	sp|Q8GZM7|PIF1_ARATH Transcription factor PIF1 OS=Arabidopsis thaliana GN=PIF1 PE=1 SV=1	phytochrome interacting factor 3-like 5	phytochrome interacting factor 3-like 5	Os03g0782500 [Oryza sativa Japonica Group]	PIF4; phytochrome-interacting factor 4	OB03G43250.1 Obr Oryza brachyantha bHLH family protein	--
	PIF3	Dh_14484	35.4375	4.56246	2.95739	↑	0.00396476	0.0123391	68.2909	16.7091	2.03105	↑	0.0223089	0.0625884	helix-loop-helix DNA-binding domain containing protein, expressed	sp|Q6AT90|APG_ORYSJ Transcription factor APG OS=Oryza sativa subsp. japonica GN=APG PE=1 SV=1	--	phytochrome interacting factor 3	Os01g0286100 [Oryza sativa Japonica Group]	--	PH01001578G0450 Phe Phyllostachys heterocycla bHLH family protein	--
	PIF3	Dh_17923	46.3339	1.66613	4.7975	↑	0.00013422	0.00072774	39.2466	2.75343	3.83327	↑	0.00383276	0.0183528	helix-loop-helix DNA-binding domain containing protein, expressed	sp|Q6AT90|APG_ORYSJ Transcription factor APG OS=Oryza sativa subsp. japonica GN=APG PE=1 SV=1	--	phytochrome interacting factor 3	Os01g0286100 [Oryza sativa Japonica Group]	--	PH01001671G0060 Phe Phyllostachys heterocycla bHLH family protein	--
	phosphatidylinositol 4-kinase	Dh_9746	80.8488	0.151156	9.06304	↑	5.9e-08	1.36e-06	85.4257	12.5743	2.7642	↑	0.00260867	0.0136775	phosphatidylinositol kinase, putative, expressed	sp|Q9FMJ0|P4KB1_ARATH Phosphatidylinositol 4-kinase beta 1 OS=Arabidopsis thaliana GN=PI4KB1 PE=1 SV=1	phosphatidylinositol 4-OH kinase beta1	phosphatidylinositol 4-OH kinase beta1	PREDICTED: phosphatidylinositol 4-kinase beta 1-like [Zea mays]	PI4K; phosphatidylinositol 4-kinase [EC:2.7.1.67]	--	KOG0903 Phosphatidylinositol 4-kinase, involved in intracellular trafficking and secretion
	phosphatidylinositol 4-kinase	Dh_11098	53.3302	1.66981	4.9972	↑	4.92e-05	0.000316918	64.6906	5.30935	3.60695	↑	0.00116281	0.00731825	phosphatidylinositol 3- and 4-kinase family protein, putative, expressed	sp|Q9C671|P4KG5_ARATH Phosphatidylinositol 4-kinase gamma 5 OS=Arabidopsis thaliana GN=PI4KG5 PE=1 SV=1	Phosphatidylinositol 3- and 4-kinase family protein	phosphoinositide 4-kinase gamma 7	PREDICTED: probable phosphatidylinositol 4-kinase type 2-beta At1g26270-like [Setaria italica]	--	--	KOG2381 Phosphatidylinositol 4-kinase
	phosphatidylinositol 4-kinase	Dh_14517	125.849	0.151358	9.69951	↑	1.46e-09	8.24e-08	40.8191	0.180943	7.81756	↑	0.000385253	0.00308711	--	sp|Q9SXA1|P4KA1_ARATH Phosphatidylinositol 4-kinase alpha 1 OS=Arabidopsis thaliana GN=PI4KA1 PE=1 SV=2	Phosphatidylinositol 3- and 4-kinase family protein	Phosphatidylinositol 3- and 4-kinase family protein	PREDICTED: phosphatidylinositol 4-kinase alpha 1-like, partial [Oryza brachyantha]	PI4K; phosphatidylinositol 4-kinase [EC:2.7.1.67]	--	KOG0902 Phosphatidylinositol 4-kinase
	phosphatidylinositol 4-kinase	Dh_15004	15.8511	0.148898	6.73411	↑	0.00286389	0.00919875	23.8202	0.179819	7.0495	↑	0.00744743	0.0296629	phosphatidylinositol kinase, putative, expressed	sp|Q9FMJ0|P4KB1_ARATH Phosphatidylinositol 4-kinase beta 1 OS=Arabidopsis thaliana GN=PI4KB1 PE=1 SV=1	phosphatidylinositol 4-OH kinase beta1	phosphatidylinositol 4-OH kinase beta1	PREDICTED: phosphatidylinositol 4-kinase beta 1-like [Oryza brachyantha]	--	--	KOG0903 Phosphatidylinositol 4-kinase, involved in intracellular trafficking and secretion
	phosphatidylinositol 4-kinase	Dh_16172	125.363	10.6369	3.55896	↑	2.67e-05	0.000194107	158.195	33.8051	2.22639	↑	0.00482328	0.0215688	phosphatidylinositol 3- and 4-kinase family protein, putative, expressed	sp|Q8W4R8|P4KG6_ARATH Phosphatidylinositol 4-kinase gamma 6 OS=Arabidopsis thaliana GN=PI4KG6 PE=2 SV=1	Phosphatidylinositol 3- and 4-kinase family protein	Phosphatidylinositol 3- and 4-kinase family protein	PREDICTED: probable phosphatidylinositol 4-kinase type 2-beta At1g26270-like [Brachypodium	--	--	KOG2381 Phosphatidylinositol 4-kinase
	phosphatidylinositol 4-kinase	Dh_21781	20.8504	0.149561	7.1232	↑	0.000726851	0.00290629	11.8228	0.177164	6.06035	↑	0.0219002	0.0619126	phosphatidylinositol kinase, putative, expressed	sp|Q9FMJ0|P4KB1_ARATH Phosphatidylinositol 4-kinase beta 1 OS=Arabidopsis thaliana GN=PI4KB1 PE=1 SV=1	phosphatidylinositol 4-OH kinase beta1	phosphatidylinositol 4-OH kinase beta1	PREDICTED: phosphatidylinositol 4-kinase beta 1-like [Oryza brachyantha]	--	--	KOG0903 Phosphatidylinositol 4-kinase, involved in intracellular trafficking and secretion
	phosphatidylinositol 4-kinase	Dh_5344	70.8489	0.151077	8.87332	↑	1.68e-07	3.19e-06	85.6271	5.37285	3.99431	↑	0.00020148	0.00186513	phosphatidylinositol 3- and 4-kinase family protein, putative, expressed	sp|Q9ZPY9|P4KG4_ARATH Phosphatidylinositol 4-kinase gamma 4 OS=Arabidopsis thaliana GN=PI4KG4 PE=1 SV=1	phosphoinositide 4-kinase gamma 4	phosphoinositide 4-kinase gamma 4	hypothetical protein SORBIDRAFT_10g019340 [Sorghum bicolor]	--	--	KOG0001 Ubiquitin and ubiquitin-like proteins
	phosphatidylinositol 4-kinase	Dh_8541	97.8487	0.151254	9.33744	↑	1.19e-08	3.72e-07	105.818	0.181928	9.184	↑	5.12e-07	1.6e-05	phosphatidylinositol 3- and 4-kinase family protein, putative, expressed	sp|Q9SI52|P4KG7_ARATH Phosphatidylinositol 4-kinase gamma 7 OS=Arabidopsis thaliana GN=PI4KG7 PE=1 SV=2	phosphoinositide 4-kinase gamma 7	phosphoinositide 4-kinase gamma 7	Os06g0283400 [Oryza sativa Japonica Group]	--	--	KOG2381 Phosphatidylinositol 4-kinase
	phosphatidylinositol 4-kinase	Dh_10535	26.85	0.150036	7.48347	↑	0.000164799	0.000861241	29.8196	0.180359	7.36924	↑	0.00229484	0.0122731	phosphatidylinositol 3- and 4-kinase family protein, putative, expressed	sp|Q9C671|P4KG5_ARATH Phosphatidylinositol 4-kinase gamma 5 OS=Arabidopsis thaliana GN=PI4KG5 PE=1 SV=1	Phosphatidylinositol 3- and 4-kinase family protein	phosphoinositide 4-kinase gamma 7	Os06g0283400 [Oryza sativa Japonica Group]	--	--	KOG2381 Phosphatidylinositol 4-kinase
	phosphatidylinositol 4-kinase	Dh_11628	37.8495	0.15052	7.97417	↑	1.8e-05	0.000139141	129.529	10.4714	3.62874	↑	7.81e-05	0.000889596	phosphatidylinositol 3- and 4-kinase family protein, putative, expressed	sp|Q9SI52|P4KG7_ARATH Phosphatidylinositol 4-kinase gamma 7 OS=Arabidopsis thaliana GN=PI4KG7 PE=1 SV=2	phosphoinositide 4-kinase gamma 7	phosphoinositide 4-kinase gamma 7	hypothetical protein SORBIDRAFT_06g032160 [Sorghum bicolor]	--	--	KOG2381 Phosphatidylinositol 4-kinase
	phosphatidylinositol 4-kinase	Dh_15456	37.8495	0.15052	7.97417	↑	1.8e-05	0.000139141	35.8193	0.180722	7.63082	↑	0.000797167	0.00544934	phosphatidylinositol 3- and 4-kinase family protein, putative, expressed	sp|Q9SI52|P4KG7_ARATH Phosphatidylinositol 4-kinase gamma 7 OS=Arabidopsis thaliana GN=PI4KG7 PE=1 SV=2	phosphoinositide 4-kinase gamma 7	phosphoinositide 4-kinase gamma 7	hypothetical protein SORBIDRAFT_02g027450 [Sorghum bicolor]	--	--	KOG2381 Phosphatidylinositol 4-kinase
	phosphatidylinositol 4-kinase	Dh_15995	227.256	4.7436	5.5822	↑	4.65e-09	1.86e-07	129	31.0001	2.05703	↑	0.00967682	0.0354813	phosphatidylinositol kinase, putative, expressed	sp|Q9SXA1|P4KA1_ARATH Phosphatidylinositol 4-kinase alpha 1 OS=Arabidopsis thaliana GN=PI4KA1 PE=1 SV=2	Phosphatidylinositol 3- and 4-kinase family protein	Phosphatidylinositol 3- and 4-kinase family protein	Os03g0711200 [Oryza sativa Japonica Group]	PI4K; phosphatidylinositol 4-kinase [EC:2.7.1.67]	--	KOG0902 Phosphatidylinositol 4-kinase
	phosphatidylinositol 4-kinase	Dh_21704	59.849	0.150959	8.63103	↑	6.35e-07	9.2e-06	48.8188	0.181204	8.07368	↑	0.000127312	0.00129443	phosphatidylinositol 3- and 4-kinase family protein, putative, expressed	sp|Q9FNF8|P4KG3_ARATH Phosphatidylinositol 4-kinase gamma 3 OS=Arabidopsis thaliana GN=PI4KG3 PE=2 SV=1	Phosphatidylinositol 3- and 4-kinase ;Ubiquitin family protein	phosphoinositide 4-kinase gamma 4	hypothetical protein SORBIDRAFT_10g019340 [Sorghum bicolor]	--	--	KOG0001 Ubiquitin and ubiquitin-like proteins
	phosphatidylinositol 4-kinase	Dh_22219	169.81	12.1905	3.80009	↑	8.02e-06	7.25e-05	115.467	28.5325	2.01681	↑	0.0112941	0.0398088	phosphatidylinositol 3- and 4-kinase family protein, putative, expressed	sp|Q9SI52|P4KG7_ARATH Phosphatidylinositol 4-kinase gamma 7 OS=Arabidopsis thaliana GN=PI4KG7 PE=1 SV=2	phosphoinositide 4-kinase gamma 7	phosphoinositide 4-kinase gamma 7	Os06g0283400 [Oryza sativa Japonica Group]	--	--	KOG2381 Phosphatidylinositol 4-kinase
	phosphoinositide phospholipase C	Dh_18228	62.2375	11.7625	2.40359	↑	0.00398913	0.0123391	137.501	10.4991	3.7111	↑	5.11e-05	0.00063193	phospholipase C, putative, expressed	sp|Q39033|PLCD2_ARATH Phosphoinositide phospholipase C 2 OS=Arabidopsis thaliana GN=PLC2 PE=1 SV=1	phospholipase C 2	phosphatidylinositol-speciwc phospholipase C4	PREDICTED: phosphoinositide phospholipase C 2-like [Oryza brachyantha]	--	--	KOG0169 Phosphoinositide-specific phospholipase C
	phosphoinositide phospholipase C	Dh_20675	14.8513	0.148714	6.6419	↑	0.00416566	0.0123391	20.8206	0.179435	6.85841	↑	0.0141459	0.0454822	phospholipase C, putative, expressed	sp|Q944C2|PLCD5_ARATH Phosphoinositide phospholipase C 5 OS=Arabidopsis thaliana GN=PLC5 PE=2 SV=2	phosphatidylinositol-speciwc phospholipase C5	Phosphoinositide-specific phospholipase C family protein	PREDICTED: phosphoinositide phospholipase C 6-like [Oryza brachyantha]	--	--	KOG0169 Phosphoinositide-specific phospholipase C
	phosphoinositide phospholipase C	Dh_30826	19.8505	0.149455	7.05333	↑	0.000726851	0.00290629	32.8194	0.180557	7.50595	↑	0.00133434	0.00812619	phospholipase C, putative, expressed	sp|Q944C1|PLCD4_ARATH Phosphoinositide phospholipase C 4 OS=Arabidopsis thaliana GN=PLC4 PE=2 SV=2	phosphatidylinositol-speciwc phospholipase C4	Phosphoinositide-specific phospholipase C family protein	PREDICTED: phosphoinositide phospholipase C 6-like [Oryza brachyantha]	--	--	KOG0169 Phosphoinositide-specific phospholipase C
	Protein kinase C	Dh_706	91.8488	0.151224	9.24643	↑	2.04e-08	5.84e-07	164.818	0.182151	9.82152	↑	1.37e-08	8.12e-07	AGC_AGC_other_NDRh_TRCd.2 - ACG kinases include homologs to PKA, PKG and PKC, expressed	sp|Q54Y26|NDRA_DICDI Probable serine/threonine-protein kinase ndrA OS=Dictyostelium discoideum GN=ndrA PE=3 SV=1	Protein kinase family protein	AGC (cAMP-dependent, cGMP-dependent and protein kinase C) kinase family protein	Os05g0511400 [Oryza sativa Japonica Group]	STK38, NDR; serine/threonine kinase 38 [EC:2.7.11.1]	GRMZM2G062651_P01 Zma Zea mays VOZ family protein	KOG0605 NDR and related serine/threonine kinases
	Protein kinase C	Dh_836	159.849	0.151435	10.0438	↑	1.64e-09	8.79e-08	115.585	10.4149	3.47224	↑	0.000175558	0.00167591	AGC_AGC_other_NDRh_TRCd.1 - ACG kinases include homologs to PKA, PKG and PKC, expressed	sp|Q54IH8|NDRB_DICDI Probable serine/threonine-protein kinase ndrB OS=Dictyostelium discoideum GN=ndrB PE=3 SV=1	AGC (cAMP-dependent, cGMP-dependent and protein kinase C) kinase family protein	AGC (cAMP-dependent, cGMP-dependent and protein kinase C) kinase family protein	Os01g0186700 [Oryza sativa Japonica Group]	--	Lus10043264 Lus Linum usitatissimum Protein kinase superfamily ...	KOG0605 NDR and related serine/threonine kinases
	Protein kinase C	Dh_16918	69.8489	0.151067	8.8529	↑	1.94e-07	3.58e-06	25.82	0.180026	7.16414	↑	0.00406644	0.0186841	AGC_AGC_other_NDRh_TRCd.4 - ACG kinases include homologs to PKA, PKG and PKC, expressed	sp|Q9Y2H1|ST38L_HUMAN Serine/threonine-protein kinase 38-like OS=Homo sapiens GN=STK38L PE=1 SV=3	AGC (cAMP-dependent, cGMP-dependent and protein kinase C) kinase family protein	AGC (cAMP-dependent, cGMP-dependent and protein kinase C) kinase family protein	PREDICTED: serine/threonine-protein kinase CBK1-like [Setaria italica]	STK38, NDR; serine/threonine kinase 38 [EC:2.7.11.1]	GRMZM2G062651_P01 Zma Zea mays VOZ family protein	KOG0605 NDR and related serine/threonine kinases
	Protein kinase C	Dh_17171	95.8947	9.10533	3.39667	↑	0.000111091	0.000624523	131.331	17.6694	2.89388	↑	0.000633856	0.00459177	AGC_AGC_other_NDRh_TRCd.1 - ACG kinases include homologs to PKA, PKG and PKC, expressed	sp|Q6TGC6|CBK1_PNECA Serine/threonine-protein kinase CBK1 OS=Pneumocystis carinii GN=CBK1 PE=2 SV=1	AGC (cAMP-dependent, cGMP-dependent and protein kinase C) kinase family protein	AGC (cAMP-dependent, cGMP-dependent and protein kinase C) kinase family protein	PREDICTED: serine/threonine-protein kinase CBK1-like [Setaria italica]	--	--	KOG0605 NDR and related serine/threonine kinases
	Calmodulin	Dh_8297	523.274	104.726	2.32094	↑	0.0010184	0.00386815	751.113	156.887	2.25931	↑	0.00138888	0.00837988	calmodulin-like protein 1, putative, expressed	--	Calcium-binding EF-hand family protein	EF hand calcium-binding protein family	Os01g0949300 [Oryza sativa Japonica Group]	--	--	KOG0027 Calmodulin and related proteins (EF-Hand superfamily)
	MAPK	Dh_3036	132.315	1.68488	6.29519	↑	4.3e-08	1.07e-06	97.1694	2.8306	5.10132	↑	1.51e-05	0.00023574	CGMC_GSK.1 - CGMC includes CDA, MAPK, GSK3, and CLKC kinases, expressed	sp|Q8VZD5|KSG5_ARATH Shaggy-related protein kinase epsilon OS=Arabidopsis thaliana GN=ASK5 PE=2 SV=1	shaggy-like kinase 13	Protein kinase superfamily protein	PREDICTED: shaggy-related protein kinase alpha-like isoform X2 [Oryza brachyantha]	GSK3B; glycogen synthase kinase 3 beta [EC:2.7.11.26]	PH01000133G1180 Phe Phyllostachys heterocycla C3H family protein	KOG0658 Glycogen synthase kinase-3
	MAPK	Dh_3529	62.8275	3.17248	4.30771	↑	4.85e-05	0.000313284	108.072	7.92776	3.76894	↑	7.85e-05	0.000892661	CGMC_MAPKCMGC_2.4 - CGMC includes CDA, MAPK, GSK3, and CLKC kinases, expressed	sp|Q5ZCI1|MPK10_ORYSJ Mitogen-activated protein kinase 10 OS=Oryza sativa subsp. japonica GN=MPK10 PE=2 SV=2	MAP kinase 20	MAP kinase 20	Os01g0629900 [Oryza sativa Japonica Group]	MAPK1_3; mitogen-activated protein kinase 3-Jan [EC:2.7.11.24]	Nta000199 Nta Nicotiana tabacum WRKY family protein	KOG0660 Mitogen-activated protein kinase
	MAPK	Dh_6426	135.782	6.21843	4.44859	↑	2.15e-06	2.47e-05	200.505	5.49515	5.18933	↑	3.5e-07	1.18e-05	CGMC_MAPKCMGC_2.4 - CGMC includes CDA, MAPK, GSK3, and CLKC kinases, expressed	sp|Q5ZCI1|MPK10_ORYSJ Mitogen-activated protein kinase 10 OS=Oryza sativa subsp. japonica GN=MPK10 PE=2 SV=2	MAP kinase 20	MAP kinase 20	PREDICTED: mitogen-activated protein kinase 10-like [Setaria italica]	--	Nta000199 Nta Nicotiana tabacum WRKY family protein	KOG0660 Mitogen-activated protein kinase
	MAPK	Dh_8585	42.3365	1.6635	4.66961	↑	0.000230561	0.00112651	77.8183	0.181704	8.74238	↑	5.15e-06	0.000100595	CGMC_GSK.3 - CGMC includes CDA, MAPK, GSK3, and CLKC kinases, expressed	sp|Q40518|MSK1_TOBAC Shaggy-related protein kinase NtK-1 OS=Nicotiana tabacum GN=NTK-1 PE=2 SV=1	shaggy-related kinase 11	Protein kinase superfamily protein	PREDICTED: glycogen synthase kinase-3 homolog MsK-1-like [Oryza brachyantha]	GSK3B; glycogen synthase kinase 3 beta [EC:2.7.11.26]	Neem_9897_f_1 Ain Azadirachta indica C3H family protein	KOG0658 Glycogen synthase kinase-3
	MAPK	Dh_11478	185.251	7.74942	4.57925	↑	3.7e-07	6.05e-06	291.734	28.2657	3.36753	↑	2.93e-05	0.000403877	CGMC_GSK.4 - CGMC includes CDA, MAPK, GSK3, and CLKC kinases, expressed	sp|Q39011|KSG7_ARATH Shaggy-related protein kinase eta OS=Arabidopsis thaliana GN=ASK7 PE=1 SV=2	Protein kinase superfamily protein	GSK3/SHAGGY-like protein kinase 1	PREDICTED: shaggy-related protein kinase eta-like [Oryza brachyantha]	--	PH01000133G1180 Phe Phyllostachys heterocycla C3H family protein	KOG0658 Glycogen synthase kinase-3
	MAPK	Dh_16392	27.8499	0.150096	7.53565	↑	0.000125561	0.000685392	29.8196	0.180359	7.36924	↑	0.00229484	0.0122731	CGMC_MAPKCMGC_2.6 - CGMC includes CDA, MAPK, GSK3, and CLKC kinases, expressed	sp|Q5VN19|MPK11_ORYSJ Mitogen-activated protein kinase 11 OS=Oryza sativa subsp. japonica GN=MPK11 PE=2 SV=2	MAP kinase 20	MAP kinase 20	PREDICTED: mitogen-activated protein kinase 11-like isoform X2 [Oryza brachyantha]	MAPK1_3; mitogen-activated protein kinase 3-Jan [EC:2.7.11.24]	Nta000199 Nta Nicotiana tabacum WRKY family protein	KOG0660 Mitogen-activated protein kinase
	MAPK	Dh_18949	115.849	0.151326	9.58036	↑	2.98e-09	1.3e-07	80.0252	16.9748	2.23706	↑	0.00997463	0.0363424	CGMC_GSK.8 - CGMC includes CDA, MAPK, GSK3, and CLKC kinases, expressed	sp|Q39012|KSG9_ARATH Shaggy-related protein kinase iota OS=Arabidopsis thaliana GN=ASK9 PE=2 SV=1	GSK3/SHAGGY-like protein kinase 1	Protein kinase superfamily protein	Os06g0547900 [Oryza sativa Japonica Group]	BIN2; protein brassinosteroid insensitive 2 [EC:2.7.11.1]	PH01000133G1180 Phe Phyllostachys heterocycla C3H family protein	KOG0658 Glycogen synthase kinase-3
	MAPK	Dh_19403	39.8494	0.15058	8.04788	↑	1.17e-05	9.71e-05	55.8186	0.181372	8.26565	↑	5.69e-05	0.000676891	CGMC_GSK.1 - CGMC includes CDA, MAPK, GSK3, and CLKC kinases, expressed	sp|P51139|MSK3_MEDSA Glycogen synthase kinase-3 homolog MsK-3 OS=Medicago sativa GN=MSK-3 PE=2 SV=2	shaggy-related kinase 11	Protein kinase superfamily protein	PREDICTED: shaggy-related protein kinase alpha isoform X2 [Phoenix dactylifera]	GSK3B; glycogen synthase kinase 3 beta [EC:2.7.11.26]	PH01000133G1180 Phe Phyllostachys heterocycla C3H family protein	KOG0658 Glycogen synthase kinase-3
	MAPK	Dh_20302	37.8495	0.15052	7.97417	↑	1.8e-05	0.000139141	34.8193	0.18067	7.59039	↑	0.00102803	0.0065729	CGMC_GSK.1 - CGMC includes CDA, MAPK, GSK3, and CLKC kinases, expressed	sp|P51139|MSK3_MEDSA Glycogen synthase kinase-3 homolog MsK-3 OS=Medicago sativa GN=MSK-3 PE=2 SV=2	shaggy-like kinase 42	shaggy-like protein kinase 41	PREDICTED: uncharacterized protein LOC542518 isoform X3 [Zea mays]	GSK3B; glycogen synthase kinase 3 beta [EC:2.7.11.26]	PH01000133G1180 Phe Phyllostachys heterocycla C3H family protein	KOG0658 Glycogen synthase kinase-3
	MAPK	Dh_21040	80.8488	0.151156	9.06304	↑	5.9e-08	1.36e-06	63.6946	5.30541	3.58563	↑	0.00116281	0.00731825	CGMC_GSK.1 - CGMC includes CDA, MAPK, GSK3, and CLKC kinases, expressed	sp|P51137|MSK1_MEDSA Glycogen synthase kinase-3 homolog MsK-1 OS=Medicago sativa GN=MSK-1 PE=2 SV=1	shaggy-related kinase 11	Protein kinase superfamily protein	PREDICTED: shaggy-related protein kinase alpha-like isoform X2 [Oryza brachyantha]	GSK3B; glycogen synthase kinase 3 beta [EC:2.7.11.26]	PH01000133G1180 Phe Phyllostachys heterocycla C3H family protein	KOG0658 Glycogen synthase kinase-3
	MAPK	Dh_22194	32.8497	0.15034	7.77151	↑	4.53e-05	0.000294187	89.8182	0.181817	8.94838	↑	1.87e-06	4.54e-05	CGMC_MAPKCMGC_2.8 - CGMC includes CDA, MAPK, GSK3, and CLKC kinases, expressed	sp|Q67C40|MPK7_ORYSJ Mitogen-activated protein kinase 7 OS=Oryza sativa subsp. japonica GN=MPK7 PE=2 SV=1	MAP kinase 20	MAP kinase 20	Os05g0566400 [Oryza sativa Japonica Group]	--	Nta000199 Nta Nicotiana tabacum WRKY family protein	KOG0660 Mitogen-activated protein kinase
	MAPK	Dh_31773	41.8494	0.150634	8.11801	↑	9.48e-06	8.2e-05	15.8215	0.178482	6.46997	↑	0.00922396	0.0340091	CGMC_GSK.5 - CGMC includes CDA, MAPK, GSK3, and CLKC kinases, expressed	sp|Q9FVS6|KSG4_ARATH Shaggy-related protein kinase delta OS=Arabidopsis thaliana GN=ASK4 PE=2 SV=1	shaggy-like kinase 42	shaggy-like protein kinase 41	PREDICTED: shaggy-related protein kinase kappa-like [Oryza brachyantha]	--	MDP0000145898 Mdo Malus domestica shaggy-related kinase 11	KOG0658 Glycogen synthase kinase-3
	APC	Dh_1129	32.8497	0.15034	7.77151	↑	4.53e-05	0.000294187	23.8202	0.179819	7.0495	↑	0.00744743	0.0296629	cullin family domain containing protein, putative, expressed	sp|Q8H1U5|APC2_ARATH Anaphase-promoting complex subunit 2 OS=Arabidopsis thaliana GN=APC2 PE=1 SV=1	anaphase-promoting complex/cyclosome 2	anaphase-promoting complex/cyclosome 2	PREDICTED: anaphase-promoting complex subunit 2-like [Setaria italica]	--	--	KOG2165 Anaphase-promoting complex (APC), subunit 2
	APC	Dh_953	74.3232	1.67684	5.46999	↑	4.47e-06	4.44e-05	109.862	15.1383	2.85941	↑	0.000953685	0.00638269	cullin, putative, expressed	sp|Q94AH6|CUL1_ARATH Cullin-1 OS=Arabidopsis thaliana GN=CUL1 PE=1 SV=1	cullin 1	cullin 1	PREDICTED: cullin-1-like [Setaria italica]	--	MDP0000304904 Mdo Malus domestica cullin 1	KOG2166 Cullins
	APC	Dh_4462	112.849	0.151316	9.54261	↑	3.58e-09	1.51e-07	95.1706	2.82943	5.07193	↑	1.71e-05	0.000260914	cullin, putative, expressed	sp|Q8LGH4|CUL4_ARATH Cullin-4 OS=Arabidopsis thaliana GN=CUL4 PE=1 SV=1	cullin4	cullin4	PREDICTED: cullin-4-like isoform X2 [Setaria italica]	CUL4; cullin 4	MDP0000304904 Mdo Malus domestica cullin 1	KOG2167 Cullins
	APC	Dh_5957	103.318	1.68196	5.9408	↑	3.53e-07	5.76e-06	130.818	0.182047	9.48903	↑	9.63e-08	4.15e-06	cullin, putative, expressed	sp|Q94AH6|CUL1_ARATH Cullin-1 OS=Arabidopsis thaliana GN=CUL1 PE=1 SV=1	cullin 1	cullin 1	PREDICTED: cullin-1-like [Zea mays]	--	MDP0000304904 Mdo Malus domestica cullin 1	KOG2166 Cullins
	APC	Dh_6114	114.319	7.6805	3.89573	↑	1.64e-05	0.000130781	112.826	24.1736	2.2226	↑	0.00675037	0.0282845	cullin, putative, expressed	sp|Q94AH6|CUL1_ARATH Cullin-1 OS=Arabidopsis thaliana GN=CUL1 PE=1 SV=1	cullin 1	cullin 1	PREDICTED: cullin-1-like [Setaria italica]	--	MDP0000304904 Mdo Malus domestica cullin 1	KOG2166 Cullins
	APC	Dh_9226	17.8508	0.149207	6.90253	↑	0.00140897	0.00508136	27.8198	0.180205	7.27033	↑	0.00304285	0.0150623	cullin, putative, expressed	sp|Q8LGH4|CUL4_ARATH Cullin-4 OS=Arabidopsis thaliana GN=CUL4 PE=1 SV=1	cullin4	cullin4	PREDICTED: cullin-4-like [Oryza brachyantha]	--	--	KOG2167 Cullins
	APC	Dh_10288	88.8488	0.151207	9.19869	↑	2.87e-08	7.66e-07	136.818	0.182069	9.55355	↑	6.44e-08	3.02e-06	cullin, putative, expressed	sp|Q94AH6|CUL1_ARATH Cullin-1 OS=Arabidopsis thaliana GN=CUL1 PE=1 SV=1	cullin 1	cullin 1	PREDICTED: cullin-1-like [Setaria italica]	CUL1, CDC53; cullin 1	MDP0000304904 Mdo Malus domestica cullin 1	KOG2166 Cullins
	APC	Dh_11810	50.8492	0.150825	8.39721	↑	2.05e-06	2.37e-05	99.8181	0.18189	9.10009	↑	8.42e-07	2.38e-05	cullin, putative, expressed	sp|Q9ZVH4|CUL3A_ARATH Cullin-3A OS=Arabidopsis thaliana GN=CUL3A PE=1 SV=1	cullin 3	cullin 3	PREDICTED: cullin-3A-like [Brachypodium distachyon]	CUL3; cullin 3	MDP0000304904 Mdo Malus domestica cullin 1	KOG2166 Cullins
	APC	Dh_15516	48.8492	0.150789	8.33966	↑	2.94e-06	3.2e-05	52.8187	0.181305	8.18648	↑	8.44e-05	0.000933112	cullin, putative, expressed	sp|Q9C9L0|CUL3B_ARATH Cullin-3B OS=Arabidopsis thaliana GN=CUL3B PE=1 SV=1	cullin 3B	cullin 3B	Os08g0170900 [Oryza sativa Japonica Group]	CUL3; cullin 3	MDP0000304904 Mdo Malus domestica cullin 1	KOG2166 Cullins
	APC	Dh_18871	69.8212	3.17877	4.45712	↑	2.2e-05	0.000165126	124.548	10.4525	3.57478	↑	0.000101616	0.0010984	cullin, putative, expressed	sp|Q9C9L0|CUL3B_ARATH Cullin-3B OS=Arabidopsis thaliana GN=CUL3B PE=1 SV=1	cullin 3B	cullin 3B	Os04g0643000 [Oryza sativa Japonica Group]	CUL3; cullin 3	MDP0000304904 Mdo Malus domestica cullin 1	KOG2166 Cullins
	APC	Dh_21093	28.8956	3.1044	3.21847	↑	0.00472911	0.0137752	31.8195	0.180495	7.46181	↑	0.00174368	0.0098589	cullin, putative, expressed	sp|Q8LGH4|CUL4_ARATH Cullin-4 OS=Arabidopsis thaliana GN=CUL4 PE=1 SV=1	cullin4	cullin4	PREDICTED: cullin-4-like isoform X2 [Setaria italica]	--	MDP0000304904 Mdo Malus domestica cullin 1	KOG2167 Cullins
	APC	Dh_21393	54.9201	6.07992	3.17521	↑	0.00065691	0.00277191	57.3435	7.65652	2.90487	↑	0.00349079	0.0169674	cullin, putative, expressed	sp|Q9ZVH4|CUL3A_ARATH Cullin-3A OS=Arabidopsis thaliana GN=CUL3A PE=1 SV=1	cullin 3	cullin 3	PREDICTED: cullin-3A-like [Setaria italica]	--	MDP0000304904 Mdo Malus domestica cullin 1	KOG2166 Cullins
	APC	Dh_34047	33.8496	0.15038	7.81438	↑	3.57e-05	0.000241558	15.8215	0.178482	6.46997	↑	0.00922396	0.0340091	cullin family domain containing protein, putative, expressed	sp|Q8H1U5|APC2_ARATH Anaphase-promoting complex subunit 2 OS=Arabidopsis thaliana GN=APC2 PE=1 SV=1	anaphase-promoting complex/cyclosome 2	anaphase-promoting complex/cyclosome 2	Os04g0484800 [Oryza sativa Japonica Group]	--	--	KOG2165 Anaphase-promoting complex (APC), subunit 2
	Aquaporin	Dh_7485	361.803	93.1971	1.95685	↑	0.00530627	0.0152676	297.25	77.7505	1.93475	↑	0.00757502	0.0300507	aquaporin protein, putative, expressed	sp|Q84RL7|PIP21_MAIZE Aquaporin PIP2-1 OS=Zea mays GN=PIP2-1 PE=1 SV=2	plasma membrane intrinsic protein 2	plasma membrane intrinsic protein 2	PREDICTED: probable aquaporin PIP2-1-like [Brachypodium distachyon]	--	--	KOG0223 Aquaporin (major intrinsic protein family)
	copine	Dh_4911	63.8265	3.17346	4.33003	↑	4.23e-05	0.000282856	94.7652	17.2348	2.45903	↑	0.00428141	0.0195713	copine-1, putative, expressed	sp|Q9SS90|RGLG1_ARATH E3 ubiquitin-protein ligase RGLG1 OS=Arabidopsis thaliana GN=RGLG1 PE=1 SV=1	Copine (Calcium-dependent phospholipid-binding protein) family	RING domain ligase2	PREDICTED: E3 ubiquitin-protein ligase RGLG2-like isoform X2 [Setaria italica]	--	--	KOG1327 Copine
	copine	Dh_14956	21.3647	1.63529	3.70761	↑	0.00977491	0.025315	26.012	4.98797	2.38265	↑	0.0456519	0.106855	copine-1, putative, expressed	sp|Q9SS90|RGLG1_ARATH E3 ubiquitin-protein ligase RGLG1 OS=Arabidopsis thaliana GN=RGLG1 PE=1 SV=1	RING domain ligase1	Copine (Calcium-dependent phospholipid-binding protein) family	PREDICTED: E3 ubiquitin-protein ligase RGLG1-like isoform X3 [Setaria italica]	RGLG; E3 ubiquitin-protein ligase RGLG [EC:6.3.2.19]	PH01003957G0030 Phe Phyllostachys heterocycla E2F/DP family pro...	KOG1327 Copine
	copine	Dh_18251	15.8511	0.148898	6.73411	↑	0.00286389	0.00919875	50.8187	0.181257	8.13118	↑	0.000103439	0.0011041	copine-1, putative, expressed	sp|Q9LY87|RGLG2_ARATH E3 ubiquitin-protein ligase RGLG2 OS=Arabidopsis thaliana GN=RGLG2 PE=1 SV=1	RING domain ligase2	RING domain ligase2	PREDICTED: E3 ubiquitin-protein ligase RGLG2-like isoform X2 [Setaria italica]	--	--	KOG1327 Copine
	copine	Dh_21419	61.849	0.150983	8.67822	↑	4.66e-07	7.18e-06	54.8186	0.181351	8.23974	↑	5.69e-05	0.000676891	copine, putative, expressed	sp|Q941L3|BON1_ARATH Protein BONZAI 1 OS=Arabidopsis thaliana GN=BON1 PE=1 SV=2	Calcium-dependent phospholipid-binding Copine family protein	DCD (Development and Cell Death) domain protein	Os02g0521300 [Oryza sativa Japonica Group]	--	--	KOG1327 Copine
	copine	Dh_27382	20.5604	4.43956	2.21138	↑	0.0456519	0.0919788	30.8196	0.180429	7.41627	↑	0.00174368	0.0098589	copine-1, putative, expressed	sp|Q9LY87|RGLG2_ARATH E3 ubiquitin-protein ligase RGLG2 OS=Arabidopsis thaliana GN=RGLG2 PE=1 SV=1	Ca(2)-dependent phospholipid-binding protein (Copine) family	Ca(2)-dependent phospholipid-binding protein (Copine) family	PREDICTED: E3 ubiquitin-protein ligase RGLG2-like [Oryza brachyantha]	RGLG; E3 ubiquitin-protein ligase RGLG [EC:6.3.2.19]	PH01003957G0030 Phe Phyllostachys heterocycla E2F/DP family pro...	KOG1327 Copine
(B) Phytohormones															--	--	--	--	--	--	--	--
	Nitrilase	Dh_4469	101.817	23.1827	2.13486	↑	0.00557037	0.0159654	119.041	7.95889	3.90275	↑	3.92e-05	0.000507179	nitrilase, putative, expressed	sp|Q8RUF8|NILP3_ARATH Omega-amidase,chloroplastic OS=Arabidopsis thaliana GN=NLP3 PE=1 SV=1	Nitrilase/cyanide hydratase and apolipoprotein N-acyltransferase family protein	Nitrilase/cyanide hydratase and apolipoprotein N-acyltransferase family protein	uncharacterized protein LOC101027102 [Zea mays]	NIT2; omega-amidase [EC:3.5.1.3]	Aquca_004_00230.2 Aco Aquilegia coerulea TCP family protein	KOG0806 Carbon-nitrogen hydrolase
	Nitrilase	Dh_17062	16.3807	1.61931	3.33854	↑	0.0295884	0.0637729	175.938	8.06229	4.44773	↑	4.53e-06	9.09e-05	nitrilase, putative, expressed	sp|Q6H849|NRL4_ORYSJ Bifunctional nitrilase/nitrile hydratase NIT4 OS=Oryza sativa subsp. japonica GN=NIT4 PE=2 SV=1	nitrilase 4	nitrilase 4	PREDICTED: bifunctional nitrilase/nitrile hydratase NIT4-like [Brachypodium distachyon]	--	Aquca_004_00230.2 Aco Aquilegia coerulea TCP family protein	KOG0805 Carbon-nitrogen hydrolase
	Auxin efflux carrier	Dh_7993	85.377	7.62303	3.48541	↑	0.000140031	0.000758327	62.6986	5.30137	3.564	↑	0.00134785	0.00817645	auxin efflux carrier component, putative, expressed	--	Auxin efflux carrier family protein	Auxin efflux carrier family protein	PREDICTED: uncharacterized transporter YBR287W-like [Brachypodium distachyon]	--	Jcr4S00206.70 Jcu Jatropha curcas FAR1 family protein	KOG2722 Predicted membrane protein
	Auxin efflux carrier	Dh_7994	40.338	1.66201	4.60114	↑	0.000277936	0.00133915	34.887	5.11296	2.77046	↑	0.0126381	0.0435751	auxin efflux carrier component, putative, expressed	--	Auxin efflux carrier family protein	Auxin efflux carrier family protein	PREDICTED: uncharacterized transporter YBR287W-like [Brachypodium distachyon]	--	Jcr4S00206.70 Jcu Jatropha curcas FAR1 family protein	KOG2722 Predicted membrane protein
	Auxin efflux carrier	Dh_29333	39.8494	0.15058	8.04788	↑	1.17e-05	9.71e-05	14.8218	0.178217	6.37794	↑	0.00922396	0.0340091	auxin efflux carrier component, putative, expressed	sp|Q5SMQ9|PIN1_ORYSJ Auxin efflux carrier component 1 OS=Oryza sativa subsp. japonica GN=PIN1 PE=2 SV=1	Auxin efflux carrier family protein	Auxin efflux carrier family protein	PREDICTED: auxin efflux carrier component 1-like isoform X2 [Setaria italica]	--	--	--
	Auxin efflux carrier	Dh_31583	34.8496	0.150418	7.85602	↑	2.82e-05	0.000200389	24.8201	0.179927	7.10795	↑	0.00547934	0.0237746	auxin efflux carrier component, putative, expressed	sp|Q5SMQ9|PIN1_ORYSJ Auxin efflux carrier component 1 OS=Oryza sativa subsp. japonica GN=PIN1 PE=2 SV=1	Auxin efflux carrier family protein	Auxin efflux carrier family protein	Os02g0743400 [Oryza sativa Japonica Group]	--	--	--
	LAX	Dh_12171	146.802	22.1976	2.7254	↑	0.000447135	0.00198818	584.076	23.924	4.60962	↑	3.99e-08	2.03e-06	transmembrane amino acid transporter protein, putative, expressed	sp|Q5N892|LAX1_ORYSJ Auxin transporter-like protein 1 OS=Oryza sativa subsp. japonica GN=Os01g0856500 PE=2 SV=2	like AUXIN RESISTANT 1	Transmembrane amino acid transporter family protein	PREDICTED: auxin transporter-like protein 1-like [Oryza brachyantha]	AUX1, LAX; auxin influx carrier (AUX1 LAX family)	--	KOG1303 Amino acid transporters
	ABC transporter B family	Dh_3148	41.8578	3.14221	3.73564	↑	0.000681598	0.00286284	164.818	0.182151	9.82152	↑	1.37e-08	8.12e-07	MDR-like ABC transporter, putative, expressed	sp|Q9FWX7|AB11B_ARATH ABC transporter B family member 11 OS=Arabidopsis thaliana GN=ABCB11 PE=2 SV=1	P-glycoprotein 11	P-glycoprotein 21	PREDICTED: ABC transporter B family member 21-like isoform X2 [Setaria italica]	ABCB1; ATP-binding cassette, subfamily B (MDR/TAP), member 1 [EC:3.6.3.44]	--	KOG0055 Multidrug/pheromone exporter, ABC superfamily
	ABC transporter B family	Dh_4468	14.8513	0.148714	6.6419	↑	0.00416566	0.0123391	159.147	2.85276	5.80186	↑	3.31e-07	1.13e-05	MDR-like ABC transporter, putative, expressed	sp|O80725|AB4B_ARATH ABC transporter B family member 4 OS=Arabidopsis thaliana GN=ABCB4 PE=1 SV=1	ATP binding cassette subfamily B4	ATP binding cassette subfamily B4	PREDICTED: ABC transporter B family member 4-like [Oryza brachyantha]	ABCB1; ATP-binding cassette, subfamily B (MDR/TAP), member 1 [EC:3.6.3.44]	MDP0000265619 Mdo Malus domestica ABC-2 type transporter family...	KOG0055 Multidrug/pheromone exporter, ABC superfamily
	ABC transporter B family	Dh_5131	16.8509	0.149062	6.82078	↑	0.00199605	0.00682158	72.6626	5.33739	3.76701	↑	0.000572185	0.0042368	MDR-like ABC transporter, putative, expressed	sp|Q9FWX7|AB11B_ARATH ABC transporter B family member 11 OS=Arabidopsis thaliana GN=ABCB11 PE=2 SV=1	P-glycoprotein 11	ATP binding cassette subfamily B4	PREDICTED: ABC transporter B family member 4-like [Oryza brachyantha]	--	--	KOG0055 Multidrug/pheromone exporter, ABC superfamily
	ABC transporter B family	Dh_6920	71.8489	0.151086	8.89346	↑	1.47e-07	2.84e-06	26.8199	0.180119	7.21821	↑	0.00406644	0.0186841	ABC transporter, ATP-binding protein, putative, expressed	sp|Q9M3B9|AB20B_ARATH ABC transporter B family member 20 OS=Arabidopsis thaliana GN=ABCB20 PE=1 SV=1	P-glycoprotein 20	P-glycoprotein 20	PREDICTED: ABC transporter B family member 20-like [Brachypodium distachyon]	ABCB1; ATP-binding cassette, subfamily B (MDR/TAP), member 1 [EC:3.6.3.44]	--	KOG0055 Multidrug/pheromone exporter, ABC superfamily
	ABC transporter B family	Dh_7662	95.8488	0.151244	9.30774	↑	1.47e-08	4.45e-07	88.8182	0.181809	8.93229	↑	2.14e-06	4.98e-05	ABC transporter, ATP-binding protein, putative, expressed	sp|Q9M3B9|AB20B_ARATH ABC transporter B family member 20 OS=Arabidopsis thaliana GN=ABCB20 PE=1 SV=1	P-glycoprotein 20	P-glycoprotein 20	PREDICTED: ABC transporter B family member 20 [Zea mays]	ABCB1; ATP-binding cassette, subfamily B (MDR/TAP), member 1 [EC:3.6.3.44]	--	KOG0055 Multidrug/pheromone exporter, ABC superfamily
	ABC transporter B family	Dh_13505	45.8493	0.150728	8.24881	↑	4.28e-06	4.26e-05	36.8192	0.180771	7.67016	↑	0.000797167	0.00544934	ABC transporter, ATP-binding protein, putative, expressed	sp|Q9M3B9|AB20B_ARATH ABC transporter B family member 20 OS=Arabidopsis thaliana GN=ABCB20 PE=1 SV=1	P-glycoprotein 20	P-glycoprotein 20	PREDICTED: ABC transporter B family member 20-like [Brachypodium distachyon]	ABCB1; ATP-binding cassette, subfamily B (MDR/TAP), member 1 [EC:3.6.3.44]	--	KOG0055 Multidrug/pheromone exporter, ABC superfamily
	ABC transporter B family	Dh_14256	26.4978	4.50215	2.55719	↑	0.0155141	0.037196	65.6868	5.31318	3.62796	↑	0.00100519	0.0065729	ABC transporter, ATP-binding protein, putative, expressed	sp|Q9LHK4|AB8B_ARATH Putative ABC transporter B family member 8 OS=Arabidopsis thaliana GN=ABCB8 PE=5 SV=1	P-glycoprotein 18	ABC transporter family protein	PREDICTED: putative ABC transporter B family member 8-like [Oryza brachyantha]	ABCB1; ATP-binding cassette, subfamily B (MDR/TAP), member 1 [EC:3.6.3.44]	--	KOG0055 Multidrug/pheromone exporter, ABC superfamily
	ABC transporter B family	Dh_17587	21.8503	0.149658	7.18984	↑	0.000530405	0.00227564	67.8184	0.18158	8.54493	↑	1.34e-05	0.000212412	MDR-like ABC transporter, putative, expressed	sp|Q9M1Q9|AB21B_ARATH ABC transporter B family member 21 OS=Arabidopsis thaliana GN=ABCB21 PE=1 SV=2	P-glycoprotein 21	P-glycoprotein 21	PREDICTED: ABC transporter B family member 21-like isoform X2 [Setaria italica]	--	--	KOG0055 Multidrug/pheromone exporter, ABC superfamily
	ABC transporter B family	Dh_20433	15.8511	0.148898	6.73411	↑	0.00286389	0.00919875	10.8233	0.17669	5.93678	↑	0.0347826	0.0861296	ABC transmembrane transporter domain containing protein, expressed	sp|Q9LZB8|AB29B_ARATH ABC transporter B family member 29, chloroplastic OS=Arabidopsis thaliana GN=ABCB29 PE=2 SV=1	ABC2 homolog 12	ABC2 homolog 12	PREDICTED: ABC transporter B family member 29, chloroplastic-like isoform X4 [Setaria italica]	--	--	KOG0058 Peptide exporter, ABC superfamily
	ABC transporter B family	Dh_29242	246.848	0.151536	10.6697	↑	3.28e-11	4.06e-09	27.8198	0.180205	7.27033	↑	0.00304285	0.0150623	multidrug resistance protein, putative, expressed	sp|Q9LJX0|AB19B_ARATH ABC transporter B family member 19 OS=Arabidopsis thaliana GN=ABCB19 PE=1 SV=1	ATP binding cassette subfamily B19	ATP binding cassette subfamily B19	PREDICTED: ABC transporter B family member 19-like [Oryza brachyantha]	ABCB1; ATP-binding cassette, subfamily B (MDR/TAP), member 1 [EC:3.6.3.44]	--	KOG0055 Multidrug/pheromone exporter, ABC superfamily
	ABC transporter B family	Dh_30528	123.77	19.2298	2.68625	↑	0.000792705	0.00315053	117.79	15.2099	2.95314	↑	0.000616541	0.00451019	antigen peptide transporter-like 1, chloroplast precursor, putative, expressed	sp|Q8RY46|AB26B_ARATH ABC transporter B family member 26, chloroplastic OS=Arabidopsis thaliana GN=ABCB26 PE=2 SV=1	transporter associated with antigen processing protein 1	transporter associated with antigen processing protein 1	PREDICTED: ABC transporter B family member 26, chloroplastic-like isoform 1 [Brachypodium	--	MDP0000265619 Mdo Malus domestica ABC-2 type transporter family...	KOG0058 Peptide exporter, ABC superfamily
	ABC transporter B family	Dh_32306	58.8491	0.150946	8.60684	↑	7.45e-07	1.06e-05	20.8206	0.179435	6.85841	↑	0.0141459	0.0454822	multidrug resistance protein, putative, expressed	sp|Q9LJX0|AB19B_ARATH ABC transporter B family member 19 OS=Arabidopsis thaliana GN=ABCB19 PE=1 SV=1	ATP binding cassette subfamily B19	ATP binding cassette subfamily B19	PREDICTED: ABC transporter B family member 19-like [Zea mays]	--	--	KOG0055 Multidrug/pheromone exporter, ABC superfamily
	ABC transporter B family	Dh_17814	21.8503	0.149658	7.18984	↑	0.000530405	0.00227564	21.8204	0.179574	6.92495	↑	0.0102151	0.0365887	ABC transporter, ATP-binding protein, putative, expressed	sp|Q8LPT1|AB6B_ARATH ABC transporter B family member 6 OS=Arabidopsis thaliana GN=ABCB6 PE=1 SV=2	P-glycoprotein 6	P-glycoprotein 20	Os03g0280000, partial [Oryza sativa Japonica Group]	--	--	KOG0055 Multidrug/pheromone exporter, ABC superfamily
	ABC transporter B family	Dh_18471	66.8808	6.1192	3.45018	↑	0.000368942	0.00170067	124.157	2.84287	5.44867	↑	2.29e-06	5.26e-05	ABC transporter, ATP-binding protein, putative, expressed	sp|Q9LHK4|AB8B_ARATH Putative ABC transporter B family member 8 OS=Arabidopsis thaliana GN=ABCB8 PE=5 SV=1	ABC transporter family protein	ABC transporter family protein	Os01g0723800 [Oryza sativa Japonica Group]	ABCB1; ATP-binding cassette, subfamily B (MDR/TAP), member 1 [EC:3.6.3.44]	--	KOG0055 Multidrug/pheromone exporter, ABC superfamily
	ABC transporter B family	Dh_23763	13.8515	0.148504	6.5434	↑	0.00416566	0.0123391	10.8233	0.17669	5.93678	↑	0.0347826	0.0861296	ABC transporter, ATP-binding protein, putative, expressed	sp|Q9FNU2|AB25B_ORYSJ ABC transporter B family member 25 OS=Oryza sativa subsp. japonica GN=OsABCB25 PE=2 SV=1	transporter associated with antigen processing protein 2	transporter associated with antigen processing protein 2	Os03g0755100 [Oryza sativa Japonica Group]	--	--	KOG0058 Peptide exporter, ABC superfamily
	ABC transporter B family	Dh_24625	13.8515	0.148504	6.5434	↑	0.00416566	0.0123391	12.8224	0.177567	6.17416	↑	0.0219002	0.0619126	ABC transporter, ATP-binding protein, putative, expressed	sp|Q8LPT1|AB6B_ARATH ABC transporter B family member 6 OS=Arabidopsis thaliana GN=ABCB6 PE=1 SV=2	P-glycoprotein 6	P-glycoprotein 20	Os03g0280000, partial [Oryza sativa Japonica Group]	--	--	KOG0055 Multidrug/pheromone exporter, ABC superfamily
	ABC transporter B family	Dh_29660	103.849	0.151281	9.42304	↑	7.08e-09	2.46e-07	49.1869	9.81314	2.32549	↑	0.0201657	0.0599425	multidrug resistance protein, putative, expressed	sp|Q9ZR72|AB1B_ARATH ABC transporter B family member 1 OS=Arabidopsis thaliana GN=ABCB1 PE=1 SV=1	ATP binding cassette subfamily B1	ATP binding cassette subfamily B1	PREDICTED: uncharacterized protein LOC100384057 isoform X1 [Zea mays]	--	--	KOG0055 Multidrug/pheromone exporter, ABC superfamily
	ABC transporter B family	Dh_33624	37.3405	1.65948	4.49194	↑	0.000497338	0.00219141	20.3495	2.6505	2.94066	↑	0.0295884	0.0764696	multidrug resistance protein, putative, expressed	sp|Q9ZR72|AB1B_ARATH ABC transporter B family member 1 OS=Arabidopsis thaliana GN=ABCB1 PE=1 SV=1	ATP binding cassette subfamily B1	ATP binding cassette subfamily B1	uncharacterized protein LOC100384057 [Zea mays]	--	--	KOG0055 Multidrug/pheromone exporter, ABC superfamily
	ABC transporter B family	Dh_35851	77.8489	0.151134	9.0087	↑	7.6e-08	1.64e-06	11.8228	0.177164	6.06035	↑	0.0219002	0.0619126	multidrug resistance protein, putative, expressed	sp|Q9LJX0|AB19B_ARATH ABC transporter B family member 19 OS=Arabidopsis thaliana GN=ABCB19 PE=1 SV=1	ATP binding cassette subfamily B19	ATP binding cassette subfamily B19	uncharacterized protein LOC100383541 [Zea mays]	--	--	KOG0055 Multidrug/pheromone exporter, ABC superfamily
	ABP	Dh_24048	60.0481	8.95191	2.74585	↑	0.00219265	0.00741933	--	--	--	↑	--	--	auxin-binding protein 4 precursor, putative, expressed	sp|P33489|ABP5_MAIZE Auxin-binding protein 5 (Fragment) OS=Zea mays GN=ABP5 PE=3 SV=1	endoplasmic reticulum auxin binding protein 1	endoplasmic reticulum auxin binding protein 1	PREDICTED: auxin-binding protein 4-like [Brachypodium distachyon]	--	EMT13761 Ata Aegilops tauschii NAC family protein	--
	Aux/IAA family	Dh_6976	241.699	45.3011	2.41559	↑	0.00098359	0.00382341	250.241	32.759	2.93335	↑	0.000192166	0.00181699	OsIAA17 - Auxin-responsive Aux/IAA gene family member, expressed	sp|Q75GB1|IAA17_ORYSJ Auxin-responsive protein IAA17 OS=Oryza sativa subsp. japonica GN=IAA17 PE=2 SV=1	phytochrome-associated protein 2	phytochrome-associated protein 2	PREDICTED: auxin-responsive protein IAA17-like [Brachypodium distachyon]	--	--	--
	Aux/IAA family	Dh_22191	200.748	6.25211	5.0049	↑	8.85e-08	1.88e-06	60.3171	7.6829	2.97284	↑	0.00301688	0.0150623	OsIAA6 - Auxin-responsive Aux/IAA gene family member, expressed	sp|Q8LQ74|IAA6_ORYSJ Auxin-responsive protein IAA6 OS=Oryza sativa subsp. japonica GN=IAA6 PE=2 SV=1	--	phytochrome-associated protein 1	PREDICTED: auxin-responsive protein IAA6-like isoform X6 [Oryza brachyantha]	IAA; auxin-responsive protein IAA	--	--
	Aux/IAA family	Dh_34707	15.8511	0.148898	6.73411	↑	0.00286389	0.00919875	14.8218	0.178217	6.37794	↑	0.00922396	0.0340091	expressed_protein	sp|P0C129|IAA27_ORYSJ Auxin-responsive protein IAA27 OS=Oryza sativa subsp. japonica GN=IAA27 PE=2 SV=2	--	indole-3-acetic acid inducible 18	PREDICTED: auxin-responsive protein IAA27-like [Setaria italica]	--	--	--
	SAUR	Dh_3315	72.3884	209.612	-1.53389	↓	0.0266398	0.0584376	5.49423	65.5058	-3.57563	↓	1.93e-05	0.000285052	OsSAUR39 - Auxin-responsive SAUR gene family member, expressed	--	SAUR-like auxin-responsive protein family	SAUR-like auxin-responsive protein family	Os09g0545280 [Oryza sativa Japonica Group]	--	--	--
	LOG	Dh_32941	39.4183	4.58168	3.10492	↑	0.00231637	0.00777802	--	--	--	--	--	--	uncharacterized protein PA4923, putative, expressed	sp|Q8RUN2|LOG1_ARATH Cytokinin riboside 5'-monophosphate phosphoribohydrolase LOG1 OS=Arabidopsis thaliana GN=LOG1 PE=1 SV=1	Putative lysine decarboxylase family protein	lysine decarboxylase family protein	PREDICTED: cytokinin riboside 5'-monophosphate phosphoribohydrolase LOG1-like [Phoenix dactylifera]	--	--	--
	Histidine kinase	Dh_2198	24.914	3.08603	3.01313	↑	0.0114318	0.0290186	35.8193	0.180722	7.63082	↑	0.000797167	0.00544934	histidine kinase, putative, expressed	sp|Q9C5U0|AHK4_ARATH Histidine kinase 4 OS=Arabidopsis thaliana GN=AHK4 PE=1 SV=1	CHASE domain containing histidine kinase protein	histidine kinase 2	Os10g0362300 [Oryza sativa Japonica Group]	--	--	KOG0519 Sensory transduction histidine kinase
	Histidine kinase	Dh_2984	35.8495	0.150454	7.89649	↑	2.25e-05	0.000165126	31.8195	0.180495	7.46181	↑	0.00174368	0.0098589	histidine kinase, putative, expressed	sp|Q9C5U1|AHK3_ARATH Histidine kinase 3 OS=Arabidopsis thaliana GN=AHK3 PE=1 SV=1	histidine kinase 3	histidine kinase 3	histidine kinase2 [Zea mays]Length=1007	--	--	KOG0519 Sensory transduction histidine kinase
	Histidine kinase	Dh_4142	233.722	9.27842	4.65477	↑	1.03e-07	2.14e-06	430.818	0.1824	11.2058	↑	2.46e-12	6.43e-10	histidine kinase, putative, expressed	sp|Q9C5U0|AHK4_ARATH Histidine kinase 4 OS=Arabidopsis thaliana GN=AHK4 PE=1 SV=1	CHASE domain containing histidine kinase protein	CHASE domain containing histidine kinase protein	hypothetical protein SORBIDRAFT_04g028550 [Sorghum bicolor]	AHK2_3_4; arabidopsis histidine kinase 2/3/2004 (cytokinin receptor) [EC:2.7.13.3]	--	KOG0519 Sensory transduction histidine kinase
	Histidine kinase	Dh_7382	44.8493	0.150706	8.2172	↑	5.19e-06	5.01e-05	42.819	0.181017	7.88598	↑	0.000305695	0.00257898	histidine kinase, putative, expressed	sp|Q9C5U1|AHK3_ARATH Histidine kinase 3 OS=Arabidopsis thaliana GN=AHK3 PE=1 SV=1	histidine kinase 3	histidine kinase 3	histidine kinase2 [Zea mays]Length=1007	--	--	KOG0519 Sensory transduction histidine kinase
	Histidine kinase	Dh_8696	30.3482	1.6518	4.1995	↑	0.00177411	0.00625484	42.819	0.181017	7.88598	↑	0.000305695	0.00257898	histidine kinase, putative, expressed	sp|Q9C5U1|AHK3_ARATH Histidine kinase 3 OS=Arabidopsis thaliana GN=AHK3 PE=1 SV=1	histidine kinase 3	histidine kinase 3	histidine kinase2 [Zea mays]Length=1007	--	--	KOG0519 Sensory transduction histidine kinase
	Histidine kinase	Dh_9153	158.319	23.6811	2.74103	↑	0.000488963	0.00216147	261.863	8.13732	5.00811	↑	1.94e-07	7.45e-06	histidine kinase, putative, expressed	sp|Q9C5U0|AHK4_ARATH Histidine kinase 4 OS=Arabidopsis thaliana GN=AHK4 PE=1 SV=1	CHASE domain containing histidine kinase protein	CHASE domain containing histidine kinase protein	hypothetical protein SORBIDRAFT_04g028550 [Sorghum bicolor]	--	--	KOG0519 Sensory transduction histidine kinase
	Histidine kinase	Dh_11229	184.849	0.151474	10.2531	↑	4.55e-10	3.58e-08	251.818	0.18229	10.4319	↑	3.38e-10	4.11e-08	histidine kinase, putative, expressed	sp|Q9C5U0|AHK4_ARATH Histidine kinase 4 OS=Arabidopsis thaliana GN=AHK4 PE=1 SV=1	CHASE domain containing histidine kinase protein	CHASE domain containing histidine kinase protein	hypothetical protein SORBIDRAFT_04g028550 [Sorghum bicolor]	--	--	KOG0519 Sensory transduction histidine kinase
	Histidine kinase	Dh_16127	34.8496	0.150418	7.85602	↑	2.82e-05	0.000200389	39.8191	0.180903	7.7821	↑	0.000488131	0.0036947	histidine kinase, putative, expressed	sp|Q9C5U1|AHK3_ARATH Histidine kinase 3 OS=Arabidopsis thaliana GN=AHK3 PE=1 SV=1	histidine kinase 3	histidine kinase 3	histidine kinase2 [Zea mays]Length=1007	--	--	KOG0519 Sensory transduction histidine kinase
	Histidine kinase	Dh_16916	32.8497	0.15034	7.77151	↑	4.53e-05	0.000294187	29.8196	0.180359	7.36924	↑	0.00229484	0.0122731	histidine kinase, putative, expressed	sp|Q9C5U1|AHK3_ARATH Histidine kinase 3 OS=Arabidopsis thaliana GN=AHK3 PE=1 SV=1	histidine kinase 3	histidine kinase 3	PREDICTED: histidine kinase2 isoform X1 [Zea mays]	--	--	KOG0519 Sensory transduction histidine kinase
	Histidine kinase	Dh_22381	27.8499	0.150096	7.53565	↑	0.000125561	0.000685392	26.8199	0.180119	7.21821	↑	0.00406644	0.0186841	histidine kinase, putative, expressed	sp|Q9C5U2|AHK2_ARATH Histidine kinase 2 OS=Arabidopsis thaliana GN=AHK2 PE=1 SV=1	histidine kinase 2	histidine kinase 2	PREDICTED: histidine kinase 2-like, partial [Oryza brachyantha]	AHK2_3_4; arabidopsis histidine kinase 2/3/2004 (cytokinin receptor) [EC:2.7.13.3]	--	KOG0519 Sensory transduction histidine kinase
	Histidine kinase	Dh_31079	80.909	16.091	2.33005	↑	0.00388671	0.0121686	106.35	19.6499	2.43623	↑	0.00418878	0.0192018	histidine kinase, putative, expressed	sp|Q9C5U0|AHK4_ARATH Histidine kinase 4 OS=Arabidopsis thaliana GN=AHK4 PE=1 SV=1	CHASE domain containing histidine kinase protein	CHASE domain containing histidine kinase protein	hypothetical protein SORBIDRAFT_04g028550 [Sorghum bicolor]	--	--	KOG0519 Sensory transduction histidine kinase
	Histidine kinase	Dh_969	43.8493	0.150683	8.18489	↑	6.32e-06	5.91e-05	42.819	0.181017	7.88598	↑	0.000305695	0.00257898	ethylene receptor, putative, expressed	sp|O81122|ETR1_MALDO Ethylene receptor OS=Malus domestica GN=ETR1 PE=2 SV=1	Signal transduction histidine kinase, hybrid-type, ethylene sensor	Signal transduction histidine kinase, hybrid-type, ethylene sensor	PREDICTED: ethylene receptor-like isoform X2 [Setaria italica]	ETR, ERS; ethylene receptor [EC:2.7.13.-]	--	KOG0519 Sensory transduction histidine kinase
	Histidine kinase	Dh_15727	52.8491	0.150859	8.45254	↑	1.72e-06	2.04e-05	41.8205	5.17954	3.01331	↑	0.0057595	0.024759	ethylene receptor, putative, expressed	sp|Q9M7M1|ETR1_PRUPE Ethylene receptor OS=Prunus persica GN=ETR1 PE=2 SV=1	Signal transduction histidine kinase, hybrid-type, ethylene sensor	Signal transduction histidine kinase, hybrid-type, ethylene sensor	PREDICTED: ethylene receptor-like isoform X2 [Setaria italica]	ETR, ERS; ethylene receptor [EC:2.7.13.-]	--	KOG0519 Sensory transduction histidine kinase
	Histidine kinase	Dh_19412	29.8498	0.150203	7.63466	↑	7.45e-05	0.000440021	30.2814	2.71857	3.47751	↑	0.0144137	0.0460002	ethylene receptor, putative, expressed	sp|Q9ZTP3|EIN4_ARATH Protein EIN4 OS=Arabidopsis thaliana GN=EIN4 PE=1 SV=1	Signal transduction histidine kinase, hybrid-type, ethylene sensor	Signal transduction histidine kinase, hybrid-type, ethylene sensor	hypothetical protein SORBIDRAFT_0169s002030 [Sorghum bicolor]	--	--	KOG0519 Sensory transduction histidine kinase
	Histidine kinase	Dh_21243	31.8497	0.150297	7.72732	↑	5.79e-05	0.000361967	41.8205	5.17954	3.01331	↑	0.0057595	0.024759	ethylene receptor, putative, expressed	sp|O82436|ETR1_CUCMN Ethylene receptor 1 OS=Cucumis melo var. cantalupensis GN=ETR1 PE=2 SV=1	Signal transduction histidine kinase, hybrid-type, ethylene sensor	Signal transduction histidine kinase, hybrid-type, ethylene sensor	PREDICTED: ethylene receptor-like [Brachypodium distachyon]	--	--	KOG0519 Sensory transduction histidine kinase
	Histidine kinase	Dh_23509	13.8515	0.148504	6.5434	↑	0.00416566	0.0123391	15.8215	0.178482	6.46997	↑	0.00922396	0.0340091	expressed_protein	--	Histidine kinase-, DNA gyrase B-, and HSP90-like ATPase family protein	Histidine kinase-, DNA gyrase B-, and HSP90-like ATPase family protein	Os03g0803700 [Oryza sativa Japonica Group]	--	--	--
	Histidine kinase	Dh_28026	29.8498	0.150203	7.63466	↑	7.45e-05	0.000440021	33.268	2.73202	3.60609	↑	0.00910829	0.0340091	ethylene receptor, putative, expressed	sp|Q0WPQ2|ETR2_ARATH Ethylene receptor 2 OS=Arabidopsis thaliana GN=ETR2 PE=1 SV=2	Signal transduction histidine kinase, hybrid-type, ethylene sensor	Signal transduction histidine kinase, hybrid-type, ethylene sensor	PREDICTED: protein EIN4-like [Brachypodium distachyon]	ETR, ERS; ethylene receptor [EC:2.7.13.-]	--	KOG0519 Sensory transduction histidine kinase
	Histidine kinase	Dh_28323	49.8492	0.150807	8.36872	↑	2.45e-06	2.75e-05	34.6564	7.34357	2.23857	↑	0.0400936	0.0957169	ATP-binding region, ATPase-like domain containing protein, expressed	--	--	Histidine kinase-, DNA gyrase B-, and HSP90-like ATPase family protein	Os02g0469300 [Oryza sativa Japonica Group]	--	--	--
	Histidine kinase	Dh_34301	16.8509	0.149062	6.82078	↑	0.00199605	0.00682158	11.8228	0.177164	6.06035	↑	0.0219002	0.0619126	CW-type Zinc Finger, putative, expressed	sp|Q14149|MORC3_HUMAN MORC family CW-type zinc finger protein 3 OS=Homo sapiens GN=MORC3 PE=1 SV=3	--	Histidine kinase-, DNA gyrase B-, and HSP90-like ATPase family protein	Os06g0622000 [Oryza sativa Japonica Group]	--	--	KOG1845 MORC family ATPases
	GID1	Dh_30143	12.8517	0.148262	6.43767	↑	0.00614931	0.0170903	11.8228	0.177164	6.06035	↑	0.0219002	0.0619126	gibberellin receptor GID1L2, putative, expressed	--	--	--	--	--	--	--
	SPINDLY	Dh_3226	186.784	3.2158	5.86005	↑	8.41e-09	2.83e-07	205.503	5.4975	5.22424	↑	2.87e-07	1.02e-05	UDP-N-acetylglucosamine--peptide N-acetylglucosaminyltransferase SPINDLY, putative, expressed	sp|O82422|SPY_HORVU Probable UDP-N-acetylglucosamine--peptide N-acetylglucosaminyltransferase SPINDLY OS=Hordeum vulgare GN=SPY PE=2 SV=1	Tetratricopeptide repeat (TPR)-like superfamily protein	Tetratricopeptide repeat (TPR)-like superfamily protein	PREDICTED: probable UDP-N-acetylglucosaminepeptide N-acetylglucosaminyltransferase SPINDLY-like	OGT; protein O-GlcNAc transferase [EC:2.4.1.255]	--	KOG4626 O-linked N-acetylglucosamine transferase OGT
	SPINDLY	Dh_12192	61.849	0.150983	8.67822	↑	4.66e-07	7.18e-06	72.8184	0.181646	8.64703	↑	8.23e-06	0.000144973	UDP-N-acetylglucosamine--peptide N-acetylglucosaminyltransferase SPINDLY, putative, expressed	sp|O82422|SPY_HORVU Probable UDP-N-acetylglucosamine--peptide N-acetylglucosaminyltransferase SPINDLY OS=Hordeum vulgare GN=SPY PE=2 SV=1	Tetratricopeptide repeat (TPR)-like superfamily protein	Tetratricopeptide repeat (TPR)-like superfamily protein	PREDICTED: probable UDP-N-acetylglucosaminepeptide N-acetylglucosaminyltransferase SPINDLY-like	--	--	KOG4626 O-linked N-acetylglucosamine transferase OGT
	SPINDLY	Dh_12193	40.8494	0.150608	8.08338	↑	9.48e-06	8.2e-05	50.8187	0.181257	8.13118	↑	0.000103439	0.0011041	UDP-N-acetylglucosamine--peptide N-acetylglucosaminyltransferase SPINDLY, putative, expressed	sp|O82422|SPY_HORVU Probable UDP-N-acetylglucosamine--peptide N-acetylglucosaminyltransferase SPINDLY OS=Hordeum vulgare GN=SPY PE=2 SV=1	Tetratricopeptide repeat (TPR)-like superfamily protein	Tetratricopeptide repeat (TPR)-like superfamily protein	Os08g0559300 [Oryza sativa Japonica Group]	--	--	KOG4626 O-linked N-acetylglucosamine transferase OGT
	SPINDLY	Dh_23853	24.8501	0.149903	7.37308	↑	0.00021796	0.00107077	16.8213	0.178716	6.55647	↑	0.0279694	0.0733772	UDP-N-acetylglucosamine--peptide N-acetylglucosaminyltransferase SPINDLY, putative, expressed	sp|Q6YZI0|SPY_ORYSJ Probable UDP-N-acetylglucosamine--peptide N-acetylglucosaminyltransferase SPINDLY OS=Oryza sativa subsp. japonica GN=SPY PE=3 SV=1	Tetratricopeptide repeat (TPR)-like superfamily protein	Tetratricopeptide repeat (TPR)-like superfamily protein	PREDICTED: probable UDP-N-acetylglucosaminepeptide N-acetylglucosaminyltransferase SPINDLY-like	--	--	KOG4626 O-linked N-acetylglucosamine transferase OGT
	ACC synthase	Dh_13543	12.8517	0.148262	6.43767	↑	0.00614931	0.0170903	22.8203	0.179702	6.98857	↑	0.00744743	0.0296629	aminotransferase, classes I and II, domain containing protein, expressed	sp|Q9LQ10|1A110_ARATH Probable aminotransferase ACS10 OS=Arabidopsis thaliana GN=ACS10 PE=1 SV=1	ACC synthase 10	1-amino-cyclopropane-1-carboxylate synthase 12	Os03g0727600 [Oryza sativa Japonica Group]	--	--	KOG0256 1-aminocyclopropane-1-carboxylate synthase, and related proteins
	ACC oxidase	Dh_28556	110.317	1.6828	6.03465	↑	2e-07	3.68e-06	92.7092	10.2908	3.17136	↑	0.000711427	0.00507752	1-aminocyclopropane-1-carboxylate oxidase protein, putative, expressed	sp|Q39705|ACCO2_DORSP 1-aminocyclopropane-1-carboxylate oxidase 2 OS=Doritaenopsis sp. GN=ACO2 PE=2 SV=1	ACC oxidase 1	ACC oxidase 1	PREDICTED: 1-aminocyclopropane-1-carboxylate oxidase 1-like [Oryza brachyantha]	--	Bra001729 Bra Brassica rapa B3 family protein	KOG0143 Iron/ascorbate family oxidoreductases
	ACC oxidase	Dh_33341	13.8515	0.148504	6.5434	↑	0.00416566	0.0123391	10.8233	0.17669	5.93678	↑	0.0347826	0.0861296	1-aminocyclopropane-1-carboxylate oxidase, putative, expressed	sp|Q9FR99|ACCO_MUSAC 1-aminocyclopropane-1-carboxylate oxidase OS=Musa acuminata GN=MAO1B PE=3 SV=1	2-oxoglutarate (2OG) and Fe(II)-dependent oxygenase superfamily protein	2-oxoglutarate (2OG) and Fe(II)-dependent oxygenase superfamily protein	PREDICTED: 1-aminocyclopropane-1-carboxylate oxidase-like [Oryza brachyantha]	--	Bra001729 Bra Brassica rapa B3 family protein	KOG0143 Iron/ascorbate family oxidoreductases
	ACC oxidase	Dh_34437	447.308	1.69234	8.0461	↑	7.02e-13	1.41e-10	28.8197	0.180285	7.32064	↑	0.00304285	0.0150623	1-aminocyclopropane-1-carboxylate oxidase protein, putative, expressed	sp|Q0J1C1|ACCO1_ORYSJ 1-aminocyclopropane-1-carboxylate oxidase 1 OS=Oryza sativa subsp. japonica GN=ACO1 PE=2 SV=1	ethylene-forming enzyme	ethylene-forming enzyme	PREDICTED: 1-aminocyclopropane-1-carboxylate oxidase 1-like [Oryza brachyantha]	E1.14.17.4; aminocyclopropanecarboxylate oxidase [EC:1.14.17.4]	Bra001729 Bra Brassica rapa B3 family protein	KOG0143 Iron/ascorbate family oxidoreductases
	brassinosteroid INSENSITIVE 1 associated receptor kinase	Dh_1329	36.3414	1.65856	4.45362	↑	0.000608346	0.00257952	41.3513	9.6487	2.09953	↑	0.0421466	0.099733	BRASSINOSTEROID INSENSITIVE 1-associated receptor kinase 1 precursor, putative, expressed	sp|Q9XIC7|SERK2_ARATH Somatic embryogenesis receptor kinase 2 OS=Arabidopsis thaliana GN=SERK2 PE=1 SV=1	somatic embryogenesis receptor-like kinase 2	somatic embryogenesis receptor-like kinase 1	Os04g0457800 [Oryza sativa Japonica Group]	SERK1; somatic embryogenesis receptor kinase 1 [EC:2.7.10.1 2.7.11.1]	Can011627 Can Capsicum annuum B3 family protein	--
	brassinosteroid INSENSITIVE 1 associated receptor kinase	Dh_9095	19.8505	0.149455	7.05333	↑	0.000726851	0.00290629	39.8191	0.180903	7.7821	↑	0.000488131	0.0036947	BRASSINOSTEROID INSENSITIVE 1-associated receptor kinase 1 precursor, putative, expressed	sp|Q9LFS4|NIK1_ARATH Protein NSP-INTERACTING KINASE 1 OS=Arabidopsis thaliana GN=NIK1 PE=1 SV=1	NSP-interacting kinase 1	NSP-interacting kinase 1	hypothetical protein SORBIDRAFT_10g010010 [Sorghum bicolor]	--	Can011627 Can Capsicum annuum B3 family protein	--
	brassinosteroid INSENSITIVE 1 associated receptor kinase	Dh_10878	60.849	0.150971	8.65482	↑	5.43e-07	8.15e-06	66.8184	0.181565	8.52362	↑	1.59e-05	0.000245111	BRASSINOSTEROID INSENSITIVE 1-associated receptor kinase 1 precursor, putative, expressed	sp|C0LGF4|FEI1_ARATH LRR receptor-like serine/threonine-protein kinase FEI 1 OS=Arabidopsis thaliana GN=FEI1 PE=1 SV=1	Leucine-rich repeat protein kinase family protein	Leucine-rich repeat protein kinase family protein	PREDICTED: LRR receptor-like serine/threonine-protein kinase FEI 1-like isoform X3 [Setaria	--	mgv1a001951m Mgu Mimulus guttatus Leucine-rich repeat protein k...	--
	brassinosteroid INSENSITIVE 1 associated receptor kinase	Dh_11271	59.849	0.150959	8.63103	↑	6.35e-07	9.2e-06	63.8185	0.181519	8.45771	↑	2.25e-05	0.00032408	BRASSINOSTEROID INSENSITIVE 1-associated receptor kinase 1 precursor, putative, expressed	sp|C0LGL9|FEI2_ARATH LRR receptor-like serine/threonine-protein kinase FEI 2 OS=Arabidopsis thaliana GN=FEI2 PE=1 SV=1	Leucine-rich repeat protein kinase family protein	Leucine-rich repeat protein kinase family protein	hypothetical protein SORBIDRAFT_01g040010 [Sorghum bicolor]	--	mrna27137.1-v1.0-hybrid Fve Fragaria vesca SH2 domain protein B	--
	brassinosteroid INSENSITIVE 1 associated receptor kinase	Dh_12035	132.849	0.151377	9.77742	↑	8.83e-10	5.88e-08	119.818	0.182001	9.36268	↑	2.03e-07	7.7e-06	BRASSINOSTEROID INSENSITIVE 1-associated receptor kinase 1 precursor, putative, expressed	sp|Q93ZS4|NIK3_ARATH Protein NSP-INTERACTING KINASE 3 OS=Arabidopsis thaliana GN=NIK3 PE=1 SV=1	NSP-interacting kinase 3	NSP-interacting kinase 3	PREDICTED: protein NSP-INTERACTING KINASE 3-like [Oryza brachyantha]	--	Can011627 Can Capsicum annuum B3 family protein	--
	brassinosteroid INSENSITIVE 1 associated receptor kinase	Dh_12518	169.849	0.151452	10.1312	↑	9.61e-10	6.16e-08	99.8181	0.18189	9.10009	↑	8.42e-07	2.38e-05	BRASSINOSTEROID INSENSITIVE 1-associated receptor kinase 1 precursor, putative, expressed	sp|Q9XIC7|SERK2_ARATH Somatic embryogenesis receptor kinase 2 OS=Arabidopsis thaliana GN=SERK2 PE=1 SV=1	somatic embryogenesis receptor-like kinase 2	somatic embryogenesis receptor-like kinase 2	hypothetical protein SORBIDRAFT_07g004750 [Sorghum bicolor]	SERK1; somatic embryogenesis receptor kinase 1 [EC:2.7.10.1 2.7.11.1]	Can011627 Can Capsicum annuum B3 family protein	--
	brassinosteroid INSENSITIVE 1 associated receptor kinase	Dh_12542	243.735	6.26486	5.28189	↑	1.63e-08	4.89e-07	147.846	20.1543	2.87493	↑	0.000646507	0.00467395	BRASSINOSTEROID INSENSITIVE 1-associated receptor kinase 1 precursor, putative, expressed	sp|Q93ZS4|NIK3_ARATH Protein NSP-INTERACTING KINASE 3 OS=Arabidopsis thaliana GN=NIK3 PE=1 SV=1	NSP-interacting kinase 3	NSP-interacting kinase 3	PREDICTED: protein NSP-INTERACTING KINASE 3-like [Oryza brachyantha]	--	Can011627 Can Capsicum annuum B3 family protein	--
	brassinosteroid INSENSITIVE 1 associated receptor kinase	Dh_14547	17.8508	0.149207	6.90253	↑	0.00140897	0.00508136	26.8199	0.180119	7.21821	↑	0.00406644	0.0186841	BRASSINOSTEROID INSENSITIVE 1-associated receptor kinase 1 precursor, putative, expressed	sp|Q9LFS4|NIK1_ARATH Protein NSP-INTERACTING KINASE 1 OS=Arabidopsis thaliana GN=NIK1 PE=1 SV=1	NSP-interacting kinase 1	NSP-interacting kinase 1	PREDICTED: protein NSP-INTERACTING KINASE 1-like [Phoenix dactylifera]	--	Can011627 Can Capsicum annuum B3 family protein	--
	brassinosteroid INSENSITIVE 1 associated receptor kinase	Dh_17827	30.8497	0.150252	7.68173	↑	7.45e-05	0.000440021	19.8207	0.179282	6.78864	↑	0.0141459	0.0454822	BRASSINOSTEROID INSENSITIVE 1-associated receptor kinase 1 precursor, putative, expressed	sp|Q9XIC7|SERK2_ARATH Somatic embryogenesis receptor kinase 2 OS=Arabidopsis thaliana GN=SERK2 PE=1 SV=1	somatic embryogenesis receptor-like kinase 2	somatic embryogenesis receptor-like kinase 1	PREDICTED: somatic embryogenesis receptor kinase 1-like [Brachypodium distachyon]	--	MDP0000305994 Mdo Malus domestica Leucine-rich repeat protein k...	--
	brassinosteroid INSENSITIVE 1 associated receptor kinase	Dh_19622	16.8509	0.149062	6.82078	↑	0.00199605	0.00682158	15.8215	0.178482	6.46997	↑	0.00922396	0.0340091	BRASSINOSTEROID INSENSITIVE 1-associated receptor kinase 1 precursor, putative, expressed	sp|C0LGL9|FEI2_ARATH LRR receptor-like serine/threonine-protein kinase FEI 2 OS=Arabidopsis thaliana GN=FEI2 PE=1 SV=1	Leucine-rich repeat protein kinase family protein	Leucine-rich repeat protein kinase family protein	PREDICTED: LRR receptor-like serine/threonine-protein kinase FEI 1-like isoform X3 [Setaria	--	XP_004496523 Car Cicer arietinum S1Fa-like family protein	--
	brassinosteroid INSENSITIVE 1 associated receptor kinase	Dh_21520	19.8505	0.149455	7.05333	↑	0.000726851	0.00290629	19.8207	0.179282	6.78864	↑	0.0141459	0.0454822	BRASSINOSTEROID INSENSITIVE 1-associated receptor kinase 1 precursor, putative, expressed	sp|C0LGU5|Y5457_ARATH Probable LRR receptor-like serine/threonine-protein kinase At5g45780 OS=Arabidopsis thaliana GN=At5g45780 PE=2 SV=1	Leucine-rich repeat protein kinase family protein	Leucine-rich repeat protein kinase family protein	PREDICTED: probable LRR receptor-like serine/threonine-protein kinase At5g45780-like [Oryza	--	Can011627 Can Capsicum annuum B3 family protein	--
	brassinosteroid INSENSITIVE 1 associated receptor kinase	Dh_25258	25.85	0.149972	7.42933	↑	0.00021796	0.00107077	11.8228	0.177164	6.06035	↑	0.0219002	0.0619126	BRASSINOSTEROID INSENSITIVE 1-associated receptor kinase 1 precursor, putative, expressed	sp|Q94AG2|SERK1_ARATH Somatic embryogenesis receptor kinase 1 OS=Arabidopsis thaliana GN=SERK1 PE=1 SV=2	somatic embryogenesis receptor-like kinase 1	somatic embryogenesis receptor-like kinase 1	PREDICTED: somatic embryogenesis receptor kinase 1-like [Brachypodium distachyon]	--	MDP0000305994 Mdo Malus domestica Leucine-rich repeat protein k...	--
	brassinosteroid INSENSITIVE 1 associated receptor kinase	Dh_26824	28.8498	0.150151	7.586	↑	9.64e-05	0.000546814	19.8207	0.179282	6.78864	↑	0.0141459	0.0454822	BRASSINOSTEROID INSENSITIVE 1-associated receptor kinase 1 precursor, putative, expressed	sp|C0LGF4|FEI1_ARATH LRR receptor-like serine/threonine-protein kinase FEI 1 OS=Arabidopsis thaliana GN=FEI1 PE=1 SV=1	Leucine-rich repeat protein kinase family protein	Leucine-rich repeat protein kinase family protein	PREDICTED: LRR receptor-like serine/threonine-protein kinase FEI 1-like [Oryza brachyantha]	--	mrna19889.1-v1.0-hybrid Fve Fragaria vesca disease resistance f...	--
	brassinosteroid INSENSITIVE 1 associated receptor kinase	Dh_27368	38.8494	0.150551	8.0115	↑	1.45e-05	0.000116443	18.3702	2.6298	2.80434	↑	0.0396963	0.0951493	BRASSINOSTEROID INSENSITIVE 1 precursor, putative, expressed	sp|C0LGK9|Y2242_ARATH Probable LRR receptor-like serine/threonine-protein kinase At2g24230 OS=Arabidopsis thaliana GN=At2g24230 PE=2 SV=1	Leucine-rich repeat protein kinase family protein	Leucine-rich repeat protein kinase family protein	PREDICTED: probable LRR receptor-like serine/threonine-protein kinase At2g24230-like, partial	--	mrna09125.1-v1.0-hybrid Fve Fragaria vesca Protein kinase super...	--
(C) Epigenetic modulators															--	--	--	--	--	--	--	--
	histone acetyltransferase	Dh_6711	130.849	0.151372	9.75559	↑	1.04166e-09	6.51046e-08	129.818	0.182043	9.47799	↑	9.62699e-08	4.14993e-06	histone acetyltransferase HAC5, putative, expressed	sp|Q9XHY7|HACL3_ORYSJ Probable histone acetyltransferase HAC-like 3 OS=Oryza sativa subsp. japonica GN=Os01g0246100 PE=2 SV=2	histone acetyltransferase of the CBP family 1	histone acetyltransferase of the CBP family 1	PREDICTED: probable histone acetyltransferase HAC-like 3-like [Brachypodium distachyon]	EP300, CREBBP, KAT3; E1A/CREB-binding protein [EC:2.3.1.48]	--	KOG1778 CREB binding protein/P300 and related TAZ Zn-finger proteins
	histone acetyltransferase	Dh_8680	55.3663	4.63373	3.57876	↑	0.000295197	0.00138187	74.8495	10.1505	2.88244	↑	0.00247032	0.0130845	histone acetyltransferase HAC1, putative, expressed	sp|Q9C5X9|HAC1_ARATH Histone acetyltransferase HAC1 OS=Arabidopsis thaliana GN=HAC1 PE=1 SV=2	histone acetyltransferase of the CBP family 1	histone acetyltransferase of the CBP family 12	PREDICTED: probable histone acetyltransferase HAC-like 1-like isoform X1 [Oryza brachyantha]	--	orange1.1g010935m Csi Citrus sinensis homolog of yeast ADA2 2B	KOG1778 CREB binding protein/P300 and related TAZ Zn-finger proteins
	histone acetyltransferase	Dh_17098	17.8508	0.149207	6.90253	↑	0.00140897	0.00508136	16.8213	0.178716	6.55647	↑	0.0279694	0.0733772	histone acetyltransferase HAC1, putative, expressed	sp|Q6YXY2|HACL1_ORYSJ Probable histone acetyltransferase HAC-like 1 OS=Oryza sativa subsp. japonica GN=Os02g0137500 PE=3 SV=2	--	histone acetyltransferase of the CBP family 12	PREDICTED: probable histone acetyltransferase HAC-like 1-like isoform X3 [Oryza brachyantha]	--	--	--
	histone acetyltransferase	Dh_20297	42.8493	0.150659	8.15184	↑	7.72046e-06	6.99701e-05	37.8192	0.180817	7.70844	↑	0.000621965	0.00451019	histone acetyltransferase HAC5, putative, expressed	sp|Q9XHY7|HACL3_ORYSJ Probable histone acetyltransferase HAC-like 3 OS=Oryza sativa subsp. japonica GN=Os01g0246100 PE=2 SV=2	histone acetyltransferase of the CBP family 5	histone acetyltransferase of the CBP family 1	Os01g0246100 [Oryza sativa Japonica Group]	--	--	KOG1778 CREB binding protein/P300 and related TAZ Zn-finger proteins
	histone acetyltransferase	Dh_23323	12.8517	0.148262	6.43767	↑	0.00614931	0.0170903	22.8203	0.179702	6.98857	↑	0.00744743	0.0296629	histone acetyltransferase HAC5, putative, expressed	sp|Q9XHY7|HACL3_ORYSJ Probable histone acetyltransferase HAC-like 3 OS=Oryza sativa subsp. japonica GN=Os01g0246100 PE=2 SV=2	--	histone acetyltransferase of the CBP family 1	PREDICTED: probable histone acetyltransferase HAC-like 3-like [Brachypodium distachyon]	--	--	--
	histone acetyltransferase	Dh_23592	68.3247	1.67526	5.34995	↑	8.55173e-06	7.69548e-05	64.1974	2.80259	4.51768	↑	0.000247831	0.00217332	histone acetyltransferase GCN5, putative, expressed	sp|Q338B9|GCN5_ORYSJ Histone acetyltransferase GCN5 OS=Oryza sativa subsp. japonica GN=GCN5 PE=2 SV=1	histone acetyltransferase of the GNAT family 1	histone acetyltransferase of the GNAT family 1	PREDICTED: histone acetyltransferase GCN5-like [Setaria italica]	PCAF, KAT2, GCN5; histone acetyltransferase [EC:2.3.1.48]	--	KOG1472 Histone acetyltransferase SAGA/ADA, catalytic subunit PCAF/GCN5 and related proteins
	histone acetyltransferase	Dh_25278	26.3543	1.64574	4.00123	↑	0.00356754	0.0112296	43.8189	0.181052	7.91901	↑	0.000243817	0.00214759	histone acetyltransferase HAC1, putative, expressed	sp|Q6YXY2|HACL1_ORYSJ Probable histone acetyltransferase HAC-like 1 OS=Oryza sativa subsp. japonica GN=Os02g0137500 PE=3 SV=2	histone acetyltransferase of the CBP family 1	histone acetyltransferase of the CBP family 12	PREDICTED: probable histone acetyltransferase HAC-like 1-like isoform X1 [Oryza brachyantha]	--	--	KOG1778 CREB binding protein/P300 and related TAZ Zn-finger proteins
	histone acetyltransferase	Dh_29620	26.9042	3.0958	3.11945	↑	0.00728936	0.0199148	23.324	2.67601	3.12366	↑	0.0167826	0.0522369	GCN5-related N-acetyltransferase, putative, expressed	sp|Q9M8T9|MCC1_ARATH Histone acetyltransferase MCC1 OS=Arabidopsis thaliana GN=MCC1 PE=2 SV=1	Acyl-CoA N-acyltransferases (NAT) superfamily protein	Acyl-CoA N-acyltransferases (NAT) superfamily protein	PREDICTED: N-alpha-acetyltransferase 60-like isoform X2 [Setaria italica]	--	--	KOG3138 Predicted N-acetyltransferase
	histone deacetylase	Dh_14858	--	--	--	--	--	--	37.907	206.093	-2.44276	↓	0.000642578	0.00464742	DCL3, putative, expressed	sp|Q9M4U5|HDT2_MAIZE Histone deacetylase HDT2 OS=Zea mays GN=HDT2 PE=1 SV=1	histone deacetylase 2C	histone deacetylase 3	PREDICTED: histone deacetylase HDT2-like [Oryza brachyantha]	--	OB05G35770.1 Obr Oryza brachyantha C2H2 family protein	--
	histone deacetylase	Dh_17286	--	--	--	--	--	--	33.543	263.457	-2.97349	↓	4.43763e-05	0.000567455	OsFBX400 - F-box domain containing protein, expressed	--	--	histone deacetylase 1	Os11g0200600 [Oryza sativa Japonica Group]	--	--	--
	histone deacetylase	Dh_39181	0.0974074	21.9026	-7.81285	↓	4.53239e-05	0.000294187	--	--	--	--	--	--	--	sp|Q8BR65|SDS3_MOUSE Sin3 histone deacetylase corepressor complex component SDS3 OS=Mus musculus GN=Suds3 PE=1 SV=1	--	--	--	--	--	KOG4466 Component of histone deacetylase complex (breast carcinoma metastasis suppressor 1 protein in human)
	histone deacetylase	Dh_882	46.8493	0.150749	8.27973	↑	4.27844e-06	4.26348e-05	96.5183	19.4817	2.30868	↑	0.0068995	0.0288587	histone deacetylase 19, putative, expressed	sp|P56521|HDA19_MAIZE Probable histone deacetylase 19 OS=Zea mays PE=2 SV=1	histone deacetylase 1	histone deacetylase 1	PREDICTED: probable histone deacetylase 19-like [Brachypodium distachyon]	--	--	KOG1342 Histone deacetylase complex, catalytic component RPD3
	histone deacetylase	Dh_1606	33.8496	0.15038	7.81438	↑	3.56805e-05	0.000241558	82.4587	12.5413	2.71699	↑	0.0032194	0.0158361	histone deacetylase 19, putative, expressed	sp|P56521|HDA19_MAIZE Probable histone deacetylase 19 OS=Zea mays PE=2 SV=1	histone deacetylase 1	histone deacetylase 1	Os06g0583400 [Oryza sativa Japonica Group]	--	PDK_30s1021321g002 Pda Phoenix dactylifera NAC family protein	KOG1342 Histone deacetylase complex, catalytic component RPD3
	histone deacetylase	Dh_15653	79.3245	4.67546	4.08459	↑	2.3311e-05	0.000170438	33.8194	0.180615	7.54879	↑	0.00102803	0.0065729	histone deacetylase, putative, expressed	sp|Q8RX28|HDA5_ARATH Histone deacetylase 5 OS=Arabidopsis thaliana GN=HDA5 PE=1 SV=1	histone deacetylase 5	histone deacetylase 5	hypothetical protein SORBIDRAFT_02g038550 [Sorghum bicolor]	HDAC6; histone deacetylase 6 [EC:3.5.1.98]	Thecc1EG001516t1 Tca Theobroma cacao Histone deacetylase 14 (75%P)	KOG1343 Histone deacetylase complex, catalytic component HDA1
	histone deacetylase	Dh_19996	11.852	0.14798	6.32358	↑	0.00922396	0.0240775	24.8201	0.179927	7.10795	↑	0.00547934	0.0237746	histone deacetylase 19, putative, expressed	sp|P56521|HDA19_MAIZE Probable histone deacetylase 19 OS=Zea mays PE=2 SV=1	histone deacetylase 1	histone deacetylase 1	PREDICTED: probable histone deacetylase 19-like [Brachypodium distachyon]	--	--	KOG1342 Histone deacetylase complex, catalytic component RPD3
	Chromatin remodeling factor	Dh_731	56.8341	3.16595	4.16605	↑	9.86135e-05	0.000558261	88.8182	0.181809	8.93229	↑	2.14312e-06	4.97591e-05	SNF2 family N-terminal domain containing protein, expressed	sp|F4IV99|CHR5_ARATH Protein CHROMATIN REMODELING 5 OS=Arabidopsis thaliana GN=CHR5 PE=3 SV=1	chromatin remodeling 5	chromatin remodeling 5	PREDICTED: chromodomain-helicase-DNA-binding protein 2-like [Brachypodium distachyon]	--	--	KOG0384 Chromodomain-helicase DNA-binding protein
	Chromatin remodeling factor	Dh_732	109.297	4.70333	4.53842	↑	2.12999e-06	2.45381e-05	186.175	22.8254	3.02794	↑	0.000189598	0.00179746	SNF2 family N-terminal domain containing protein, expressed	sp|F4IV99|CHR5_ARATH Protein CHROMATIN REMODELING 5 OS=Arabidopsis thaliana GN=CHR5 PE=3 SV=1	chromatin remodeling 5	chromatin remodeling 5	PREDICTED: chromodomain-helicase-DNA-binding protein 2-like [Brachypodium distachyon]	--	--	KOG0384 Chromodomain-helicase DNA-binding protein
	Chromatin remodeling factor	Dh_740	24.358	1.64203	3.89085	↑	0.00455058	0.0133558	67.8184	0.18158	8.54493	↑	1.34468e-05	0.000212412	SNF2 family N-terminal domain containing protein, expressed	sp|F4IV99|CHR5_ARATH Protein CHROMATIN REMODELING 5 OS=Arabidopsis thaliana GN=CHR5 PE=3 SV=1	chromatin remodeling 5	chromatin remodeling factor CHD3 (PICKLE)	PREDICTED: chromodomain-helicase-DNA-binding protein 2-like [Brachypodium distachyon]	CHD1; chromodomain-helicase-DNA-binding protein 1 [EC:3.6.4.12]	Bathy05g04020 Bpr Bathycoccus prasinos G2-like family protein	KOG0384 Chromodomain-helicase DNA-binding protein
	Chromatin remodeling factor	Dh_1347	58.3281	1.67193	5.12461	↑	2.65437e-05	0.000192884	89.6522	19.3478	2.21217	↑	0.00784225	0.0309665	CHR4/MI-2-LIKE, putative, expressed	sp|F4KBP5|CHR4_ARATH Protein CHROMATIN REMODELING 4 OS=Arabidopsis thaliana GN=CHR4 PE=2 SV=1	chromatin remodeling 4	chromatin remodeling 4	PREDICTED: chromodomain-helicase-DNA-binding protein 4-like isoform X1 [Oryza brachyantha]	--	--	KOG0383 Predicted helicase
	Chromatin remodeling factor	Dh_4938	402.239	4.76053	6.40079	↑	2.58495e-11	3.31872e-09	331.285	35.7155	3.21345	↑	4.36147e-05	0.000558515	CHD3-type chromatin-remodeling factor PICKLE, putative, expressed	sp|Q9S775|PKL_ARATH CHD3-type chromatin-remodeling factor PICKLE OS=Arabidopsis thaliana GN=PKL PE=1 SV=1	chromatin remodeling factor CHD3 (PICKLE)	chromatin remodeling factor CHD3 (PICKLE)	PREDICTED: CHD3-type chromatin-remodeling factor PICKLE-like [Setaria italica]	CHD4, MI2B; chromodomain-helicase-DNA-binding protein 4 [EC:3.6.4.12]	Bathy05g04020 Bpr Bathycoccus prasinos G2-like family protein	KOG0383 Predicted helicase
	Chromatin remodeling factor	Dh_13140	174.849	0.15146	10.173	↑	7.44117e-10	5.20926e-08	40.8191	0.180943	7.81756	↑	0.000385253	0.00308711	SNF2 family N-terminal domain containing protein, expressed	sp|Q9XFH4|DDM1_ARATH ATP-dependent DNA helicase DDM1 OS=Arabidopsis thaliana GN=DDM1 PE=1 SV=1	chromatin remodeling 1	chromatin remodeling 1	PREDICTED: ATP-dependent DNA helicase DDM1-like [Oryza brachyantha]	--	Bathy05g04020 Bpr Bathycoccus prasinos G2-like family protein	KOG0385 Chromatin remodeling complex WSTF-ISWI, small subunit
	Chromatin remodeling factor	Dh_14066	73.8632	6.13683	3.58929	↑	0.000184741	0.00095772	92.0582	14.9418	2.6232	↑	0.00266168	0.0138843	SNF2 family N-terminal domain containing protein, expressed	sp|F4IV99|CHR5_ARATH Protein CHROMATIN REMODELING 5 OS=Arabidopsis thaliana GN=CHR5 PE=3 SV=1	chromatin remodeling 5	chromatin remodeling 5	PREDICTED: chromodomain-helicase-DNA-binding protein 1-like isoform X2 [Zea mays]	--	--	KOG0384 Chromodomain-helicase DNA-binding protein
	Chromatin remodeling factor	Dh_14710	28.8498	0.150151	7.586	↑	9.63608e-05	0.000546814	26.8199	0.180119	7.21821	↑	0.00406644	0.0186841	CHD3-type chromatin-remodeling factor PICKLE, putative, expressed	sp|Q9S775|PKL_ARATH CHD3-type chromatin-remodeling factor PICKLE OS=Arabidopsis thaliana GN=PKL PE=1 SV=1	chromatin remodeling factor CHD3 (PICKLE)	chromatin remodeling factor CHD3 (PICKLE)	PREDICTED: CHD3-type chromatin-remodeling factor PICKLE-like [Setaria italica]	--	Bathy05g04020 Bpr Bathycoccus prasinos G2-like family protein	KOG0383 Predicted helicase
	Chromatin remodeling factor	Dh_16069	9.85275	0.147254	6.06415	↑	0.0219002	0.0493027	22.8203	0.179702	6.98857	↑	0.00744743	0.0296629	CHR4/MI-2-LIKE, putative, expressed	sp|F4KBP5|CHR4_ARATH Protein CHROMATIN REMODELING 4 OS=Arabidopsis thaliana GN=CHR4 PE=2 SV=1	chromatin remodeling 4	chromatin remodeling 4	PREDICTED: chromodomain-helicase-DNA-binding protein 4-like isoform X1 [Oryza brachyantha]	--	--	KOG0383 Predicted helicase
	Chromatin remodeling factor	Dh_16967	18.8507	0.149337	6.9799	↑	0.00100641	0.00382341	16.8213	0.178716	6.55647	↑	0.0279694	0.0733772	SNF2 family N-terminal domain containing protein, expressed	sp|Q9ZV43|CHR8_ARATH Protein CHROMATIN REMODELING 8 OS=Arabidopsis thaliana GN=CHR8 PE=2 SV=1	chromatin remodeling 8	chromatin remodeling 8	PREDICTED: DNA repair protein rhp26-like isoform X1 [Setaria italica]	ERCC6, CSB, RAD26; DNA excision repair protein ERCC-6	mrna00901.1-v1.0-hybrid Fve Fragaria vesca SNF2 domain-containi...	KOG0387 Transcription-coupled repair protein CSB/RAD26 (contains SNF2 family DNA-dependent ATPase domain)
	Chromatin remodeling factor	Dh_17472	42.3365	1.6635	4.66961	↑	0.000230561	0.00112651	84.8182	0.181774	8.86609	↑	2.84614e-06	6.20927e-05	SNF2 family N-terminal domain containing protein, expressed	sp|F4IV99|CHR5_ARATH Protein CHROMATIN REMODELING 5 OS=Arabidopsis thaliana GN=CHR5 PE=3 SV=1	chromatin remodeling 5	chromatin remodeling 5	PREDICTED: chromodomain-helicase-DNA-binding protein 1-like isoform X2 [Oryza brachyantha]	CHD1; chromodomain-helicase-DNA-binding protein 1 [EC:3.6.4.12]	Bathy05g04020 Bpr Bathycoccus prasinos G2-like family protein	KOG0384 Chromodomain-helicase DNA-binding protein
	Chromatin remodeling factor	Dh_18735	26.85	0.150036	7.48347	↑	0.000164799	0.000861241	40.8191	0.180943	7.81756	↑	0.000385253	0.00308711	required to maintain repression 1, putative, expressed	sp|F4I8S3|CLSY3_ARATH SNF2 domain-containing protein CLASSY 3 OS=Arabidopsis thaliana GN=CLSY3 PE=1 SV=1	chromatin remodeling 31	chromatin remodeling 31	PREDICTED: SNF2 domain-containing protein CLASSY 3-like [Oryza brachyantha]	--	GSVIVT01032746001 Vvi Vitis vinifera chromatin remodeling 42	KOG0390 DNA repair protein, SNF2 family
	Chromatin remodeling factor	Dh_18759	24.8501	0.149903	7.37308	↑	0.00021796	0.00107077	13.8221	0.177915	6.27965	↑	0.0140787	0.0454822	ATP binding protein, putative, expressed	sp|Q8W103|CHR24_ARATH Protein CHROMATIN REMODELING 24 OS=Arabidopsis thaliana GN=CHR24 PE=2 SV=1	chromatin remodeling 24	chromatin remodeling 24	PREDICTED: DNA excision repair protein ERCC-6-like [Oryza brachyantha]	--	Gorai.005G137100.8 Gra Gossypium raimondii Helicase protein wit...	KOG0387 Transcription-coupled repair protein CSB/RAD26 (contains SNF2 family DNA-dependent ATPase domain)
	Chromatin remodeling factor	Dh_19507	20.8504	0.149561	7.1232	↑	0.000726851	0.00290629	23.8202	0.179819	7.0495	↑	0.00744743	0.0296629	CHR4/MI-2-LIKE, putative, expressed	--	--	chromatin remodeling 4	PREDICTED: chromodomain-helicase-DNA-binding protein 4-like isoform X1 [Oryza brachyantha]	--	--	--
	Chromatin remodeling factor	Dh_20898	9.85275	0.147254	6.06415	↑	0.0219002	0.0493027	25.82	0.180026	7.16414	↑	0.00406644	0.0186841	CHR4/MI-2-LIKE, putative, expressed	sp|F4KBP5|CHR4_ARATH Protein CHROMATIN REMODELING 4 OS=Arabidopsis thaliana GN=CHR4 PE=2 SV=1	chromatin remodeling 4	chromatin remodeling 4	Os07g0497000, partial [Oryza sativa Japonica Group]	--	Bathy05g04020 Bpr Bathycoccus prasinos G2-like family protein	KOG0383 Predicted helicase
	Chromatin remodeling factor	Dh_21841	15.8511	0.148898	6.73411	↑	0.00286389	0.00919875	10.8233	0.17669	5.93678	↑	0.0347826	0.0861296	CHR4/MI-2-LIKE, putative, expressed	sp|F4KBP5|CHR4_ARATH Protein CHROMATIN REMODELING 4 OS=Arabidopsis thaliana GN=CHR4 PE=2 SV=1	chromatin remodeling 4	chromatin remodeling 4	Os07g0497000, partial [Oryza sativa Japonica Group]	--	Bathy05g04020 Bpr Bathycoccus prasinos G2-like family protein	KOG0383 Predicted helicase
	Chromatin remodeling factor	Dh_23124	11.852	0.14798	6.32358	↑	0.00922396	0.0240775	24.8201	0.179927	7.10795	↑	0.00547934	0.0237746	required to maintain repression 1, putative, expressed	sp|F4I8S3|CLSY3_ARATH SNF2 domain-containing protein CLASSY 3 OS=Arabidopsis thaliana GN=CLSY3 PE=1 SV=1	chromatin remodeling 31	chromatin remodeling 31	Os05g0392400, partial [Oryza sativa Japonica Group]	--	GSVIVT01032746001 Vvi Vitis vinifera chromatin remodeling 42	KOG0390 DNA repair protein, SNF2 family
	Chromatin remodeling factor	Dh_23275	16.8509	0.149062	6.82078	↑	0.00199604	0.00682158	24.3167	2.68335	3.17984	↑	0.0381992	0.0925842	--	sp|Q9ZV43|CHR8_ARATH Protein CHROMATIN REMODELING 8 OS=Arabidopsis thaliana GN=CHR8 PE=2 SV=1	chromatin remodeling 8	chromatin remodeling 8	Os01g0102800 [Oryza sativa Japonica Group]	--	--	KOG0387 Transcription-coupled repair protein CSB/RAD26 (contains SNF2 family DNA-dependent ATPase domain)
	Chromatin remodeling factor	Dh_27013	10.8524	0.147649	6.19969	↑	0.0140787	0.0341808	13.8221	0.177915	6.27965	↑	0.0140787	0.0454822	SNF2 family N-terminal domain containing protein, expressed	sp|Q8W103|CHR24_ARATH Protein CHROMATIN REMODELING 24 OS=Arabidopsis thaliana GN=CHR24 PE=2 SV=1	chromatin remodeling 24	chromatin remodeling 24	PREDICTED: DNA excision repair protein ERCC-6-like [Brachypodium distachyon]	--	mrna00901.1-v1.0-hybrid Fve Fragaria vesca SNF2 domain-containi...	KOG0387 Transcription-coupled repair protein CSB/RAD26 (contains SNF2 family DNA-dependent ATPase domain)
	Chromatin remodeling factor	Dh_27518	101.849	0.151272	9.39506	↑	8.67364e-09	2.87475e-07	23.8202	0.179819	7.0495	↑	0.00744743	0.0296629	SNF2 family N-terminal domain containing protein, expressed	sp|Q9XFH4|DDM1_ARATH ATP-dependent DNA helicase DDM1 OS=Arabidopsis thaliana GN=DDM1 PE=1 SV=1	chromatin remodeling 1	chromatin remodeling 1	PREDICTED: ATP-dependent DNA helicase DDM1-like isoform X2 [Setaria italica]	--	mrna00901.1-v1.0-hybrid Fve Fragaria vesca SNF2 domain-containi...	KOG0385 Chromatin remodeling complex WSTF-ISWI, small subunit
	Chromatin remodeling factor	Dh_27575	74.8489	0.151111	8.95223	↑	1.12212e-07	2.2974e-06	41.8205	5.17954	3.01331	↑	0.0057595	0.024759	CHD3-type chromatin-remodeling factor PICKLE, putative, expressed	sp|Q9S775|PKL_ARATH CHD3-type chromatin-remodeling factor PICKLE OS=Arabidopsis thaliana GN=PKL PE=1 SV=1	chromatin remodeling factor CHD3 (PICKLE)	chromatin remodeling factor CHD3 (PICKLE)	PREDICTED: CHD3-type chromatin-remodeling factor PICKLE-like [Setaria italica]	--	Bathy05g04020 Bpr Bathycoccus prasinos G2-like family protein	KOG0383 Predicted helicase
	Chromatin remodeling factor	Dh_30504	9.85275	0.147254	6.06415	↑	0.0219002	0.0493027	18.8209	0.179113	6.71532	↑	0.0197869	0.0591688	required to maintain repression 1, putative, expressed	sp|F4I8S3|CLSY3_ARATH SNF2 domain-containing protein CLASSY 3 OS=Arabidopsis thaliana GN=CLSY3 PE=1 SV=1	chromatin remodeling 31	chromatin remodeling 31	Os05g0392400, partial [Oryza sativa Japonica Group]	--	GSVIVT01032746001 Vvi Vitis vinifera chromatin remodeling 42	KOG0390 DNA repair protein, SNF2 family
	Chromatin remodeling factor	Dh_17879	25.85	0.149972	7.42933	↑	0.00021796	0.00107077	22.8203	0.179702	6.98857	↑	0.00744743	0.0296629	CHD3-type chromatin-remodeling factor PICKLE, putative, expressed	sp|Q9S775|PKL_ARATH CHD3-type chromatin-remodeling factor PICKLE OS=Arabidopsis thaliana GN=PKL PE=1 SV=1	chromatin remodeling factor CHD3 (PICKLE)	DNA binding;zinc ion binding;DNA binding	PREDICTED: CHD3-type chromatin-remodeling factor PICKLE-like [Setaria italica]	--	--	KOG0383 Predicted helicase
	S-adenosyl-L-methionine-dependent methyltransferase	Dh_5716	--	--	--	--	--	--	185.179	862.821	-2.22015	↓	0.00127935	0.00797318	methyltransferase domain containing protein, putative, expressed	sp|Q2QM69|BQMT2_ORYSJ 2-methyl-6-phytyl-1,4-hydroquinone methyltransferase 2, chloroplastic OS=Oryza sativa subsp. japonica GN=Os12g0615400 PE=2 SV=2	S-adenosyl-L-methionine-dependent methyltransferases superfamily protein	S-adenosyl-L-methionine-dependent methyltransferases superfamily protein	PREDICTED: 2-methyl-6-phytyl-1,4-hydroquinone methyltransferase 2, chloroplastic-like [Oryza	VTE3, APG1; MPBQ/MSBQ methyltransferase [EC:2.1.1.295]	--	KOG1540 Ubiquinone biosynthesis methyltransferase COQ5
	S-adenosyl-L-methionine-dependent methyltransferase	Dh_6940	--	--	--	--	--	--	17.8758	95.1242	-2.41181	↓	0.00126279	0.00787546	methyltransferase domain containing protein, putative, expressed	sp|Q562C4|MET7B_RAT Methyltransferase-like protein 7B OS=Rattus norvegicus GN=Mettl7b PE=1 SV=1	S-adenosyl-L-methionine-dependent methyltransferases superfamily protein	S-adenosyl-L-methionine-dependent methyltransferases superfamily protein	PREDICTED: methyltransferase-like protein 7A-like [Oryza brachyantha]	--	--	KOG4300 Predicted methyltransferase
	S-adenosyl-L-methionine-dependent methyltransferase	Dh_14084	--	--	--	--	--	--	8.5559	60.4441	-2.82061	↓	0.000520354	0.00391211	expressed_protein	--	S-adenosyl-L-methionine-dependent methyltransferases superfamily protein	S-adenosyl-L-methionine-dependent methyltransferases superfamily protein	PREDICTED: uncharacterized protein LOC102721883 [Oryza brachyantha]	--	--	--
	S-adenosyl-L-methionine-dependent methyltransferase	Dh_22973	--	--	--	--	--	--	19.0548	643.945	-5.07871	↓	2.06804e-10	2.68705e-08	CPuORF26 - conserved peptide uORF-containing transcript, expressed	sp|Q944H0|PEAM2_ARATH Phosphomethylethanolamine N-methyltransferase OS=Arabidopsis thaliana GN=NMT2 PE=2 SV=2	S-adenosyl-L-methionine-dependent methyltransferases superfamily protein	S-adenosyl-L-methionine-dependent methyltransferases superfamily protein	Os05g0548900, partial [Oryza sativa Japonica Group]	--	--	KOG1269 SAM-dependent methyltransferases
	S-adenosyl-L-methionine-dependent methyltransferase	Dh_22974	44.5645	179.436	-2.0095	↓	0.00454655	0.0133558	--	--	--	--	--	--	CPuORF25 - conserved peptide uORF-containing transcript, expressed	sp|Q9FR44|PEAM1_ARATH Phosphoethanolamine N-methyltransferase 1 OS=Arabidopsis thaliana GN=NMT1 PE=1 SV=1	S-adenosyl-L-methionine-dependent methyltransferases superfamily protein	S-adenosyl-L-methionine-dependent methyltransferases superfamily protein	Os05g0548900, partial [Oryza sativa Japonica Group]	--	--	KOG1269 SAM-dependent methyltransferases
	S-adenosyl-L-methionine-dependent methyltransferase	Dh_22975	5.49526	61.5047	-3.48444	↓	6.40476e-05	0.000397538	--	--	--	--	--	--	CPuORF26 - conserved peptide uORF-containing transcript, expressed	sp|Q9C6B9|PEAM3_ARATH Phosphoethanolamine N-methyltransferase 3 OS=Arabidopsis thaliana GN=NMT3 PE=2 SV=2	S-adenosyl-L-methionine-dependent methyltransferases superfamily protein	S-adenosyl-L-methionine-dependent methyltransferases superfamily protein	Os05g0548900, partial [Oryza sativa Japonica Group]	--	--	KOG1269 SAM-dependent methyltransferases
	S-adenosyl-L-methionine-dependent methyltransferase	Dh_27134	4.89709	37.1029	-2.92153	↓	0.0010052	0.00382341	14.2856	59.7144	-2.06351	↓	0.00814916	0.0320617	NOL1/NOP2/sun family protein, putative, expressed	--	S-adenosyl-L-methionine-dependent methyltransferases superfamily protein	S-adenosyl-L-methionine-dependent methyltransferases superfamily protein	PREDICTED: tRNA (cytosine(34)-C(5))-methyltransferase-like [Oryza brachyantha]	--	--	KOG2198 tRNA cytosine-5-methylases and related enzymes of the NOL1/NOP2/sun superfamily
	S-adenosyl-L-methionine-dependent methyltransferase	Dh_29002	12.1121	57.8879	-2.25681	↓	0.00428141	0.0126609	43.2689	258.731	-2.58005	↓	0.000309278	0.00260798	methyltransferase, putative, expressed	sp|Q55EX9|Y8948_DICDI Putative methyltransferase DDB_G0268948 OS=Dictyostelium discoideum GN=DDB_G0268948 PE=1 SV=2	S-adenosyl-L-methionine-dependent methyltransferases superfamily protein	S-adenosyl-L-methionine-dependent methyltransferases superfamily protein	PREDICTED: uncharacterized protein LOC100824390 [Brachypodium distachyon]	--	--	KOG3010 Methyltransferase
	S-adenosyl-L-methionine-dependent methyltransferase	Dh_13758	--	--	--	--	--	--	5.86237	26.1376	-2.15657	↓	0.0200777	0.0598582	S-adenosyl-L-methionine-dependent methyltransferase mraW, putative, expressed	sp|B8FBS6|RSMH_DESAA Ribosomal RNA small subunit methyltransferase H OS=Desulfatibacillum alkenivorans (strain AK-01) GN=rsmH PE=3 SV=1	mraW methylase family protein	mraW methylase family protein	Os02g0137600 [Oryza sativa Japonica Group]	--	--	KOG2782 Putative SAM dependent methyltransferases
	S-adenosyl-L-methionine-dependent methyltransferase	Dh_18811	--	--	--	--	--	--	40.1839	170.816	-2.08775	↓	0.00346596	0.0168811	NOL1/NOP2/sun family protein, putative, expressed	--	--	S-adenosyl-L-methionine-dependent methyltransferases superfamily protein	Os09g0551300 [Oryza sativa Japonica Group]	--	--	--
	S-adenosyl-L-methionine-dependent methyltransferase	Dh_4999	15.6793	73.3207	-2.22535	↓	0.00354771	0.0112029	--	--	--	--	--	--	methyltransferase, putative, expressed	--	S-adenosyl-L-methionine-dependent methyltransferases superfamily protein	S-adenosyl-L-methionine-dependent methyltransferases superfamily protein	hypothetical protein SORBIDRAFT_01g047400 [Sorghum bicolor]	--	--	KOG2497 Predicted methyltransferase
	S-adenosyl-L-methionine-dependent methyltransferase	Dh_24932	14.7351	45.2649	-1.61913	↓	0.0452542	0.0913535	17.3665	80.6335	-2.21507	↓	0.00330475	0.0161355	--	--	--	S-adenosyl-L-methionine-dependent methyltransferases superfamily protein	Os02g0217800 [Oryza sativa Japonica Group]	--	--	--
	S-adenosyl-L-methionine-dependent methyltransferase	Dh_3041	363.715	6.28487	5.85478	↑	4.53288e-10	3.58471e-08	1086.14	39.8637	4.76799	↑	4.64133e-09	3.46115e-07	methyltransferase, putative, expressed	sp|Q9SD39|PMTR_ARATH Probable methyltransferase PMT27 OS=Arabidopsis thaliana GN=At3g51070 PE=3 SV=1	S-adenosyl-L-methionine-dependent methyltransferases superfamily protein	S-adenosyl-L-methionine-dependent methyltransferases superfamily protein	Os01g0883900 [Oryza sativa Japonica Group]	--	MDP0000277077 Mdo Malus domestica S-adenosyl-L-methionine-depen...	--
	S-adenosyl-L-methionine-dependent methyltransferase	Dh_5900	156.274	4.72636	5.0472	↑	1.15995e-07	2.37213e-06	103.039	23.9607	2.10446	↑	0.010598	0.0376101	NOL1/NOP2/sun family protein, putative, expressed	sp|P46087|NOP2_HUMAN Probable 28S rRNA (cytosine(4447)-C(5))-methyltransferase OS=Homo sapiens GN=NOP2 PE=1 SV=2	S-adenosyl-L-methionine-dependent methyltransferases superfamily protein	S-adenosyl-L-methionine-dependent methyltransferases superfamily protein	Os09g0551300 [Oryza sativa Japonica Group]	NOP2; ribosomal RNA methyltransferase Nop2 [EC:2.1.1.-]	--	KOG1122 tRNA and rRNA cytosine-C5-methylase (nucleolar protein NOL1/NOP2)
	S-adenosyl-L-methionine-dependent methyltransferase	Dh_5901	41.8494	0.150634	8.11801	↑	9.4751e-06	8.19862e-05	59.0299	9.97014	2.56576	↑	0.00877551	0.0339988	expressed_protein	sp|Q2KIJ2|MET18_BOVIN Histidine protein methyltransferase 1 homolog OS=Bos taurus GN=METTL18 PE=2 SV=1	S-adenosyl-L-methionine-dependent methyltransferases superfamily protein	S-adenosyl-L-methionine-dependent methyltransferases superfamily protein	hypothetical protein SORBIDRAFT_06g021130 [Sorghum bicolor]	--	--	KOG2920 Predicted methyltransferase
	S-adenosyl-L-methionine-dependent methyltransferase	Dh_7164	27.3526	1.6474	4.05341	↑	0.00281198	0.00919875	70.8184	0.18162	8.60705	↑	1.13841e-05	0.000186926	methyltransferase, putative, expressed	sp|Q9LN50|PMTS_ARATH Probable methyltransferase PMT28 OS=Arabidopsis thaliana GN=At1g19430 PE=2 SV=1	S-adenosyl-L-methionine-dependent methyltransferases superfamily protein	S-adenosyl-L-methionine-dependent methyltransferases superfamily protein	PREDICTED: probable methyltransferase PMT28-like [Oryza brachyantha]	--	MDP0000277077 Mdo Malus domestica S-adenosyl-L-methionine-depen...	--
	S-adenosyl-L-methionine-dependent methyltransferase	Dh_11169	68.8489	0.151058	8.83219	↑	2.22885e-07	3.98715e-06	33.8194	0.180615	7.54879	↑	0.00102803	0.0065729	dehydration response related protein, putative, expressed	sp|Q9SZX8|PMTH_ARATH Probable methyltransferase PMT17 OS=Arabidopsis thaliana GN=At4g10440 PE=3 SV=1	S-adenosyl-L-methionine-dependent methyltransferases superfamily protein	S-adenosyl-L-methionine-dependent methyltransferases superfamily protein	PREDICTED: probable methyltransferase PMT18-like isoform X2 [Setaria italica]	--	MDP0000277077 Mdo Malus domestica S-adenosyl-L-methionine-depen...	--
	S-adenosyl-L-methionine-dependent methyltransferase	Dh_12703	38.8494	0.150551	8.0115	↑	1.44592e-05	0.000116443	49.8188	0.181231	8.10272	↑	0.000127312	0.00129443	methyltransferase, putative, expressed	sp|Q8H118|PMT1_ARATH Probable methyltransferase PMT1 OS=Arabidopsis thaliana GN=At3g23300 PE=2 SV=2	S-adenosyl-L-methionine-dependent methyltransferases superfamily protein	S-adenosyl-L-methionine-dependent methyltransferases superfamily protein	Os10g0477100 [Oryza sativa Japonica Group]	--	MDP0000277077 Mdo Malus domestica S-adenosyl-L-methionine-depen...	--
	S-adenosyl-L-methionine-dependent methyltransferase	Dh_12704	46.8493	0.150749	8.27973	↑	4.27844e-06	4.26348e-05	26.8199	0.180119	7.21821	↑	0.00406644	0.0186841	methyltransferase, putative, expressed	sp|Q8H118|PMT1_ARATH Probable methyltransferase PMT1 OS=Arabidopsis thaliana GN=At3g23300 PE=2 SV=2	S-adenosyl-L-methionine-dependent methyltransferases superfamily protein	S-adenosyl-L-methionine-dependent methyltransferases superfamily protein	hypothetical protein SORBIDRAFT_01g019320 [Sorghum bicolor]	--	MDP0000277077 Mdo Malus domestica S-adenosyl-L-methionine-depen...	--
	S-adenosyl-L-methionine-dependent methyltransferase	Dh_12758	104.849	0.151285	9.43682	↑	7.07851e-09	2.4568e-07	106.165	2.83536	5.22663	↑	7.45779e-06	0.000135173	methyltransferase, putative, expressed	sp|Q93YV7|PMT3_ARATH Probable methyltransferase PMT3 OS=Arabidopsis thaliana GN=At4g14360 PE=2 SV=1	S-adenosyl-L-methionine-dependent methyltransferases superfamily protein	S-adenosyl-L-methionine-dependent methyltransferases superfamily protein	PREDICTED: probable methyltransferase PMT8-like [Brachypodium distachyon]	--	MDP0000277077 Mdo Malus domestica S-adenosyl-L-methionine-depen...	--
	S-adenosyl-L-methionine-dependent methyltransferase	Dh_13024	10.8524	0.147649	6.19969	↑	0.0140787	0.0341808	11.8228	0.177164	6.06035	↑	0.0219002	0.0619126	methyltransferase, putative, expressed	sp|Q6AXU8|METL6_RAT Methyltransferase-like protein 6 OS=Rattus norvegicus GN=Mettl6 PE=2 SV=1	S-adenosyl-L-methionine-dependent methyltransferases superfamily protein	S-adenosyl-L-methionine-dependent methyltransferases superfamily protein	PREDICTED: uncharacterized protein LOC100844747 [Brachypodium distachyon]	METTL6; methyltransferase-like protein 6 [EC:2.1.1.-]	--	KOG2361 Predicted methyltransferase
	S-adenosyl-L-methionine-dependent methyltransferase	Dh_14482	46.8483	3.15166	3.89381	↑	0.000343491	0.00158933	67.8184	0.18158	8.54493	↑	1.34468e-05	0.000212412	methyltransferase, putative, expressed	sp|B9DFI7|PMT2_ARATH Probable methyltransferase PMT2 OS=Arabidopsis thaliana GN=At1g26850 PE=2 SV=2	S-adenosyl-L-methionine-dependent methyltransferases superfamily protein	S-adenosyl-L-methionine-dependent methyltransferases superfamily protein	PREDICTED: probable methyltransferase PMT2-like isoform X2 [Setaria italica]	--	MDP0000277077 Mdo Malus domestica S-adenosyl-L-methionine-depen...	--
	S-adenosyl-L-methionine-dependent methyltransferase	Dh_14695	38.8645	3.1355	3.63169	↑	0.000977184	0.0038197	46.228	2.77204	4.05974	↑	0.00171843	0.0098589	expressed_protein	sp|Q8BZG5|RRNAD_MOUSE Protein RRNAD1 OS=Mus musculus GN=Rrnad1 PE=2 SV=1	S-adenosyl-L-methionine-dependent methyltransferases superfamily protein	S-adenosyl-L-methionine-dependent methyltransferases superfamily protein	Os12g0610500 [Oryza sativa Japonica Group]	--	--	KOG2651 rRNA adenine N-6-methyltransferase
	S-adenosyl-L-methionine-dependent methyltransferase	Dh_15748	84.8488	0.151183	9.13246	↑	4.09326e-08	1.02297e-06	62.8185	0.181503	8.43506	↑	2.69459e-05	0.000375428	dehydration response related protein, putative, expressed	sp|Q9C9Q8|PMTT_ARATH Probable pectin methyltransferase QUA2 OS=Arabidopsis thaliana GN=QUA2 PE=1 SV=2	S-adenosyl-L-methionine-dependent methyltransferases superfamily protein	S-adenosyl-L-methionine-dependent methyltransferases superfamily protein	hypothetical protein SORBIDRAFT_01g019320 [Sorghum bicolor]	--	MDP0000277077 Mdo Malus domestica S-adenosyl-L-methionine-depen...	--
	S-adenosyl-L-methionine-dependent methyltransferase	Dh_17029	35.8495	0.150454	7.89649	↑	2.24824e-05	0.000165126	37.8192	0.180817	7.70844	↑	0.000621965	0.00451019	--	sp|Q07G10|ALKB8_XENTR Alkylated DNA repair protein alkB homolog 8 OS=Xenopus tropicalis GN=alkbh8 PE=2 SV=2	S-adenosyl-L-methionine-dependent methyltransferases superfamily protein	S-adenosyl-L-methionine-dependent methyltransferases superfamily protein	PREDICTED: alkylated DNA repair protein alkB homolog 8-like [Setaria italica]	ALKBH8; alkylated DNA repair protein alkB homolog 8 [EC:1.14.11.- 2.1.1.229]	--	KOG1331 Predicted methyltransferase
	S-adenosyl-L-methionine-dependent methyltransferase	Dh_17471	29.8498	0.150203	7.63466	↑	7.44607e-05	0.000440021	19.8207	0.179282	6.78864	↑	0.0141459	0.0454822	methyltransferase, putative, expressed	sp|Q93W95|PMTD_ARATH Probable methyltransferase PMT13 OS=Arabidopsis thaliana GN=At4g00740 PE=2 SV=1	S-adenosyl-L-methionine-dependent methyltransferases superfamily protein	S-adenosyl-L-methionine-dependent methyltransferases superfamily protein	PREDICTED: probable methyltransferase PMT13-like [Oryza brachyantha]	--	MDP0000277077 Mdo Malus domestica S-adenosyl-L-methionine-depen...	--
	S-adenosyl-L-methionine-dependent methyltransferase	Dh_18830	30.8497	0.150252	7.68173	↑	7.44607e-05	0.000440021	23.8202	0.179819	7.0495	↑	0.00744743	0.0296629	methyltransferase domain containing protein, putative, expressed	sp|Q5JNC0|COQ5_ORYSJ 2-methoxy-6-polyprenyl-1,4-benzoquinol methylase, mitochondrial OS=Oryza sativa subsp. japonica GN=COQ5 PE=2 SV=1	S-adenosyl-L-methionine-dependent methyltransferases superfamily protein	S-adenosyl-L-methionine-dependent methyltransferases superfamily protein	PREDICTED: 2-methoxy-6-polyprenyl-1,4-benzoquinol methylase, mitochondrial-like [Oryza brachyantha]	COQ5; 2-methoxy-6-polyprenyl-1,4-benzoquinol methylase [EC:2.1.1.201]	MDP0000252095 Mdo Malus domestica KNOTTED-like from Arabidopsis...	KOG1540 Ubiquinone biosynthesis methyltransferase COQ5
	S-adenosyl-L-methionine-dependent methyltransferase	Dh_19348	10.8524	0.147649	6.19969	↑	0.0140787	0.0341808	21.8204	0.179574	6.92495	↑	0.0102151	0.0365887	methyltransferase, putative, expressed	sp|Q9SZX8|PMTH_ARATH Probable methyltransferase PMT17 OS=Arabidopsis thaliana GN=At4g10440 PE=3 SV=1	S-adenosyl-L-methionine-dependent methyltransferases superfamily protein	S-adenosyl-L-methionine-dependent methyltransferases superfamily protein	hypothetical protein SORBIDRAFT_10g000440 [Sorghum bicolor]	--	--	--
	S-adenosyl-L-methionine-dependent methyltransferase	Dh_20261	17.8508	0.149207	6.90253	↑	0.00140897	0.00508136	11.8228	0.177164	6.06035	↑	0.0219002	0.0619126	methyltransferase, putative, expressed	sp|Q93YV7|PMT3_ARATH Probable methyltransferase PMT3 OS=Arabidopsis thaliana GN=At4g14360 PE=2 SV=1	S-adenosyl-L-methionine-dependent methyltransferases superfamily protein	S-adenosyl-L-methionine-dependent methyltransferases superfamily protein	Os10g0477100 [Oryza sativa Japonica Group]	--	--	--
	S-adenosyl-L-methionine-dependent methyltransferase	Dh_22816	43.9719	6.02813	2.8668	↑	0.00212562	0.00720005	49.0301	11.9699	2.03426	↑	0.0264292	0.0719313	methyltransferase, putative, expressed	sp|Q94KE1|PMTA_ARATH Probable methyltransferase PMT10 OS=Arabidopsis thaliana GN=At1g77260 PE=2 SV=1	S-adenosyl-L-methionine-dependent methyltransferases superfamily protein	S-adenosyl-L-methionine-dependent methyltransferases superfamily protein	PREDICTED: probable methyltransferase PMT11-like [Oryza brachyantha]	--	MDP0000277077 Mdo Malus domestica S-adenosyl-L-methionine-depen...	--
	S-adenosyl-L-methionine-dependent methyltransferase	Dh_24605	20.8504	0.149561	7.1232	↑	0.000726851	0.00290629	24.3167	2.68335	3.17984	↑	0.0381992	0.0925842	SAM dependent carboxyl methyltransferase, putative, expressed	sp|Q6XMI3|BSMT1_ARATH Salicylate/benzoate carboxyl methyltransferase OS=Arabidopsis thaliana GN=BSMT1 PE=1 SV=1	S-adenosyl-L-methionine-dependent methyltransferases superfamily protein	S-adenosyl-L-methionine-dependent methyltransferases superfamily protein	PREDICTED: jasmonate O-methyltransferase-like [Brachypodium distachyon]	E2.1.1.141; jasmonate O-methyltransferase [EC:2.1.1.141]	EMT20798 Ata Aegilops tauschii MYB_related family protein	--
	S-adenosyl-L-methionine-dependent methyltransferase	Dh_24863	136.849	0.151387	9.82012	↑	6.56996e-09	2.36965e-07	20.8206	0.179435	6.85841	↑	0.0141459	0.0454822	methyltransferase, putative, expressed	sp|B9DFI7|PMT2_ARATH Probable methyltransferase PMT2 OS=Arabidopsis thaliana GN=At1g26850 PE=2 SV=2	S-adenosyl-L-methionine-dependent methyltransferases superfamily protein	S-adenosyl-L-methionine-dependent methyltransferases superfamily protein	PREDICTED: probable methyltransferase PMT2-like [Oryza brachyantha]	--	MDP0000277077 Mdo Malus domestica S-adenosyl-L-methionine-depen...	--
	S-adenosyl-L-methionine-dependent methyltransferase	Dh_25167	137.273	20.7266	2.7275	↑	0.000520776	0.00227564	361.415	61.5848	2.55301	↑	0.000600345	0.00443132	spermidine synthase, putative, expressed	sp|Q9S7X6|ACL5_ARATH Thermospermine synthase ACAULIS5 OS=Arabidopsis thaliana GN=ACL5 PE=1 SV=1	S-adenosyl-L-methionine-dependent methyltransferases superfamily protein	S-adenosyl-L-methionine-dependent methyltransferases superfamily protein	PREDICTED: thermospermine synthase ACAULIS5-like [Setaria italica]	ACL5; thermospermine synthase [EC:2.5.1.79]	--	KOG1562 Spermidine synthase
	S-adenosyl-L-methionine-dependent methyltransferase	Dh_25576	67.849	0.151048	8.81117	↑	2.57175e-07	4.42044e-06	50.4147	7.58528	2.73257	↑	0.00745943	0.029671	methyltransferase, putative, expressed	sp|Q9LZA4|PMT7_ARATH Probable methyltransferase PMT7 OS=Arabidopsis thaliana GN=At5g04060 PE=2 SV=1	S-adenosyl-L-methionine-dependent methyltransferases superfamily protein	S-adenosyl-L-methionine-dependent methyltransferases superfamily protein	PREDICTED: probable methyltransferase PMT7-like [Oryza brachyantha]	--	MDP0000277077 Mdo Malus domestica S-adenosyl-L-methionine-depen...	--
	S-adenosyl-L-methionine-dependent methyltransferase	Dh_25682	125.024	14.9757	3.06152	↑	0.00018685	0.000968371	162.644	40.3559	2.01087	↑	0.00793685	0.031309	dehydration response related protein, putative, expressed	sp|Q9C884|PMTI_ARATH Probable methyltransferase PMT18 OS=Arabidopsis thaliana GN=At1g33170 PE=2 SV=1	S-adenosyl-L-methionine-dependent methyltransferases superfamily protein	S-adenosyl-L-methionine-dependent methyltransferases superfamily protein	PREDICTED: probable methyltransferase PMT18-like isoform X2 [Setaria italica]	--	--	--
	S-adenosyl-L-methionine-dependent methyltransferase	Dh_25754	14.8513	0.148714	6.6419	↑	0.00416566	0.0123391	15.8215	0.178482	6.46997	↑	0.00922396	0.0340091	tRNA methyltransferase, putative	sp|C5XX79|TRM5_SORBI tRNA (guanine(37)-N1)-methyltransferase OS=Sorghum bicolor GN=Sb04g025390 PE=3 SV=1	S-adenosyl-L-methionine-dependent methyltransferases superfamily protein	S-adenosyl-L-methionine-dependent methyltransferases superfamily protein	PREDICTED: tRNA (guanine(37)-N1)-methyltransferase-like isoform X1 [Setaria italica]	--	--	KOG2078 tRNA modification enzyme
	S-adenosyl-L-methionine-dependent methyltransferase	Dh_28137	45.8493	0.150728	8.24881	↑	4.27844e-06	4.26348e-05	62.8185	0.181503	8.43506	↑	2.69459e-05	0.000375428	methyltransferase, putative, expressed	sp|Q8L7V3|PMTQ_ARATH Probable methyltransferase PMT26 OS=Arabidopsis thaliana GN=At5g64030 PE=2 SV=1	S-adenosyl-L-methionine-dependent methyltransferases superfamily protein	S-adenosyl-L-methionine-dependent methyltransferases superfamily protein	Os04g0692400 [Oryza sativa Japonica Group]	--	MDP0000277077 Mdo Malus domestica S-adenosyl-L-methionine-depen...	--
	S-adenosyl-L-methionine-dependent methyltransferase	Dh_29119	19.8505	0.149455	7.05333	↑	0.000726851	0.00290629	40.8191	0.180943	7.81756	↑	0.000385253	0.00308711	NOL1/NOP2/sun family protein, putative, expressed	sp|Q1HFZ0|NSUN2_MOUSE tRNA (cytosine(34)-C(5))-methyltransferase OS=Mus musculus GN=Nsun2 PE=1 SV=2	S-adenosyl-L-methionine-dependent methyltransferases superfamily protein	S-adenosyl-L-methionine-dependent methyltransferases superfamily protein	PREDICTED: multisite-specific tRNA:(cytosine-C(5))-methyltransferase-like [Setaria italica]	--	--	KOG2198 tRNA cytosine-5-methylases and related enzymes of the NOL1/NOP2/sun superfamily
	S-adenosyl-L-methionine-dependent methyltransferase	Dh_29603	29.8498	0.150203	7.63466	↑	7.44607e-05	0.000440021	53.8187	0.181328	8.21336	↑	6.91332e-05	0.000797137	methyltransferase, putative, expressed	sp|B9DFI7|PMT2_ARATH Probable methyltransferase PMT2 OS=Arabidopsis thaliana GN=At1g26850 PE=2 SV=2	S-adenosyl-L-methionine-dependent methyltransferases superfamily protein	S-adenosyl-L-methionine-dependent methyltransferases superfamily protein	Os03g0379100 [Oryza sativa Japonica Group]	--	MDP0000277077 Mdo Malus domestica S-adenosyl-L-methionine-depen...	--
	S-adenosyl-L-methionine-dependent methyltransferase	Dh_31240	29.8498	0.150203	7.63466	↑	7.44607e-05	0.000440021	24.8201	0.179927	7.10795	↑	0.00547934	0.0237746	dehydration response related protein, putative, expressed	sp|Q94II3|PMTL_ARATH Probable methyltransferase PMT21 OS=Arabidopsis thaliana GN=ERD3 PE=2 SV=1	S-adenosyl-L-methionine-dependent methyltransferases superfamily protein	S-adenosyl-L-methionine-dependent methyltransferases superfamily protein	PREDICTED: probable methyltransferase PMT20-like [Oryza brachyantha]	--	MDP0000277077 Mdo Malus domestica S-adenosyl-L-methionine-depen...	--
	S-adenosyl-L-methionine-dependent methyltransferase	Dh_32105	17.8508	0.149207	6.90253	↑	0.00140897	0.00508136	147.15	2.84989	5.69024	↑	6.05924e-07	1.82794e-05	dehydration response related protein, putative, expressed	sp|Q94II3|PMTL_ARATH Probable methyltransferase PMT21 OS=Arabidopsis thaliana GN=ERD3 PE=2 SV=1	S-adenosyl-L-methionine-dependent methyltransferases superfamily protein	S-adenosyl-L-methionine-dependent methyltransferases superfamily protein	PREDICTED: probable methyltransferase PMT20-like [Oryza brachyantha]	--	MDP0000277077 Mdo Malus domestica S-adenosyl-L-methionine-depen...	--
	S-adenosyl-L-methionine-dependent methyltransferase	Dh_32120	37.8495	0.15052	7.97417	↑	1.79859e-05	0.000139141	46.8189	0.181147	8.01378	↑	0.000157376	0.00151656	dehydration response related protein, putative, expressed	sp|Q94II3|PMTL_ARATH Probable methyltransferase PMT21 OS=Arabidopsis thaliana GN=ERD3 PE=2 SV=1	S-adenosyl-L-methionine-dependent methyltransferases superfamily protein	S-adenosyl-L-methionine-dependent methyltransferases superfamily protein	PREDICTED: probable methyltransferase PMT20-like [Oryza brachyantha]	--	MDP0000277077 Mdo Malus domestica S-adenosyl-L-methionine-depen...	--
	S-adenosyl-L-methionine-dependent methyltransferase	Dh_17617	85.8488	0.151189	9.1493	↑	3.63334e-08	9.28251e-07	429.818	0.1824	11.2024	↑	2.54987e-12	6.51656e-10	methyltransferase, putative, expressed	--	--	S-adenosyl-L-methionine-dependent methyltransferases superfamily protein	PREDICTED: probable methyltransferase PMT26-like [Oryza brachyantha]	--	--	--
	S-adenosyl-L-methionine-dependent methyltransferase	Dh_18380	61.8955	6.10446	3.3419	↑	0.000600932	0.00255664	159.582	29.4182	2.43951	↑	0.00192757	0.0107895	dehydration response related protein, putative, expressed	--	--	S-adenosyl-L-methionine-dependent methyltransferases superfamily protein	PREDICTED: probable methyltransferase PMT20-like [Oryza brachyantha]	--	--	--
	S-adenosyl-L-methionine-dependent methyltransferase	Dh_19169	55.8353	3.16473	4.14102	↑	0.00011434	0.000639553	76.8183	0.181693	8.7238	↑	6.00382e-06	0.000113837	methyltransferase, putative, expressed	--	--	S-adenosyl-L-methionine-dependent methyltransferases superfamily protein	PREDICTED: probable methyltransferase PMT26-like [Setaria italica]	--	--	--
	S-adenosyl-L-methionine-dependent methyltransferase	Dh_25168	22.8503	0.149747	7.25354	↑	0.000390825	0.00176292	23.8202	0.179819	7.0495	↑	0.00744743	0.0296629	methyltransferase, putative, expressed	--	--	S-adenosyl-L-methionine-dependent methyltransferases superfamily protein	PREDICTED: probable methyltransferase PMT26-like [Setaria italica]	--	MDP0000277077 Mdo Malus domestica S-adenosyl-L-methionine-depen...	--
(D) Transcription factors															--	--	--	--	--	--	--	--
	GRAS family TF	Dh_14277	9.85275	0.147254	6.06415	↑	0.0219002	0.0493027	72.8184	0.181646	8.64703	↑	8.23e-06	0.000144973	gibberellin response modulator protein, putative, expressed	sp|Q8GVE1|CIGR2_ORYSJ Chitin-inducible gibberellin-responsive protein 2 OS=Oryza sativa subsp. japonica GN=CIGR2 PE=2 SV=1	GRAS family transcription factor	scarecrow-like 5	Os07g0583600 [Oryza sativa Japonica Group]	--	ObartAA03S_FGP27435 Oba Oryza barthii GRAS family protein	--
	GRAS family TF	Dh_16054	66.849	0.151038	8.78985	↑	2.57e-07	4.42e-06	18.8209	0.179113	6.71532	↑	0.0197869	0.0591688	chitin-inducible gibberellin-responsive protein, putative, expressed	sp|Q69VG1|CIGR1_ORYSJ Chitin-inducible gibberellin-responsive protein 1 OS=Oryza sativa subsp. japonica GN=CIGR1 PE=2 SV=1	--	GRAS family transcription factor	Os07g0545800 [Oryza sativa Japonica Group]	--	OpuncBB_FGP26778 Opu Oryza punctata GRAS family protein	--
	GRAS family TF	Dh_1760	80.3218	1.67819	5.58081	↑	2.43e-06	2.75e-05	57.8186	0.181412	8.31612	↑	4.69e-05	0.000586825	ZOS1-16 - C2H2 zinc finger protein, expressed	sp|O80933|SCL9_ARATH Scarecrow-like protein 9 OS=Arabidopsis thaliana GN=SCL9 PE=2 SV=1	GRAS family transcription factor	SCARECROW-like 14	SCARECROW-like protein [Zea mays]	--	PH01000054G0400 Phe Phyllostachys heterocycla GRAS family protein	--
	GRAS family TF	Dh_17762	64.1144	15.8856	2.01293	↑	0.013664	0.0338864	86.1551	7.84486	3.45712	↑	0.000368942	0.00305494	scarecrow, putative, expressed	sp|O81316|SCL6_ARATH Scarecrow-like protein 6 OS=Arabidopsis thaliana GN=SCL6 PE=1 SV=1	GRAS family transcription factor	GRAS family transcription factor	hypothetical protein [Zea mays]Length=721	--	PH01001692G0030 Phe Phyllostachys heterocycla GRAS family protein	--
	GRAS family TF	Dh_2271	114.074	14.9255	2.93412	↑	0.000350498	0.00162006	215.027	36.9733	2.53996	↑	0.000976137	0.00649743	gibberellin response modulator protein, putative, expressed	sp|Q8GVE1|CIGR2_ORYSJ Chitin-inducible gibberellin-responsive protein 2 OS=Oryza sativa subsp. japonica GN=CIGR2 PE=2 SV=1	GRAS family transcription factor	scarecrow-like 5	Os07g0583600 [Oryza sativa Japonica Group]	--	OpuncBB_FGP27009 Opu Oryza punctata GRAS family protein	--
	GRAS family TF	Dh_24568	17.3768	1.62315	3.42029	↑	0.0222081	0.0497974	22.8203	0.179702	6.98857	↑	0.00744743	0.0296629	gibberellin response modulator protein, putative, expressed	sp|Q9LDL7|PAT1_ARATH Scarecrow-like transcription factor PAT1 OS=Arabidopsis thaliana GN=PAT1 PE=2 SV=1	GRAS family transcription factor	GRAS family transcription factor	PREDICTED: chitin-inducible gibberellin-responsive protein 2-like [Brachypodium distachyon]	--	PH01001197G0410 Phe Phyllostachys heterocycla GRAS family protein	--
	GRAS family TF	Dh_24723	14.8513	0.148714	6.6419	↑	0.00416566	0.0123391	14.8218	0.178217	6.37794	↑	0.00922396	0.0340091	scarecrow, putative, expressed	sp|O81316|SCL6_ARATH Scarecrow-like protein 6 OS=Arabidopsis thaliana GN=SCL6 PE=1 SV=1	GRAS family transcription factor	GRAS family transcription factor	PREDICTED: scarecrow-like protein 6-like [Setaria italica]	--	PH01000639G0140 Phe Phyllostachys heterocycla GRAS family protein	--
	GRAS family TF	Dh_4973	33.8496	0.15038	7.81438	↑	3.57e-05	0.000241558	231.308	10.6916	4.43527	↑	1.05e-06	2.87e-05	chitin-inducible gibberellin-responsive protein, putative, expressed	sp|Q9SDQ3|SCL1_ARATH Scarecrow-like protein 1 OS=Arabidopsis thaliana GN=SCL1 PE=2 SV=1	SCARECROW-like 1	SCARECROW-like 1	PREDICTED: scarecrow-like protein 1-like [Brachypodium distachyon]	--	PH01000317G0520 Phe Phyllostachys heterocycla GRAS family protein	--
	GRAS family TF	Dh_5906	48.8492	0.150789	8.33966	↑	2.94e-06	3.2e-05	80.6396	5.36043	3.91107	↑	0.000294417	0.00252673	gibberellin response modulator protein, putative, expressed	sp|Q8GVE1|CIGR2_ORYSJ Chitin-inducible gibberellin-responsive protein 2 OS=Oryza sativa subsp. japonica GN=CIGR2 PE=2 SV=1	--	scarecrow-like 5	Os07g0583600 [Oryza sativa Japonica Group]	--	PH01001245G0190 Phe Phyllostachys heterocycla GRAS family protein	--
	GRAS family TF	Dh_7215	63.849	0.151006	8.72391	↑	4e-07	6.39e-06	142.543	5.45663	4.70725	↑	5.37e-06	0.00010427	chitin-inducible gibberellin-responsive protein, putative, expressed	sp|Q69VG1|CIGR1_ORYSJ Chitin-inducible gibberellin-responsive protein 1 OS=Oryza sativa subsp. japonica GN=CIGR1 PE=2 SV=1	GRAS family transcription factor	GRAS family transcription factor	PREDICTED: chitin-inducible gibberellin-responsive protein 1-like [Setaria italica]	--	PH01000656G0710 Phe Phyllostachys heterocycla GRAS family protein	--
	GRAS family TF	Dh_8162	24.8501	0.149903	7.37308	↑	0.00021796	0.00107077	13.8221	0.177915	6.27965	↑	0.0140787	0.0454822	gibberellin response modulator protein, putative, expressed	sp|Q8GVE1|CIGR2_ORYSJ Chitin-inducible gibberellin-responsive protein 2 OS=Oryza sativa subsp. japonica GN=CIGR2 PE=2 SV=1	--	scarecrow-like 5	PREDICTED: chitin-inducible gibberellin-responsive protein 2-like isoform X3 [Oryza brachyantha]	--	PH01001498G0180 Phe Phyllostachys heterocycla GRAS family protein	--
	GRAS family TF	Dh_9221	59.849	0.150959	8.63103	↑	6.35e-07	9.2e-06	39.8191	0.180903	7.7821	↑	0.000488131	0.0036947	chitin-inducible gibberellin-responsive protein, putative, expressed	sp|Q69VG1|CIGR1_ORYSJ Chitin-inducible gibberellin-responsive protein 1 OS=Oryza sativa subsp. japonica GN=CIGR1 PE=2 SV=1	--	GRAS family transcription factor	Os07g0545800 [Oryza sativa Japonica Group]	--	PH01000656G0710 Phe Phyllostachys heterocycla GRAS family protein	--
	GRAS family TF	Dh_9456	28.8498	0.150151	7.586	↑	9.64e-05	0.000546814	36.8192	0.180771	7.67016	↑	0.000797167	0.00544934	ZOS1-16 - C2H2 zinc finger protein, expressed	sp|P0C883|SCL33_ARATH Scarecrow-like protein 33 OS=Arabidopsis thaliana GN=SCL33 PE=1 SV=1	GRAS family transcription factor	SCARECROW-like 14	Os01g0842200 [Oryza sativa Japonica Group]	--	PH01000374G0830 Phe Phyllostachys heterocycla GRAS family protein	--
	GRAS family TF	Dh_30518	23.36	1.63996	3.83231	↑	0.00583707	0.0166173	10.8233	0.17669	5.93678	↑	0.0347826	0.0861296	--	--	--	SCARECROW-like 14	PREDICTED: scarecrow-like protein 14-like [Oryza brachyantha]	--	OB01G45620.1 Obr Oryza brachyantha GRAS family protein	--
	GRAS family TF	Dh_31917	15.8511	0.148898	6.73411	↑	0.00286389	0.00919875	12.8224	0.177567	6.17416	↑	0.0219002	0.0619126	--	--	--	SCARECROW-like 14	PREDICTED: scarecrow-like protein 9-like [Oryza brachyantha]	--	OB04G30360.1 Obr Oryza brachyantha GRAS family protein	--
	GRAS family TF	Dh_30112	40.8494	0.150608	8.08338	↑	9.48e-06	8.2e-05	28.8197	0.180285	7.32064	↑	0.00304285	0.0150623	ZOS1-16 - C2H2 zinc finger protein, expressed	sp|Q9XE58|SCL14_ARATH Scarecrow-like protein 14 OS=Arabidopsis thaliana GN=SCL14 PE=2 SV=2	SCARECROW-like 14	SCARECROW-like 14	Os04g0590400 [Oryza sativa Japonica Group]	--	MLOC_2933.1 Hvu Hordeum vulgare GRAS family protein	--
	GRAS family TF	Dh_26402	62.8275	3.17248	4.30771	↑	4.85e-05	0.000313284	51.9583	12.0417	2.10931	↑	0.0202026	0.0599425	GRAS family transcription factor domain containing protein, expressed	sp|Q8W127|SLN1_HORVU DELLA protein SLN1 OS=Hordeum vulgare GN=SLN1 PE=1 SV=1	GRAS family transcription factor family protein	GRAS family transcription factor family protein	PREDICTED: DELLA protein DWARF8-like [Brachypodium distachyon]	--	PH01190367G0010 Phe Phyllostachys heterocycla GRAS family protein	--
	GRAS family TF	Dh_28115	28.8498	0.150151	7.586	↑	9.64e-05	0.000546814	43.3061	9.69391	2.15942	↑	0.0362528	0.0890613	GRAS family transcription factor domain containing protein, expressed	sp|Q8W127|SLN1_HORVU DELLA protein SLN1 OS=Hordeum vulgare GN=SLN1 PE=1 SV=1	GRAS family transcription factor family protein	GRAS family transcription factor family protein	PREDICTED: DELLA protein DWARF8-like [Brachypodium distachyon]	--	MLOC_67940.3 Hvu Hordeum vulgare GRAS family protein	--
	E2F	Dh_286	12.8517	0.148262	6.43767	↑	0.00614931	0.0170903	16.8213	0.178716	6.55647	↑	0.0279694	0.0733772	transposon protein, putative, CACTA, En/Spm sub-class, expressed	sp|Q9FV71|E2FB_ARATH Transcription factor E2FB OS=Arabidopsis thaliana GN=E2FB PE=1 SV=1	E2F transcription factor 3	E2F transcription factor 1	Os04g0112200 [Oryza sativa Japonica Group]	E2F3; transcription factor E2F3	PH01001688G0260 Phe Phyllostachys heterocycla E2F/DP family pro...	KOG2577 Transcription factor E2F/dimerization partner (TDP)
	ARF	Dh_292	108.849	0.151301	9.49069	↑	4.77e-09	1.87e-07	76.1846	2.81541	4.75808	↑	7.38e-05	0.000844828	auxin response factor, putative, expressed	sp|Q5JK20|ARFD_ORYSJ Auxin response factor 4 OS=Oryza sativa subsp. japonica GN=ARF4 PE=2 SV=1	--	auxin response factor 2	Os01g0927600 [Oryza sativa Japonica Group]	--	PH01002160G0180 Phe Phyllostachys heterocycla ARF family protein	--
	ARF	Dh_293	111.317	1.68292	6.04757	↑	1.82e-07	3.43e-06	74.8183	0.18167	8.68593	↑	7.02e-06	0.000127797	auxin response factor, putative, expressed	sp|Q5JK20|ARFD_ORYSJ Auxin response factor 4 OS=Oryza sativa subsp. japonica GN=ARF4 PE=2 SV=1	--	auxin response factor 2	Os01g0927600 [Oryza sativa Japonica Group]	--	PH01002160G0180 Phe Phyllostachys heterocycla ARF family protein	--
	ARF	Dh_1147	198.52	43.4804	2.19085	↑	0.00293758	0.00942014	1041.72	80.2784	3.69781	↑	1.04e-06	2.85e-05	auxin response factor, putative, expressed	sp|Q6YZW0|ARFU_ORYSJ Auxin response factor 21 OS=Oryza sativa subsp. japonica GN=ARF21 PE=2 SV=2	Transcriptional factor B3 family protein / auxin-responsive factor AUX/IAA-related	auxin response factor 6	Os08g0520500, partial [Oryza sativa Japonica Group]	--	Bradi3g40437.2 Bdi Brachypodium distachyon ARF family protein	--
	ARF	Dh_1190	668.108	10.8925	5.93868	↑	1.62e-11	2.22e-09	303.532	58.4685	2.37612	↑	0.0013305	0.00812619	auxin response factor, putative, expressed	sp|Q2R3F5|ARFW_ORYSJ Auxin response factor 23 OS=Oryza sativa subsp. japonica GN=ARF23 PE=1 SV=2	--	auxin response factor 2	PREDICTED: auxin response factor 23-like [Oryza brachyantha]	--	OB11G21910.1 Obr Oryza brachyantha ARF family protein	--
	ARF	Dh_2130	86.81	3.19004	4.76621	↑	4.28e-06	4.26e-05	81.1803	2.8197	4.84751	↑	4.85e-05	0.000603523	auxin response factor, putative, expressed	sp|A3B9A0|ARFP_ORYSJ Auxin response factor 16 OS=Oryza sativa subsp. japonica GN=ARF16 PE=2 SV=1	auxin response factor 19	Transcriptional factor B3 family protein / auxin-responsive factor AUX/IAA-related	PREDICTED: auxin response factor 16-like [Brachypodium distachyon]	K14486, ARF; auxin response factor	EMS50406 Tur Triticum urartu ARF family protein	--
	ARF	Dh_2602	88.8488	0.151207	9.19869	↑	2.87e-08	7.66e-07	42.819	0.181017	7.88598	↑	0.000305695	0.00257898	auxin response factor, putative, expressed	sp|Q2QM84|ARFY_ORYSJ Auxin response factor 25 OS=Oryza sativa subsp. japonica GN=ARF25 PE=2 SV=1	auxin response factor 6	auxin response factor 8	PREDICTED: auxin response factor 25-like [Oryza brachyantha]	--	PH01000183G0570 Phe Phyllostachys heterocycla ARF family protein	--
	ARF	Dh_3543	56.3289	1.67112	5.07498	↑	3.09e-05	0.000217162	37.5994	7.40056	2.34501	↑	0.0281231	0.0736401	auxin response factor 15, putative, expressed	sp|Q8S985|ARFO_ORYSJ Auxin response factor 15 OS=Oryza sativa subsp. japonica GN=ARF15 PE=2 SV=1	--	auxin response factor 4	PREDICTED: auxin response factor 15-like isoform X2 [Setaria italica]	--	PH01000046G0220 Phe Phyllostachys heterocycla ARF family protein	--
	ARF	Dh_4075	27.8499	0.150096	7.53565	↑	0.000125561	0.000685392	31.8195	0.180495	7.46181	↑	0.00174368	0.0098589	auxin response factor, putative, expressed	sp|Q5JMM1|ARFC_ORYSJ Auxin response factor 3 OS=Oryza sativa subsp. japonica GN=ARF3 PE=2 SV=1	Transcriptional factor B3 family protein / auxin-responsive factor AUX/IAA-related	Transcriptional factor B3 family protein / auxin-responsive factor AUX/IAA-related	PREDICTED: auxin response factor 3-like [Brachypodium distachyon]	--	PH01000277G0820 Phe Phyllostachys heterocycla ARF family protein	--
	ARF	Dh_5803	183.785	3.21543	5.83686	↑	9.45e-09	3.11e-07	57.2072	2.79281	4.35641	↑	0.000481147	0.0036947	auxin response factor, putative, expressed	sp|Q258Y5|ARFL_ORYSI Auxin response factor 12 OS=Oryza sativa subsp. indica GN=ARF12 PE=3 SV=1	--	auxin response factor 6	Os04g0671900 [Oryza sativa Japonica Group]	--	LOC_Os04g57610.1 Osj Oryza sativa Japonica Group auxin response...	--
	ARF	Dh_5804	168.849	0.15145	10.1227	↑	1.03e-09	6.51e-08	44.7972	5.20277	3.10606	↑	0.00396476	0.0186841	auxin response factor, putative, expressed	sp|Q258Y5|ARFL_ORYSI Auxin response factor 12 OS=Oryza sativa subsp. indica GN=ARF12 PE=3 SV=1	--	auxin response factor 6	hypothetical protein SORBIDRAFT_06g032500 [Sorghum bicolor]	--	Sobic.006G262100.1.p Sbi Sorghum bicolor ARF family protein	--
	ARF	Dh_6523	100.881	9.11895	3.46764	↑	7.81e-05	0.000460659	61.0033	9.99672	2.60936	↑	0.00673261	0.0282359	auxin response factor 6, putative, expressed	sp|Q6H6V4|ARFF_ORYSJ Auxin response factor 6 OS=Oryza sativa subsp. japonica GN=ARF6 PE=1 SV=1	auxin response factor 6	auxin response factor 6	Os02g0164900 [Oryza sativa Japonica Group]	--	PH01000093G0670 Phe Phyllostachys heterocycla ARF family protein	--
	ARF	Dh_6577	9.85275	0.147254	6.06415	↑	0.0219002	0.0493027	16.8213	0.178716	6.55647	↑	0.0279694	0.0733772	auxin response factor 19, putative, expressed	sp|Q0D9R7|ARFS_ORYSJ Auxin response factor 19 OS=Oryza sativa subsp. japonica GN=ARF19 PE=2 SV=2	Transcriptional factor B3 family protein / auxin-responsive factor AUX/IAA-related	Transcriptional factor B3 family protein / auxin-responsive factor AUX/IAA-related	Os06g0702600 [Oryza sativa Japonica Group]	--	BGIOSGA023559-PA Osi Oryza sativa Indica Group ARF family protein	--
	ARF	Dh_7134	28.8498	0.150151	7.586	↑	9.64e-05	0.000546814	135.004	7.99593	4.07759	↑	1.71e-05	0.000260914	auxin response factor 1, putative, expressed	sp|Q5NB85|ARFA_ORYSJ Auxin response factor 1 OS=Oryza sativa subsp. japonica GN=ARF1 PE=2 SV=1	auxin response factor 11	auxin response factor 11	PREDICTED: auxin response factor 1-like [Oryza brachyantha]	K14486, ARF; auxin response factor	PH01000626G0040 Phe Phyllostachys heterocycla ARF family protein	--
	ARF	Dh_7173	118.849	0.151336	9.61715	↑	2.26e-09	1.1e-07	84.1645	7.83547	3.42512	↑	0.000415922	0.00328883	auxin response factor 7, putative, expressed	sp|Q6YVY0|ARFG_ORYSJ Auxin response factor 7 OS=Oryza sativa subsp. japonica GN=ARF7 PE=2 SV=1	auxin response factor 1	auxin response factor 1	Os02g0557200 [Oryza sativa Japonica Group]	--	PH01007612G0010 Phe Phyllostachys heterocycla ARF family protein	--
	ARF	Dh_7838	155.849	0.151428	10.0073	↑	2.16e-09	1.08e-07	49.8188	0.181231	8.10272	↑	0.000127312	0.00129443	auxin response factor, putative, expressed	sp|Q258Y5|ARFL_ORYSI Auxin response factor 12 OS=Oryza sativa subsp. indica GN=ARF12 PE=3 SV=1	--	auxin response factor 6	Os04g0671900 [Oryza sativa Japonica Group]	--	OpuncBB_FGP19870 Opu Oryza punctata ARF family protein	--
	ARF	Dh_8667	126.795	3.20505	5.30601	↑	2.2e-07	3.99e-06	67.8184	0.18158	8.54493	↑	1.34e-05	0.000212412	auxin response factor, putative, expressed	sp|Q5JK20|ARFD_ORYSJ Auxin response factor 4 OS=Oryza sativa subsp. japonica GN=ARF4 PE=2 SV=1	auxin response factor 2	auxin response factor 2	PREDICTED: auxin response factor 4-like [Brachypodium distachyon]	--	PH01002160G0180 Phe Phyllostachys heterocycla ARF family protein	--
	ARF	Dh_9458	271.31	1.69029	7.32653	↑	7.53e-11	8.13e-09	91.8182	0.181833	8.98002	↑	1.63e-06	4.04e-05	auxin response factor, putative, expressed	sp|A2ZET6|ARFW_ORYSI Auxin response factor 23 OS=Oryza sativa subsp. indica GN=ARF23 PE=2 SV=1	auxin response factor 2	auxin response factor 2	PREDICTED: auxin response factor 23-like [Oryza brachyantha]	--	PH01005322G0010 Phe Phyllostachys heterocycla ARF family protein	--
	ARF	Dh_9498	189.784	3.21617	5.88287	↑	7.07e-09	2.46e-07	102.167	2.83334	5.17228	↑	9.39e-06	0.000161477	auxin response factor, putative, expressed	sp|Q653U3|ARFQ_ORYSJ Auxin response factor 17 OS=Oryza sativa subsp. japonica GN=ARF17 PE=2 SV=1	auxin response factor 6	auxin response factor 8	Os06g0677800 [Oryza sativa Japonica Group]	--	PH01001555G0390 Phe Phyllostachys heterocycla ARF family protein	--
	ARF	Dh_10012	15.8511	0.148898	6.73411	↑	0.00286389	0.00919875	23.8202	0.179819	7.0495	↑	0.00744743	0.0296629	auxin response factor, putative, expressed	sp|Q5JMM1|ARFC_ORYSJ Auxin response factor 3 OS=Oryza sativa subsp. japonica GN=ARF3 PE=2 SV=1	--	Transcriptional factor B3 family protein / auxin-responsive factor AUX/IAA-related	Os01g0753500 [Oryza sativa Japonica Group]	--	PH01000277G0820 Phe Phyllostachys heterocycla ARF family protein	--
	ARF	Dh_10154	35.8495	0.150454	7.89649	↑	2.25e-05	0.000165126	16.8213	0.178716	6.55647	↑	0.0279694	0.0733772	auxin response factor 7, putative, expressed	sp|Q0JCZ4|ARFI_ORYSJ Auxin response factor 9 OS=Oryza sativa subsp. japonica GN=ARF9 PE=2 SV=1	auxin response factor 1	auxin response factor 1	PREDICTED: auxin response factor 9-like [Oryza brachyantha]	K14486, ARF; auxin response factor	OB04G20880.1 Obr Oryza brachyantha ARF family protein	--
	ARF	Dh_10903	184.312	1.68785	6.77082	↑	2.44e-09	1.16e-07	85.758	10.242	3.06577	↑	0.00110052	0.00699384	auxin response factor, putative, expressed	sp|A2ZET6|ARFW_ORYSI Auxin response factor 23 OS=Oryza sativa subsp. indica GN=ARF23 PE=2 SV=1	--	auxin response factor 2	PREDICTED: auxin response factor 23-like [Oryza brachyantha]	--	Bradi4g17410.5 Bdi Brachypodium distachyon auxin response facto...	--
	ARF	Dh_11265	83.8488	0.151176	9.11542	↑	4.62e-08	1.12e-06	50.2194	2.78055	4.1748	↑	0.000977184	0.00649743	auxin response factor 7, putative, expressed	sp|Q6YVY0|ARFG_ORYSJ Auxin response factor 7 OS=Oryza sativa subsp. japonica GN=ARF7 PE=2 SV=1	auxin response factor 1	auxin response factor 1	PREDICTED: auxin response factor 7-like isoform X2 [Setaria italica]	--	PH01007612G0010 Phe Phyllostachys heterocycla ARF family protein	--
	ARF	Dh_11266	348.657	12.3431	4.82003	↑	2.1e-08	5.99e-07	280.256	10.7438	4.70517	↑	2.17e-07	8.22e-06	auxin response factor 7, putative, expressed	sp|Q6YVY0|ARFG_ORYSJ Auxin response factor 7 OS=Oryza sativa subsp. japonica GN=ARF7 PE=2 SV=1	auxin response factor 1	auxin response factor 1	Os02g0557200 [Oryza sativa Japonica Group]	K14486, ARF; auxin response factor	PH01007612G0010 Phe Phyllostachys heterocycla ARF family protein	--
	ARF	Dh_11622	252.848	0.151541	10.7044	↑	2.61e-11	3.32e-09	94.5551	19.4449	2.28176	↑	0.00818783	0.032189	auxin response factor, putative, expressed	sp|Q2QQX6|ARFX_ORYSJ Auxin response factor 24 OS=Oryza sativa subsp. japonica GN=ARF24 PE=2 SV=1	auxin response factor 2	auxin response factor 2	Os12g0479400 [Oryza sativa Japonica Group]	--	PH01002806G0200 Phe Phyllostachys heterocycla ARF family protein	--
	ARF	Dh_12584	9.85275	0.147254	6.06415	↑	0.0219002	0.0493027	23.8202	0.179819	7.0495	↑	0.00744743	0.0296629	auxin response factor 19, putative, expressed	sp|Q0D9R7|ARFS_ORYSJ Auxin response factor 19 OS=Oryza sativa subsp. japonica GN=ARF19 PE=2 SV=2	--	auxin response factor 19	PREDICTED: auxin response factor 19-like [Brachypodium distachyon]	--	PH01000176G0540 Phe Phyllostachys heterocycla ARF family protein	--
	ARF	Dh_13302	219.848	0.151513	10.5028	↑	9.6e-11	1e-08	86.8182	0.181792	8.89957	↑	2.47e-06	5.52e-05	auxin response factor, putative, expressed	sp|Q2QQX6|ARFX_ORYSJ Auxin response factor 24 OS=Oryza sativa subsp. japonica GN=ARF24 PE=2 SV=1	auxin response factor 2	auxin response factor 2	Os12g0479400 [Oryza sativa Japonica Group]	--	PH01000116G0910 Phe Phyllostachys heterocycla ARF family protein	--
	ARF	Dh_13963	227.311	1.68928	7.07211	↑	3.87e-10	3.19e-08	55.2104	2.7896	4.30681	↑	0.000571838	0.0042368	auxin response factor, putative, expressed	sp|Q2R3F5|ARFW_ORYSJ Auxin response factor 23 OS=Oryza sativa subsp. japonica GN=ARF23 PE=1 SV=2	auxin response factor 2	auxin response factor 2	PREDICTED: auxin response factor 23-like [Oryza brachyantha]	--	Bradi4g17410.2 Bdi Brachypodium distachyon auxin response facto...	--
	ARF	Dh_14495	51.8492	0.150842	8.42514	↑	1.72e-06	2.04e-05	19.8207	0.179282	6.78864	↑	0.0141459	0.0454822	auxin response factor 6, putative, expressed	sp|Q653U3|ARFQ_ORYSJ Auxin response factor 17 OS=Oryza sativa subsp. japonica GN=ARF17 PE=2 SV=1	auxin response factor 6	auxin response factor 8	PREDICTED: auxin response factor 17-like [Brachypodium distachyon]	--	PH01000093G0670 Phe Phyllostachys heterocycla ARF family protein	--
	ARF	Dh_15320	76.8489	0.151127	8.99012	↑	8.64e-08	1.84e-06	49.7638	5.23621	3.2485	↑	0.00231637	0.0123458	auxin response factor, putative, expressed	sp|Q5JK20|ARFD_ORYSJ Auxin response factor 4 OS=Oryza sativa subsp. japonica GN=ARF4 PE=2 SV=1	--	auxin response factor 2	PREDICTED: auxin response factor 4-like [Brachypodium distachyon]	--	PH01000002G3110 Phe Phyllostachys heterocycla ARF family protein	--
	ARF	Dh_15341	64.849	0.151017	8.74623	↑	3.45e-07	5.65e-06	33.8983	5.10167	2.73217	↑	0.0155141	0.0488417	auxin response factor, putative, expressed	sp|Q2QM84|ARFY_ORYSJ Auxin response factor 25 OS=Oryza sativa subsp. japonica GN=ARF25 PE=2 SV=1	auxin response factor 6	auxin response factor 8	Os12g0613700 [Oryza sativa Japonica Group]	--	PH01000183G0570 Phe Phyllostachys heterocycla ARF family protein	--
	ARF	Dh_15597	195.312	1.68827	6.85409	↑	1.45e-09	8.24e-08	100.818	0.181897	9.11442	↑	7.42e-07	2.14e-05	auxin response factor, putative, expressed	sp|A2ZET6|ARFW_ORYSI Auxin response factor 23 OS=Oryza sativa subsp. indica GN=ARF23 PE=2 SV=1	auxin response factor 2	auxin response factor 2	PREDICTED: auxin response factor 23-like [Oryza brachyantha]	--	Bradi4g17410.5 Bdi Brachypodium distachyon auxin response facto...	--
	ARF	Dh_15598	23.8502	0.149828	7.31455	↑	0.000290613	0.00136617	304.818	0.182336	10.7071	↑	6.1e-11	9.53e-09	auxin response factor, putative, expressed	sp|Q6YZW0|ARFU_ORYSJ Auxin response factor 21 OS=Oryza sativa subsp. japonica GN=ARF21 PE=2 SV=2	auxin response factor 19	auxin response factor 6	PREDICTED: auxin response factor 21-like [Oryza brachyantha]	--	Tae065178 Tae Triticum aestivum ARF family protein	--
	ARF	Dh_15909	53.9652	13.0348	2.04966	↑	0.0180807	0.0424536	41.3513	9.6487	2.09953	↑	0.0421466	0.099733	auxin response factor 18, putative, expressed	sp|Q9AV47|ARFV_ORYSJ Auxin response factor 22 OS=Oryza sativa subsp. japonica GN=ARF22 PE=2 SV=1	--	auxin response factor 16	hypothetical protein SORBIDRAFT_01g019130 [Sorghum bicolor]	--	PH01000305G0690 Phe Phyllostachys heterocycla ARF family protein	--
	ARF	Dh_16771	42.8493	0.150659	8.15184	↑	7.72e-06	7e-05	18.8209	0.179113	6.71532	↑	0.0197869	0.0591688	auxin response factor, putative, expressed	sp|Q5JK20|ARFD_ORYSJ Auxin response factor 4 OS=Oryza sativa subsp. japonica GN=ARF4 PE=2 SV=1	auxin response factor 2	auxin response factor 2	Os01g0927600 [Oryza sativa Japonica Group]	--	Tae033639 Tae Triticum aestivum ARF family protein	--
	ARF	Dh_18966	50.3316	1.66835	4.91497	↑	6.8e-05	0.000419804	19.8207	0.179282	6.78864	↑	0.0141459	0.0454822	auxin response factor 6, putative, expressed	sp|Q653U3|ARFQ_ORYSJ Auxin response factor 17 OS=Oryza sativa subsp. japonica GN=ARF17 PE=2 SV=1	auxin response factor 6	auxin response factor 8	Os06g0677800 [Oryza sativa Japonica Group]	--	OpuncBB_FGP24817 Opu Oryza punctata ARF family protein	--
	ARF	Dh_18968	35.8495	0.150454	7.89649	↑	2.25e-05	0.000165126	19.8207	0.179282	6.78864	↑	0.0141459	0.0454822	auxin response factor 6, putative, expressed	sp|Q653U3|ARFQ_ORYSJ Auxin response factor 17 OS=Oryza sativa subsp. japonica GN=ARF17 PE=2 SV=1	auxin response factor 8	auxin response factor 8	Os06g0677800 [Oryza sativa Japonica Group]	--	OpuncBB_FGP24817 Opu Oryza punctata ARF family protein	--
	ARF	Dh_19329	99.3186	1.68143	5.8843	↑	4.75e-07	7.31e-06	52.8187	0.181305	8.18648	↑	8.44e-05	0.000933112	auxin response factor 6, putative, expressed	sp|Q6H6V4|ARFF_ORYSJ Auxin response factor 6 OS=Oryza sativa subsp. japonica GN=ARF6 PE=1 SV=1	auxin response factor 6	auxin response factor 6	PREDICTED: auxin response factor 17-like isoform X3 [Zea mays]	--	MLOC_66152.1 Hvu Hordeum vulgare ARF family protein	--
	ARF	Dh_19660	40.8494	0.150608	8.08338	↑	9.48e-06	8.2e-05	15.8215	0.178482	6.46997	↑	0.00922396	0.0340091	auxin response factor, putative, expressed	sp|A2YG67|ARFQ_ORYSI Auxin response factor 17 OS=Oryza sativa subsp. indica GN=ARF17 PE=3 SV=1	auxin response factor 6	auxin response factor 8	PREDICTED: auxin response factor 25-like [Oryza brachyantha]	--	evm.model.supercontig_17.53 Cpa Carica papaya ARF family protein	--
	ARF	Dh_20084	23.8502	0.149828	7.31455	↑	0.000290613	0.00136617	12.8224	0.177567	6.17416	↑	0.0219002	0.0619126	auxin response factor 5, putative, expressed	sp|Q0D9R7|ARFS_ORYSJ Auxin response factor 19 OS=Oryza sativa subsp. japonica GN=ARF19 PE=2 SV=2	--	auxin response factor 19	PREDICTED: auxin response factor 5-like [Setaria italica]	--	PH01000114G0050 Phe Phyllostachys heterocycla ARF family protein	--
	ARF	Dh_20786	39.8494	0.15058	8.04788	↑	1.17e-05	9.71e-05	296.818	0.18233	10.6688	↑	7.83e-11	1.18e-08	auxin response factor, putative, expressed	sp|Q6YZW0|ARFU_ORYSJ Auxin response factor 21 OS=Oryza sativa subsp. japonica GN=ARF21 PE=2 SV=2	--	auxin response factor 6	Os08g0520500, partial [Oryza sativa Japonica Group]	--	PH01000623G0440 Phe Phyllostachys heterocycla ARF family protein	--
	ARF	Dh_21352	32.8812	3.11883	3.39818	↑	0.00254733	0.00847118	23.8202	0.179819	7.0495	↑	0.00744743	0.0296629	auxin response factor, putative, expressed	sp|Q2QQX6|ARFX_ORYSJ Auxin response factor 24 OS=Oryza sativa subsp. japonica GN=ARF24 PE=2 SV=1	auxin response factor 2	auxin response factor 2	hypothetical protein SORBIDRAFT_08g014320 [Sorghum bicolor]	--	PH01002806G0200 Phe Phyllostachys heterocycla ARF family protein	--
	ARF	Dh_21353	39.8494	0.15058	8.04788	↑	1.17e-05	9.71e-05	13.8221	0.177915	6.27965	↑	0.0140787	0.0454822	auxin response factor, putative, expressed	sp|Q2QQX6|ARFX_ORYSJ Auxin response factor 24 OS=Oryza sativa subsp. japonica GN=ARF24 PE=2 SV=1	auxin response factor 2	auxin response factor 2	hypothetical protein SORBIDRAFT_08g014320 [Sorghum bicolor]	--	PH01000116G0910 Phe Phyllostachys heterocycla ARF family protein	--
	ARF	Dh_21527	49.8492	0.150807	8.36872	↑	2.45e-06	2.75e-05	17.8211	0.178925	6.63808	↑	0.0279694	0.0733772	auxin response factor, putative, expressed	sp|Q258Y5|ARFL_ORYSI Auxin response factor 12 OS=Oryza sativa subsp. indica GN=ARF12 PE=3 SV=1	auxin response factor 6	auxin response factor 6	PREDICTED: auxin response factor 12-like isoform X5 [Phoenix dactylifera]	--	evm.model.supercontig_17.53 Cpa Carica papaya ARF family protein	--
	ARF	Dh_23431	13.8515	0.148504	6.5434	↑	0.00416566	0.0123391	159.818	0.182139	9.77717	↑	1.77e-08	1.01e-06	auxin response factor, putative, expressed	sp|Q6YZW0|ARFU_ORYSJ Auxin response factor 21 OS=Oryza sativa subsp. japonica GN=ARF21 PE=2 SV=2	auxin response factor 19	auxin response factor 6	Os08g0520500, partial [Oryza sativa Japonica Group]	--	PH01000623G0440 Phe Phyllostachys heterocycla ARF family protein	--
	ARF	Dh_23548	50.8492	0.150825	8.39721	↑	2.05e-06	2.37e-05	389.126	2.87406	7.081	↑	1.41e-10	1.95e-08	auxin response factor, putative, expressed	sp|Q6YZW0|ARFU_ORYSJ Auxin response factor 21 OS=Oryza sativa subsp. japonica GN=ARF21 PE=2 SV=2	--	auxin response factor 6	Os08g0520500, partial [Oryza sativa Japonica Group]	--	PH01000623G0440 Phe Phyllostachys heterocycla ARF family protein	--
	ARF	Dh_23961	32.8497	0.15034	7.77151	↑	4.53e-05	0.000294187	12.8224	0.177567	6.17416	↑	0.0219002	0.0619126	auxin response factor, putative, expressed	sp|Q0J951|ARFL_ORYSJ Auxin response factor 12 OS=Oryza sativa subsp. japonica GN=ARF12 PE=2 SV=1	auxin response factor 8	auxin response factor 6	PREDICTED: auxin response factor 12-like isoform X5 [Phoenix dactylifera]	--	GRMZM2G078274_P03 Zma Zea mays ARF family protein	--
	ARF	Dh_24192	61.849	0.150983	8.67822	↑	4.66e-07	7.18e-06	12.8224	0.177567	6.17416	↑	0.0219002	0.0619126	auxin response factor, putative, expressed	sp|Q2QM84|ARFY_ORYSJ Auxin response factor 25 OS=Oryza sativa subsp. japonica GN=ARF25 PE=2 SV=1	auxin response factor 8	auxin response factor 8	PREDICTED: auxin response factor 25-like [Setaria italica]	--	MLOC_63938.1 Hvu Hordeum vulgare ARF family protein	--
	ARF	Dh_26201	27.8499	0.150096	7.53565	↑	0.000125561	0.000685392	10.8233	0.17669	5.93678	↑	0.0347826	0.0861296	auxin response factor, putative, expressed	sp|Q258Y5|ARFL_ORYSI Auxin response factor 12 OS=Oryza sativa subsp. indica GN=ARF12 PE=3 SV=1	auxin response factor 6	auxin response factor 6	PREDICTED: auxin response factor 12-like isoform X5 [Phoenix dactylifera]	--	Sobic.006G262100.1.p Sbi Sorghum bicolor ARF family protein	--
	ARF	Dh_32555	30.8497	0.150252	7.68173	↑	7.45e-05	0.000440021	18.8209	0.179113	6.71532	↑	0.0197869	0.0591688	auxin response factor, putative, expressed	sp|Q8S983|ARFK_ORYSJ Auxin response factor 11 OS=Oryza sativa subsp. japonica GN=ARF11 PE=2 SV=1	--	Transcriptional factor B3 family protein / auxin-responsive factor AUX/IAA-related	PREDICTED: auxin response factor 11-like [Brachypodium distachyon]	K14486, ARF; auxin response factor	PH01003096G0200 Phe Phyllostachys heterocycla ARF family protein	--
	WD repeat	Dh_417	17.8508	0.149207	6.90253	↑	0.00140897	0.00508136	11.8228	0.177164	6.06035	↑	0.0219002	0.0619126	WD repeat-containing protein, putative, expressed	sp|Q8NI36|WDR36_HUMAN WD repeat-containing protein 36 OS=Homo sapiens GN=WDR36 PE=1 SV=1	transducin family protein / WD-40 repeat family protein	transducin family protein / WD-40 repeat family protein	PREDICTED: uncharacterized WD repeat-containing protein C1672.07-like isoform X1 [Setaria	--	GRMZM2G048403_P01 Zma Zea mays MYB_related family protein	KOG1539 WD repeat protein
	WD repeat	Dh_603	38.8494	0.150551	8.0115	↑	1.45e-05	0.000116443	19.8207	0.179282	6.78864	↑	0.0141459	0.0454822	WD domain containing protein, putative, expressed	sp|Q9EPN1|NBEA_MOUSE Neurobeachin OS=Mus musculus GN=Nbea PE=2 SV=1	binding	binding	PREDICTED: BEACH domain-containing protein lvsC-like [Oryza brachyantha]	--	--	KOG1787 Kinase A-anchor protein Neurobeachin and related BEACH and WD40 repeat proteins
	WD repeat	Dh_627	100.849	0.151268	9.38087	↑	9.62e-09	3.14e-07	109.069	7.93082	3.78163	↑	7.09e-05	0.0008145	WD domain, G-beta repeat domain containing protein, expressed	sp|Q39190|PRL2_ARATH Protein pleiotropic regulator PRL2 OS=Arabidopsis thaliana GN=PRL2 PE=2 SV=2	Transducin/WD40 repeat-like superfamily protein	pleiotropic regulatory locus 1	PREDICTED: protein pleiotropic regulatory locus 1-like [Brachypodium distachyon]	PLRG1, PRL1, PRP46; pleiotropic regulator 1	MDP0000288624 Mdo Malus domestica Transducin/WD40 repeat-like s...	KOG0285 Pleiotropic regulator 1
	WD repeat	Dh_885	85.8105	3.1895	4.74975	↑	4.77e-06	4.73e-05	81.7889	10.2111	3.00177	↑	0.00137813	0.00832348	WD domain, G-beta repeat domain containing protein, expressed	--	Transducin family protein / WD-40 repeat family protein	Transducin family protein / WD-40 repeat family protein	Os02g0290300 [Oryza sativa Japonica Group]	--	--	KOG0266 WD40 repeat-containing protein
	WD repeat	Dh_1177	95.8488	0.151244	9.30774	↑	1.47e-08	4.45e-07	94.8181	0.181856	9.02623	↑	1.24e-06	3.25e-05	WD domain, G-beta repeat domain containing protein, expressed	sp|Q8L611|SC31B_ARATH Protein transport protein SEC31 homolog B OS=Arabidopsis thaliana GN=SEC31B PE=1 SV=1	transducin family protein / WD-40 repeat family protein	transducin family protein / WD-40 repeat family protein	PREDICTED: protein transport protein Sec31A-like [Oryza brachyantha]	--	--	KOG0307 Vesicle coat complex COPII, subunit SEC31
	WD repeat	Dh_1680	71.8489	0.151086	8.89346	↑	1.47e-07	2.84e-06	82.1743	7.82569	3.3924	↑	0.000469533	0.0036632	WD domain, G-beta repeat domain containing protein, expressed	sp|O13982|YEC8_SCHPO Uncharacterized WD repeat-containing protein C25H1.08c OS=Schizosaccharomyces pombe (strain 972 / ATCC 24843) GN=SPAC25H1.08c PE=3 SV=1	transducin family protein / WD-40 repeat family protein	transducin family protein / WD-40 repeat family protein	Os03g0685600 [Oryza sativa Japonica Group]	--	MDP0000288624 Mdo Malus domestica Transducin/WD40 repeat-like s...	KOG0296 Angio-associated migratory cell protein (contains WD40 repeats)
	WD repeat	Dh_1731	76.8565	6.1435	3.64503	↑	0.000148152	0.000799382	61.3088	7.69122	2.99481	↑	0.00261227	0.0136784	WD domain, G-beta repeat domain containing protein, expressed	--	Transducin/WD40 repeat-like superfamily protein	Transducin/WD40 repeat-like superfamily protein	PREDICTED: WD repeat-containing protein 48-like [Oryza brachyantha]	--	--	KOG0308 Conserved WD40 repeat-containing protein
	WD repeat	Dh_2478	52.8491	0.150859	8.45254	↑	1.72e-06	2.04e-05	34.8193	0.18067	7.59039	↑	0.00102803	0.0065729	WD domain, G-beta repeat domain containing protein, expressed	sp|Q6DFC6|WDR75_XENLA WD repeat-containing protein 75 OS=Xenopus laevis GN=wdr75 PE=2 SV=1	Transducin/WD40 repeat-like superfamily protein	Transducin/WD40 repeat-like superfamily protein	Os12g0609800 [Oryza sativa Japonica Group]	NAN1, UTP17, WDR75; NET1-associated nuclear protein 1 (U3 small nucleolar RNA-associated protein 17)	--	KOG1963 WD40 repeat protein
	WD repeat	Dh_2644	16.8509	0.149062	6.82078	↑	0.00199605	0.00682158	17.8211	0.178925	6.63808	↑	0.0279694	0.0733772	WD domain, G-beta repeat domain containing protein, expressed	--	transducin family protein / WD-40 repeat family protein	transducin family protein / WD-40 repeat family protein	hypothetical protein [Zea mays]Length=755	--	--	KOG0301 Phospholipase A2-activating protein (contains WD40 repeats)
	WD repeat	Dh_3799	318.848	0.151578	11.0386	↑	3.05e-12	5.15e-10	336.818	0.182357	10.851	↑	2.39e-11	4.34e-09	WD domain, G-beta repeat domain containing protein, expressed	--	Transducin/WD40 repeat-like superfamily protein	Transducin/WD40 repeat-like superfamily protein	PREDICTED: uncharacterized protein LOC102722702, partial [Oryza brachyantha]	--	--	--
	WD repeat	Dh_3922	25.9089	3.09107	3.06727	↑	0.00910829	0.0240775	43.8189	0.181052	7.91901	↑	0.000243817	0.00214759	WD domain and HEAT domain containing protein, putative, expressed	--	protein kinase family protein / WD-40 repeat family protein	protein kinase family protein / WD-40 repeat family protein	PREDICTED: phosphoinositide 3-kinase regulatory subunit 4-like [Brachypodium distachyon]	--	--	KOG1240 Protein kinase containing WD40 repeats
	WD repeat	Dh_4563	230.848	0.151523	10.5732	↑	6.1e-11	6.92e-09	106.628	10.3718	3.36185	↑	0.000283332	0.00245041	WD domain, G-beta repeat domain containing protein, expressed	sp|Q6NLV4|FY_ARATH Flowering time control protein FY OS=Arabidopsis thaliana GN=FY PE=1 SV=1	Transducin/WD40 repeat-like superfamily protein	Transducin/WD40 repeat-like superfamily protein	Os01g0951000, partial [Oryza sativa Japonica Group]	PFS2; polyadenylation factor subunit 2	Bra031186 Bra Brassica rapa B3 family protein	KOG0284 Polyadenylation factor I complex, subunit PFS2
	WD repeat	Dh_4567	141.865	12.1355	3.54721	↑	3.2e-05	0.000224503	107.335	19.6654	2.44839	↑	0.00418878	0.0192018	WD domain, G-beta repeat domain containing protein, expressed	sp|P49178|GBB_MAIZE Guanine nucleotide-binding protein subunit beta OS=Zea mays GN=GB1 PE=2 SV=1	GTP binding protein beta 1	GTP binding protein beta 1	PREDICTED: guanine nucleotide-binding protein subunit beta-like [Oryza brachyantha]	GNB1; guanine nucleotide-binding protein G(I)/G(S)/G(T) subunit beta-1	MDP0000288624 Mdo Malus domestica Transducin/WD40 repeat-like s...	KOG0286 G-protein beta subunit
	WD repeat	Dh_5282	35.8495	0.150454	7.89649	↑	2.25e-05	0.000165126	35.6367	7.36335	2.27493	↑	0.0335404	0.0849528	WD domain, G-beta repeat domain containing protein, expressed	sp|Q8GYE0|PHF1_ARATH SEC12-like protein 1 OS=Arabidopsis thaliana GN=PHF1 PE=1 SV=2	phosphate transporter traffic facilitator1	phosphate transporter traffic facilitator1	PREDICTED: SEC12-like protein 1-like [Oryza brachyantha]	--	--	KOG0771 Prolactin regulatory element-binding protein/Protein transport protein SEC12p
	WD repeat	Dh_5405	49.8492	0.150807	8.36872	↑	2.45e-06	2.75e-05	42.819	0.181017	7.88598	↑	0.000305695	0.00257898	WD domain, G-beta repeat domain containing protein, expressed	sp|Q8L611|SC31B_ARATH Protein transport protein SEC31 homolog B OS=Arabidopsis thaliana GN=SEC31B PE=1 SV=1	transducin family protein / WD-40 repeat family protein	transducin family protein / WD-40 repeat family protein	PREDICTED: protein transport protein Sec31A-like [Zea mays]	--	--	KOG0307 Vesicle coat complex COPII, subunit SEC31
	WD repeat	Dh_5406	63.849	0.151006	8.72391	↑	4e-07	6.39e-06	68.8184	0.181594	8.56594	↑	1.34e-05	0.000212412	WD domain, G-beta repeat domain containing protein, expressed	sp|Q8L611|SC31B_ARATH Protein transport protein SEC31 homolog B OS=Arabidopsis thaliana GN=SEC31B PE=1 SV=1	transducin family protein / WD-40 repeat family protein	transducin family protein / WD-40 repeat family protein	PREDICTED: protein transport protein Sec31A-like isoform X3 [Setaria italica]	--	--	KOG0307 Vesicle coat complex COPII, subunit SEC31
	WD repeat	Dh_5736	22.8503	0.149747	7.25354	↑	0.000390825	0.00176292	41.819	0.180981	7.85218	↑	0.000385253	0.00308711	WD domain, G-beta repeat domain containing protein, expressed	--	--	Transducin family protein / WD-40 repeat family protein	Os02g0290300 [Oryza sativa Japonica Group]	--	--	--
	WD repeat	Dh_6056	48.3327	1.66728	4.85743	↑	9.5e-05	0.000546814	39.2466	2.75343	3.83327	↑	0.00383276	0.0183528	WD domain, G-beta repeat domain containing protein, expressed	sp|Q9LTT8|VCS_ARATH Enhancer of mRNA-decapping protein 4 OS=Arabidopsis thaliana GN=VCS PE=1 SV=1	Transducin/WD40 repeat-like superfamily protein	varicose-related	Os06g0300800 [Oryza sativa Japonica Group]	--	--	KOG1916 Nuclear protein, contains WD40 repeats
	WD repeat	Dh_6328	50.8492	0.150825	8.39721	↑	2.05e-06	2.37e-05	36.8192	0.180771	7.67016	↑	0.000797167	0.00544934	WD domain, G-beta repeat domain containing protein, expressed	sp|Q9NSI6|BRWD1_HUMAN Bromodomain and WD repeat-containing protein 1 OS=Homo sapiens GN=BRWD1 PE=1 SV=4	WD40/YVTN repeat-like-containing domain;Bromodomain	WD40/YVTN repeat-like-containing domain;Bromodomain	PREDICTED: bromodomain and WD repeat-containing protein 1-like [Oryza brachyantha]	--	--	KOG0644 Uncharacterized conserved protein, contains WD40 repeat and BROMO domains
	WD repeat	Dh_6663	68.8489	0.151058	8.83219	↑	2.23e-07	3.99e-06	54.2121	2.78791	4.28136	↑	0.000681598	0.00488324	WD domain, G-beta repeat domain containing protein, expressed	sp|Q8L611|SC31B_ARATH Protein transport protein SEC31 homolog B OS=Arabidopsis thaliana GN=SEC31B PE=1 SV=1	transducin family protein / WD-40 repeat family protein	transducin family protein / WD-40 repeat family protein	PREDICTED: protein transport protein Sec31A-like [Zea mays]	--	--	KOG0307 Vesicle coat complex COPII, subunit SEC31
	WD repeat	Dh_6703	29.8498	0.150203	7.63466	↑	7.45e-05	0.000440021	34.8193	0.18067	7.59039	↑	0.00102803	0.0065729	WD domain, G-beta repeat domain containing protein, expressed	--	--	varicose-related	Os06g0300800 [Oryza sativa Japonica Group]	--	--	--
	WD repeat	Dh_6717	20.8504	0.149561	7.1232	↑	0.000726851	0.00290629	30.8196	0.180429	7.41627	↑	0.00174368	0.0098589	WD domain containing protein, putative, expressed	sp|Q54U63|LVSC_DICDI BEACH domain-containing protein lvsC OS=Dictyostelium discoideum GN=lvsC PE=3 SV=2	binding	binding	PREDICTED: BEACH domain-containing protein lvsC-like isoform X1 [Setaria italica]	--	--	KOG1787 Kinase A-anchor protein Neurobeachin and related BEACH and WD40 repeat proteins
	WD repeat	Dh_6750	29.8498	0.150203	7.63466	↑	7.45e-05	0.000440021	72.8184	0.181646	8.64703	↑	8.23e-06	0.000144973	WD domain, G-beta repeat domain containing protein, expressed	sp|O24467|LE14B_PRUAR LEC14B homolog OS=Prunus armeniaca PE=2 SV=1	transducin family protein / WD-40 repeat family protein	transducin family protein / WD-40 repeat family protein	PREDICTED: LEC14B protein-like isoform X2 [Setaria italica]	WDR23; WD repeat-containing protein 23	MDP0000154138 Mdo Malus domestica squamosa promoter binding pro...	KOG0266 WD40 repeat-containing protein
	WD repeat	Dh_7116	103.849	0.151281	9.42304	↑	7.08e-09	2.46e-07	140.818	0.182083	9.59502	↑	5.3e-08	2.56e-06	WD40-like, putative, expressed	sp|Q69ZJ7|RIC1_MOUSE RAB6A-GEF complex partner protein 1 OS=Mus musculus GN=Ric1 PE=2 SV=2	Quinoprotein amine dehydrogenase, beta chain-like; RIC1-like guanyl-nucleotide exchange factor	Quinoprotein amine dehydrogenase, beta chain-like; RIC1-like guanyl-nucleotide exchange factor	PREDICTED: protein RIC1 homolog [Oryza brachyantha]	--	MDP0000271563 Mdo Malus domestica Quinoprotein amine dehydrogen...	KOG2006 WD40 repeat protein
	WD repeat	Dh_7142	75.8489	0.151119	8.9713	↑	9.84e-08	2.05e-06	153.818	0.182123	9.7221	↑	2.51e-08	1.38e-06	WD domain and HEAT domain containing protein, putative, expressed	sp|Q54S77|VPS15_DICDI Probable serine/threonine-protein kinase vps15 OS=Dictyostelium discoideum GN=vps15 PE=3 SV=1	protein kinase family protein / WD-40 repeat family protein	protein kinase family protein / WD-40 repeat family protein	PREDICTED: phosphoinositide 3-kinase regulatory subunit 4-like [Brachypodium distachyon]	--	--	KOG1240 Protein kinase containing WD40 repeats
	WD repeat	Dh_7188	38.8494	0.150551	8.0115	↑	1.45e-05	0.000116443	29.8196	0.180359	7.36924	↑	0.00229484	0.0122731	WD domain, G-beta repeat domain containing protein, expressed	sp|Q54ED4|GRWD1_DICDI Glutamate-rich WD repeat-containing protein 1 OS=Dictyostelium discoideum GN=grwd1 PE=3 SV=1	Transducin family protein / WD-40 repeat family protein	Transducin family protein / WD-40 repeat family protein	hypothetical protein SORBIDRAFT_08g001420 [Sorghum bicolor]	RRB1, GRWD1; ribosome assembly protein RRB1	--	KOG0302 Ribosome Assembly protein
	WD repeat	Dh_7527	49.3322	1.66783	4.88649	↑	8.03e-05	0.000472029	37.8561	5.14393	2.87958	↑	0.00847458	0.0330296	WD domain, G-beta repeat domain containing protein, expressed	sp|F4I1S7|ELP2_ARATH Elongator complex protein 2 OS=Arabidopsis thaliana GN=ELP2 PE=1 SV=1	elongator protein 2	elongator protein 2	PREDICTED: uncharacterized protein LOC100193176 isoform X2 [Zea mays]	ELP2; elongator complex protein 2	--	KOG1063 RNA polymerase II elongator complex, subunit ELP2, WD repeat superfamily
	WD repeat	Dh_7595	14.8513	0.148714	6.6419	↑	0.00416566	0.0123391	34.8193	0.18067	7.59039	↑	0.00102803	0.0065729	WD40-like domain containing protein, putative, expressed	sp|Q93VB2|AT18A_ARATH Autophagy-related protein 18a OS=Arabidopsis thaliana GN=ATG18A PE=1 SV=1	Transducin/WD40 repeat-like superfamily protein	Transducin/WD40 repeat-like superfamily protein	PREDICTED: autophagy-related protein 18a-like [Setaria italica]	--	--	KOG2111 Uncharacterized conserved protein, contains WD40 repeats
	WD repeat	Dh_7679	72.3341	4.66591	3.95444	↑	4.68e-05	0.000303451	155.148	2.85185	5.7656	↑	3.92e-07	1.3e-05	WD domain, G-beta repeat domain containing protein, expressed	sp|Q9LTT9|VCR_ARATH Varicose-related protein OS=Arabidopsis thaliana GN=VCR PE=2 SV=1	varicose-related	varicose-related	PREDICTED: enhancer of mRNA-decapping protein 4-like [Oryza brachyantha]	--	--	KOG1916 Nuclear protein, contains WD40 repeats
	WD repeat	Dh_8200	112.799	3.20096	5.13911	↑	5.55e-07	8.3e-06	75.8183	0.181682	8.70499	↑	7.02e-06	0.000127797	WD domain, G-beta repeat domain containing protein, expressed	sp|O94289|LUB1_SCHPO Ubiquitin homeostasis protein lub1 OS=Schizosaccharomyces pombe (strain 972 / ATCC 24843) GN=lub1 PE=1 SV=2	transducin family protein / WD-40 repeat family protein	transducin family protein / WD-40 repeat family protein	PREDICTED: phospholipase A-2-activating protein-like [Brachypodium distachyon]	PLAA, DOA1, UFD3; phospholipase A-2-activating protein	157928 Smo Selaginella moellendorffii Transducin/WD40 repeat-li...	KOG0301 Phospholipase A2-activating protein (contains WD40 repeats)
	WD repeat	Dh_8258	59.3277	1.67231	5.14879	↑	2.29e-05	0.000167463	42.819	0.181017	7.88598	↑	0.000305695	0.00257898	WD-40 repeat family protein, putative, expressed	sp|Q6LA54|YF48_SCHPO Uncharacterized WD repeat-containing protein C3H5.08c OS=Schizosaccharomyces pombe (strain 972 / ATCC 24843) GN=SPAC3H5.08c PE=1 SV=2	Transducin/WD40 repeat-like superfamily protein	Transducin/WD40 repeat-like superfamily protein	PREDICTED: WD repeat-containing protein 44-like [Brachypodium distachyon]	--	GSMUA_Achr1P17680_001 Mac Musa acuminata C2H2 family protein	KOG0283 WD40 repeat-containing protein
	WD repeat	Dh_8482	10.8524	0.147649	6.19969	↑	0.0140787	0.0341808	19.8207	0.179282	6.78864	↑	0.0141459	0.0454822	WD40-like domain containing protein, putative, expressed	sp|Q0WPK3|AT18D_ARATH Autophagy-related protein 18d OS=Arabidopsis thaliana GN=ATG18D PE=2 SV=1	homolog of yeast autophagy 18 (ATG18) D	homolog of yeast autophagy 18 (ATG18) D	PREDICTED: autophagy-related protein 18a-like [Setaria italica]	--	--	KOG2111 Uncharacterized conserved protein, contains WD40 repeats
	WD repeat	Dh_8543	28.8498	0.150151	7.586	↑	9.64e-05	0.000546814	48.8188	0.181204	8.07368	↑	0.000127312	0.00129443	WD repeat-containing protein 44, putative, expressed	sp|Q9R037|WDR44_RAT WD repeat-containing protein 44 OS=Rattus norvegicus GN=Wdr44 PE=1 SV=1	Transducin/WD40 repeat-like superfamily protein	Transducin/WD40 repeat-like superfamily protein	PREDICTED: WD repeat-containing protein 44-like [Setaria italica]	--	GSMUA_Achr1P17680_001 Mac Musa acuminata C2H2 family protein	KOG0283 WD40 repeat-containing protein
	WD repeat	Dh_8642	28.8498	0.150151	7.586	↑	9.64e-05	0.000546814	47.8188	0.181176	8.04404	↑	0.000157376	0.00151656	WD40-like, putative, expressed	sp|Q9V3C5|RIC1_DROME Guanine nucleotide exchange factor subunit Rich OS=Drosophila melanogaster GN=Rich PE=1 SV=1	Quinoprotein amine dehydrogenase, beta chain-like; RIC1-like guanyl-nucleotide exchange factor	Quinoprotein amine dehydrogenase, beta chain-like; RIC1-like guanyl-nucleotide exchange factor	PREDICTED: protein RIC1 homolog [Oryza brachyantha]	--	--	KOG2006 WD40 repeat protein
	WD repeat	Dh_8889	67.849	0.151048	8.81117	↑	2.57e-07	4.42e-06	114.818	0.181977	9.30138	↑	2.84e-07	1.01e-05	WD domain and HEAT domain containing protein, putative, expressed	sp|Q54S77|VPS15_DICDI Probable serine/threonine-protein kinase vps15 OS=Dictyostelium discoideum GN=vps15 PE=3 SV=1	protein kinase family protein / WD-40 repeat family protein	protein kinase family protein / WD-40 repeat family protein	PREDICTED: phosphoinositide 3-kinase regulatory subunit 4-like [Brachypodium distachyon]	PIK3R4, VPS15; phosphoinositide-3-kinase, regulatory subunit 4 [EC:2.7.11.1]	--	KOG1240 Protein kinase containing WD40 repeats
	WD repeat	Dh_9338	121.849	0.151346	9.65303	↑	1.9e-09	9.83e-08	85.6271	5.37285	3.99431	↑	0.00020148	0.00186513	WD domain, G-beta repeat domain containing protein, expressed	--	transducin family protein / WD-40 repeat family protein	transducin family protein / WD-40 repeat family protein	PREDICTED: protein transport protein Sec31A-like [Brachypodium distachyon]	--	--	KOG0307 Vesicle coat complex COPII, subunit SEC31
	WD repeat	Dh_9339	121.849	0.151346	9.65303	↑	1.9e-09	9.83e-08	154.968	8.03234	4.27	↑	1.19e-05	0.000194973	WD domain, G-beta repeat domain containing protein, expressed	--	--	transducin family protein / WD-40 repeat family protein	PREDICTED: protein transport protein Sec31A-like [Oryza brachyantha]	--	--	--
	WD repeat	Dh_9740	43.5696	7.43042	2.55181	↑	0.0081583	0.02205	61.9905	10.0095	2.63068	↑	0.00673261	0.0282359	WD domain, G-beta repeat domain containing protein, expressed	sp|Q8N5D0|WDTC1_HUMAN WD and tetratricopeptide repeats protein 1 OS=Homo sapiens GN=WDTC1 PE=1 SV=2	transducin family protein / WD-40 repeat family protein	transducin family protein / WD-40 repeat family protein	Os03g0187300 [Oryza sativa Japonica Group]	--	--	KOG1310 WD40 repeat protein
	WD repeat	Dh_9769	45.8493	0.150728	8.24881	↑	4.28e-06	4.26e-05	45.2303	2.7697	4.02949	↑	0.00208845	0.0115029	WD domain, G-beta repeat domain containing protein, expressed	sp|Q9SJW6|ARC1B_ARATH Actin-related protein 2/3 complex subunit 1B OS=Arabidopsis thaliana GN=ARPC1B PE=2 SV=1	actin-related protein C1B	actin-related protein C1B	PREDICTED: actin-related protein 2/3 complex subunit 1B-like [Oryza brachyantha]	ARPC1A_B; actin related protein 3-Feb complex, subunit 1A/1B	PH01000356G0990 Phe Phyllostachys heterocycla GRAS family protein	KOG1523 Actin-related protein Arp2/3 complex, subunit ARPC1/p41-ARC
	WD repeat	Dh_9897	61.327	1.67303	5.19598	↑	1.71e-05	0.000135709	77.6477	5.35228	3.85872	↑	0.000382127	0.00308711	WD domain, G-beta repeat domain containing protein, expressed	sp|Q9LTT8|VCS_ARATH Enhancer of mRNA-decapping protein 4 OS=Arabidopsis thaliana GN=VCS PE=1 SV=1	Transducin/WD40 repeat-like superfamily protein	varicose-related	PREDICTED: enhancer of mRNA-decapping protein 4-like [Oryza brachyantha]	--	--	KOG1916 Nuclear protein, contains WD40 repeats
	WD repeat	Dh_9993	28.8498	0.150151	7.586	↑	9.64e-05	0.000546814	36.8192	0.180771	7.67016	↑	0.000797167	0.00544934	WD domain containing protein, putative, expressed	sp|Q55DM1|LVSA_DICDI BEACH domain-containing protein lvsA OS=Dictyostelium discoideum GN=lvsA PE=3 SV=2	Beige/BEACH domain ;WD domain, G-beta repeat protein	Beige/BEACH domain ;WD domain, G-beta repeat protein	PREDICTED: BEACH domain-containing protein lvsA-like [Setaria italica]	--	--	KOG1786 Lysosomal trafficking regulator LYST and related BEACH and WD40 repeat proteins
	WD repeat	Dh_10000	34.8496	0.150418	7.85602	↑	2.82e-05	0.000200389	35.8763	5.12375	2.80776	↑	0.0126381	0.0435751	WD domain, G-beta repeat domain containing protein, expressed	--	Transducin/WD40 repeat-like superfamily protein	--	Os09g0408000 [Oryza sativa Japonica Group]	--	--	--
	WD repeat	Dh_10576	11.852	0.14798	6.32358	↑	0.00922396	0.0240775	42.2379	2.76208	3.93471	↑	0.00254733	0.0133873	WD40-like domain containing protein, putative, expressed	sp|Q93VB2|AT18A_ARATH Autophagy-related protein 18a OS=Arabidopsis thaliana GN=ATG18A PE=1 SV=1	Transducin/WD40 repeat-like superfamily protein	Transducin/WD40 repeat-like superfamily protein	PREDICTED: WD repeat domain phosphoinositide-interacting protein 3-like [Brachypodium distachyon]	--	--	KOG2111 Uncharacterized conserved protein, contains WD40 repeats
	WD repeat	Dh_10835	51.8492	0.150842	8.42514	↑	1.72e-06	2.04e-05	22.3319	2.66813	3.0652	↑	0.0222081	0.0623692	WD domain, G-beta repeat domain containing protein, expressed	sp|Q9P775|YBEG_SCHPO Uncharacterized WD repeat-containing protein C17D11.16 OS=Schizosaccharomyces pombe (strain 972 / ATCC 24843) GN=SPBC1711.16 PE=1 SV=1	Transducin/WD40 repeat-like superfamily protein	Transducin/WD40 repeat-like superfamily protein	Os01g0924300 [Oryza sativa Japonica Group]	--	--	KOG0270 WD40 repeat-containing protein
	WD repeat	Dh_10919	65.8247	3.17533	4.37365	↑	3.24e-05	0.000226897	109.163	2.83677	5.26609	↑	5.95e-06	0.000113837	WD domain, G-beta repeat domain containing protein, expressed	--	--	varicose-related	Os06g0300800 [Oryza sativa Japonica Group]	--	--	--
	WD repeat	Dh_10981	54.8491	0.15089	8.50583	↑	1.22e-06	1.57e-05	40.8191	0.180943	7.81756	↑	0.000385253	0.00308711	WD repeat-containing protein, putative, expressed	sp|Q5SP67|WDR26_DANRE WD repeat-containing protein 26 OS=Danio rerio GN=wdr26 PE=1 SV=1	transducin family protein / WD-40 repeat family protein	transducin family protein / WD-40 repeat family protein	PREDICTED: WD repeat-containing protein 26-like [Brachypodium distachyon]	--	--	KOG0293 WD40 repeat-containing protein
	WD repeat	Dh_11012	27.8499	0.150096	7.53565	↑	0.000125561	0.000685392	40.8191	0.180943	7.81756	↑	0.000385253	0.00308711	WD domain, G-beta repeat domain containing protein, expressed	--	transducin family protein / WD-40 repeat family protein	transducin family protein / WD-40 repeat family protein	Os03g0187300 [Oryza sativa Japonica Group]	--	--	KOG1310 WD40 repeat protein
	WD repeat	Dh_11468	39.8494	0.15058	8.04788	↑	1.17e-05	9.71e-05	43.2353	2.76473	3.967	↑	0.00254733	0.0133873	WD domain, G-beta repeat domain containing protein, expressed	--	transducin family protein / WD-40 repeat family protein	transducin family protein / WD-40 repeat family protein	Os03g0187300 [Oryza sativa Japonica Group]	--	--	KOG1310 WD40 repeat protein
	WD repeat	Dh_11987	168.262	7.7379	4.44262	↑	8.31e-07	1.17e-05	196.101	22.8986	3.09827	↑	0.000134444	0.0013573	WD domain containing protein, putative, expressed	sp|Q54U63|LVSC_DICDI BEACH domain-containing protein lvsC OS=Dictyostelium discoideum GN=lvsC PE=3 SV=2	binding	binding	PREDICTED: BEACH domain-containing protein lvsC-like isoform X1 [Setaria italica]	--	--	KOG1787 Kinase A-anchor protein Neurobeachin and related BEACH and WD40 repeat proteins
	WD repeat	Dh_12520	18.3734	1.62663	3.49766	↑	0.0167826	0.0397045	23.8202	0.179819	7.0495	↑	0.00744743	0.0296629	katanin p80 WD40 repeat-containing subunit B1 homolog 1, putative, expressed	--	--	Transducin/WD40 repeat-like superfamily protein	PREDICTED: katanin p80 WD40 repeat-containing subunit B1 homolog [Oryza brachyantha]	--	--	--
	WD repeat	Dh_12602	102.849	0.151277	9.40912	↑	7.83e-09	2.66e-07	84.8182	0.181774	8.86609	↑	2.85e-06	6.21e-05	WD domain, G-beta repeat domain containing protein, expressed	sp|O60161|UTP4_SCHPO U3 small nucleolar RNA-associated protein 4 OS=Schizosaccharomyces pombe (strain 972 / ATCC 24843) GN=utp4 PE=3 SV=1	Transducin family protein / WD-40 repeat family protein	Transducin family protein / WD-40 repeat family protein	PREDICTED: U3 small nucleolar RNA-associated protein 4-like [Brachypodium distachyon]	UTP4, CIRH1A; U3 small nucleolar RNA-associated protein 4	--	KOG2048 WD40 repeat protein
	WD repeat	Dh_12652	72.8189	3.18112	4.51671	↑	1.71e-05	0.000135709	86.1765	2.82352	4.93173	↑	3.24e-05	0.00043392	WD domain, G-beta repeat domain containing protein, expressed	--	Transducin family protein / WD-40 repeat family protein	Transducin family protein / WD-40 repeat family protein	Os02g0290300 [Oryza sativa Japonica Group]	--	--	--
	WD repeat	Dh_12999	39.8494	0.15058	8.04788	↑	1.17e-05	9.71e-05	32.8194	0.180557	7.50595	↑	0.00133434	0.00812619	katanin p80 WD40 repeat-containing subunit B1 homolog 1, putative, expressed	--	Transducin/WD40 repeat-like superfamily protein	Transducin/WD40 repeat-like superfamily protein	hypothetical protein SORBIDRAFT_03g036400 [Sorghum bicolor]	--	--	--
	WD repeat	Dh_13096	33.8496	0.15038	7.81438	↑	3.57e-05	0.000241558	56.8186	0.181393	8.2911	↑	4.69e-05	0.000586825	WD domain containing protein, putative, expressed	sp|Q55DM1|LVSA_DICDI BEACH domain-containing protein lvsA OS=Dictyostelium discoideum GN=lvsA PE=3 SV=2	Beige/BEACH domain ;WD domain, G-beta repeat protein	Beige/BEACH domain ;WD domain, G-beta repeat protein	PREDICTED: BEACH domain-containing protein lvsA-like [Setaria italica]	--	--	KOG1786 Lysosomal trafficking regulator LYST and related BEACH and WD40 repeat proteins
	WD repeat	Dh_13413	59.849	0.150959	8.63103	↑	6.35e-07	9.2e-06	50.7578	5.24223	3.27538	↑	0.00194758	0.0108449	WD domain, G-beta repeat domain containing protein, expressed	--	Transducin/WD40 repeat-like superfamily protein	Transducin/WD40 repeat-like superfamily protein	PREDICTED: uncharacterized protein LOC101762322 isoform X3 [Setaria italica]	--	--	--
	WD repeat	Dh_13484	32.8497	0.15034	7.77151	↑	4.53e-05	0.000294187	32.8194	0.180557	7.50595	↑	0.00133434	0.00812619	WD domain, G-beta repeat domain containing protein, expressed	--	Transducin/WD40 repeat-like superfamily protein	Transducin/WD40 repeat-like superfamily protein	Os10g0544500 [Oryza sativa Japonica Group]	--	--	KOG1334 WD40 repeat protein
	WD repeat	Dh_13685	48.8492	0.150789	8.33966	↑	2.94e-06	3.2e-05	46.8189	0.181147	8.01378	↑	0.000157376	0.00151656	WD domain, G-beta repeat domain containing protein, expressed	--	--	WD40/YVTN repeat-like-containing domain;Bromodomain	PREDICTED: bromodomain and WD repeat-containing protein 1-like [Oryza brachyantha]	--	--	--
	WD repeat	Dh_14756	37.8495	0.15052	7.97417	↑	1.8e-05	0.000139141	57.2072	2.79281	4.35641	↑	0.000481147	0.0036947	WD repeat-containing protein 12, putative, expressed	sp|Q54W52|WDR12_DICDI Ribosome biogenesis protein WDR12 homolog OS=Dictyostelium discoideum GN=wdr12 PE=2 SV=1	Transducin/WD40 repeat-like superfamily protein	Transducin/WD40 repeat-like superfamily protein	PREDICTED: ribosome biogenesis protein WDR12 homolog [Brachypodium distachyon]	YTM1, WDR12; ribosome biogenesis protein YTM1	--	KOG0313 Microtubule binding protein YTM1 (contains WD40 repeats)
	WD repeat	Dh_15162	32.8812	3.11883	3.39818	↑	0.00254733	0.00847118	93.6098	5.39022	4.11824	↑	0.000110253	0.00116985	WD-40 repeat family protein, putative, expressed	--	Transducin/WD40 repeat-like superfamily protein	Transducin/WD40 repeat-like superfamily protein	PREDICTED: uncharacterized WD repeat-containing protein C2A9.03-like [Oryza brachyantha]	--	MDP0000304584 Mdo Malus domestica Transducin/WD40 repeat-like s...	--
	WD repeat	Dh_15266	38.8494	0.150551	8.0115	↑	1.45e-05	0.000116443	26.8199	0.180119	7.21821	↑	0.00406644	0.0186841	WD domain, G-beta repeat domain containing protein, expressed	--	Transducin/WD40 repeat-like superfamily protein	Transducin/WD40 repeat-like superfamily protein	PREDICTED: WD repeat-containing protein 48-like [Oryza brachyantha]	--	--	KOG0308 Conserved WD40 repeat-containing protein
	WD repeat	Dh_15394	51.8406	3.15944	4.03634	↑	0.000180606	0.000937647	46.463	7.53704	2.62401	↑	0.0102559	0.036658	WD domain, G-beta repeat domain containing protein, expressed	sp|Q80ZK9|WDTC1_MOUSE WD and tetratricopeptide repeats protein 1 OS=Mus musculus GN=Wdtc1 PE=1 SV=1	transducin family protein / WD-40 repeat family protein	transducin family protein / WD-40 repeat family protein	Os03g0187300 [Oryza sativa Japonica Group]	--	--	KOG1310 WD40 repeat protein
	WD repeat	Dh_16243	88.8488	0.151207	9.19869	↑	2.87e-08	7.66e-07	61.7028	5.2972	3.54203	↑	0.00134785	0.00817645	WD domain, G-beta repeat domain containing protein, expressed	sp|A8ID74|BOP1_CHLRE Ribosome biogenesis protein BOP1 homolog OS=Chlamydomonas reinhardtii GN=CHLREDRAFT_111274 PE=1 SV=2	Transducin/WD40 repeat-like superfamily protein	Transducin/WD40 repeat-like superfamily protein	Os07g0435400 [Oryza sativa Japonica Group]	ERB1, BOP1; ribosome biogenesis protein ERB1	--	KOG0650 WD40 repeat nucleolar protein Bop1, involved in ribosome biogenesis
	WD repeat	Dh_16362	19.8505	0.149455	7.05333	↑	0.000726851	0.00290629	22.8203	0.179702	6.98857	↑	0.00744743	0.0296629	WD domain, G-beta repeat domain containing protein, expressed	sp|Q80ZK9|WDTC1_MOUSE WD and tetratricopeptide repeats protein 1 OS=Mus musculus GN=Wdtc1 PE=1 SV=1	transducin family protein / WD-40 repeat family protein	transducin family protein / WD-40 repeat family protein	Os10g0544500 [Oryza sativa Japonica Group]	--	--	KOG1310 WD40 repeat protein
	WD repeat	Dh_16440	26.85	0.150036	7.48347	↑	0.000164799	0.000861241	26.8199	0.180119	7.21821	↑	0.00406644	0.0186841	katanin p80 WD40 repeat-containing subunit B1 homolog 1, putative, expressed	sp|Q8H0T9|KTNB1_ARATH Katanin p80 WD40 repeat-containing subunit B1 homolog OS=Arabidopsis thaliana GN=At5g23430 PE=2 SV=3	Transducin/WD40 repeat-like superfamily protein	Transducin/WD40 repeat-like superfamily protein	PREDICTED: uncharacterized protein LOC100384397 isoform X4 [Zea mays]	KATNB1; katanin p80 WD40 repeat-containing subunit B1	MDP0000288624 Mdo Malus domestica Transducin/WD40 repeat-like s...	KOG0267 Microtubule severing protein katanin p80 subunit B (contains WD40 repeats)
	WD repeat	Dh_16608	22.8503	0.149747	7.25354	↑	0.000390825	0.00176292	22.8203	0.179702	6.98857	↑	0.00744743	0.0296629	WD domain, G-beta repeat domain containing protein, expressed	--	--	WD40/YVTN repeat-like-containing domain;Bromodomain	PREDICTED: bromodomain and WD repeat-containing protein 1-like [Oryza brachyantha]	--	--	--
	WD repeat	Dh_16691	45.8493	0.150728	8.24881	↑	4.28e-06	4.26e-05	30.8196	0.180429	7.41627	↑	0.00174368	0.0098589	WD-40 repeat family protein, putative, expressed	sp|Q498F0|WDR44_XENLA WD repeat-containing protein 44 OS=Xenopus laevis GN=wdr44 PE=2 SV=1	Transducin/WD40 repeat-like superfamily protein	Transducin/WD40 repeat-like superfamily protein	PREDICTED: WD repeat-containing protein 44-like [Oryza brachyantha]	--	GSMUA_Achr1P17680_001 Mac Musa acuminata C2H2 family protein	KOG0283 WD40 repeat-containing protein
	WD repeat	Dh_16901	32.8497	0.15034	7.77151	↑	4.53e-05	0.000294187	17.8211	0.178925	6.63808	↑	0.0279694	0.0733772	katanin p80 WD40 repeat-containing subunit B1 homolog 1, putative, expressed	sp|Q8H0T9|KTNB1_ARATH Katanin p80 WD40 repeat-containing subunit B1 homolog OS=Arabidopsis thaliana GN=At5g23430 PE=2 SV=3	Transducin/WD40 repeat-like superfamily protein	Transducin/WD40 repeat-like superfamily protein	Os04g0677700, partial [Oryza sativa Japonica Group]	--	--	KOG0267 Microtubule severing protein katanin p80 subunit B (contains WD40 repeats)
	WD repeat	Dh_17043	26.9042	3.0958	3.11945	↑	0.00728936	0.0199148	44.8189	0.181085	7.9513	↑	0.000243817	0.00214759	WD domain, G-beta repeat domain containing protein, expressed	sp|Q9C270|PWP2_NEUCR Periodic tryptophan protein 2 homolog OS=Neurospora crassa (strain ATCC 24698 / 74-OR23-1A / CBS 708.71 / DSM 1257 / FGSC 987) GN=B18D24.40 PE=3 SV=1	periodic tryptophan protein 2	periodic tryptophan protein 2	PREDICTED: periodic tryptophan protein 2-like [Oryza brachyantha]	--	--	KOG0291 WD40-repeat-containing subunit of the 18S rRNA processing complex
	WD repeat	Dh_17046	106.801	3.19889	5.06121	↑	8.7e-07	1.19e-05	87.1506	7.84942	3.47285	↑	0.000327712	0.00274659	WD domain, G-beta repeat domain containing protein, expressed	sp|P0C7V8|DC8L2_HUMAN DDB1- and CUL4-associated factor 8-like protein 2 OS=Homo sapiens GN=DCAF8L2 PE=2 SV=2	Transducin/WD40 repeat-like superfamily protein	Transducin/WD40 repeat-like superfamily protein	Os10g0544500 [Oryza sativa Japonica Group]	WDR42A; WD repeat-containing protein 42A	--	KOG1334 WD40 repeat protein
	WD repeat	Dh_17453	71.9824	9.01756	2.99684	↑	0.000711427	0.00290629	77.9212	19.0788	2.03005	↑	0.0150262	0.0477377	WD domain containing protein, putative, expressed	--	WD-40 repeat family protein / beige-related	WD-40 repeat family protein / beige-related	Os04g0555500, partial [Oryza sativa Japonica Group]	--	--	KOG1787 Kinase A-anchor protein Neurobeachin and related BEACH and WD40 repeat proteins
	WD repeat	Dh_18080	19.8505	0.149455	7.05333	↑	0.000726851	0.00290629	24.8201	0.179927	7.10795	↑	0.00547934	0.0237746	OsFBW1 - F-box domain and WD40 repeat containing protein, expressed	sp|Q94AD8|FBW3_ARATH F-box/WD-40 repeat-containing protein At5g21040 OS=Arabidopsis thaliana GN=At5g21040 PE=2 SV=1	F-box protein 2	F-box protein 2	PREDICTED: F-box/WD-40 repeat-containing protein At5g21040-like [Oryza brachyantha]	--	--	KOG0274 Cdc4 and related F-box and WD-40 proteins
	WD repeat	Dh_18155	79.814	3.18595	4.64685	↑	8.36e-06	7.55e-05	81.637	5.36302	3.9281	↑	0.000259049	0.00225896	peptidylprolyl isomerase domain and WD repeat-containing protein 1, putative, expressed	sp|Q8W4D0|CPY71_ARATH Peptidyl-prolyl cis-trans isomerase CYP71 OS=Arabidopsis thaliana GN=CYP71 PE=1 SV=1	cyclophilin71	cyclophilin71	PREDICTED: peptidylprolyl isomerase domain and WD repeat-containing protein 1-like [Oryza	PPWD1; peptidylprolyl isomerase domain and WD repeat-containing protein 1 [EC:5.2.1.8]	--	KOG0882 Cyclophilin-related peptidyl-prolyl cis-trans isomerase
	WD repeat	Dh_18169	25.9089	3.09107	3.06727	↑	0.00910829	0.0240775	29.8196	0.180359	7.36924	↑	0.00229484	0.0122731	WD-40 repeat family protein, putative, expressed	--	Transducin/WD40 repeat-like superfamily protein	Transducin/WD40 repeat-like superfamily protein	PREDICTED: uncharacterized protein LOC103400640 isoform X2 [Malus domestica]	--	--	--
	WD repeat	Dh_18406	25.85	0.149972	7.42933	↑	0.00021796	0.00107077	10.8233	0.17669	5.93678	↑	0.0347826	0.0861296	WD repeat-containing protein, putative, expressed	sp|O14053|UTP21_SCHPO U3 small nucleolar RNA-associated protein 21 homolog OS=Schizosaccharomyces pombe (strain 972 / ATCC 24843) GN=SPCC1672.07 PE=3 SV=1	transducin family protein / WD-40 repeat family protein	transducin family protein / WD-40 repeat family protein	PREDICTED: uncharacterized WD repeat-containing protein C1672.07-like isoform X1 [Setaria	UTP21, WDR36; U3 small nucleolar RNA-associated protein 21	Bra031186 Bra Brassica rapa B3 family protein	KOG1539 WD repeat protein
	WD repeat	Dh_18407	37.3405	1.65948	4.49194	↑	0.000497338	0.00219141	33.8194	0.180615	7.54879	↑	0.00102803	0.0065729	WD domain, G-beta repeat domain containing protein, expressed	sp|Q54QU5|WDR89_DICDI WD repeat-containing protein 89 homolog OS=Dictyostelium discoideum GN=wdr89 PE=3 SV=1	Transducin/WD40 repeat-like superfamily protein	Transducin/WD40 repeat-like superfamily protein	PREDICTED: WD repeat-containing protein 89 homolog [Setaria italica]	--	--	KOG1188 WD40 repeat protein
	WD repeat	Dh_18449	24.8501	0.149903	7.37308	↑	0.00021796	0.00107077	46.8189	0.181147	8.01378	↑	0.000157376	0.00151656	WD domain containing protein, putative, expressed	--	Beige/BEACH domain ;WD domain, G-beta repeat protein	Beige/BEACH domain ;WD domain, G-beta repeat protein	PREDICTED: BEACH domain-containing protein lvsA-like, partial [Oryza brachyantha]	--	--	KOG1788 Uncharacterized conserved protein
	WD repeat	Dh_19151	27.8499	0.150096	7.53565	↑	0.000125561	0.000685392	20.8206	0.179435	6.85841	↑	0.0141459	0.0454822	WD domain, G-beta repeat domain containing protein, expressed	sp|Q39221|STLP2_ARATH SEC12-like protein 2 OS=Arabidopsis thaliana GN=STL2P PE=1 SV=4	Transducin/WD40 repeat-like superfamily protein	SEC12P-like 2 protein	PREDICTED: SEC12-like protein 2-like [Oryza brachyantha]	PREB, SEC12; prolactin regulatory element-binding protein	--	KOG0771 Prolactin regulatory element-binding protein/Protein transport protein SEC12p
	WD repeat	Dh_19436	14.8513	0.148714	6.6419	↑	0.00416566	0.0123391	29.2864	2.71356	3.43197	↑	0.0144137	0.0460002	WD domain, G-beta repeat domain containing protein, expressed	sp|Q5U2M6|DCAF8_RAT DDB1- and CUL4-associated factor 8 OS=Rattus norvegicus GN=Dcaf8 PE=2 SV=1	transducin family protein / WD-40 repeat family protein	transducin family protein / WD-40 repeat family protein	PREDICTED: DDB1- and CUL4-associated factor 8-like [Oryza brachyantha]	--	--	KOG1310 WD40 repeat protein
	WD repeat	Dh_19498	20.8504	0.149561	7.1232	↑	0.000726851	0.00290629	17.8211	0.178925	6.63808	↑	0.0279694	0.0733772	WD domain, G-beta repeat domain containing protein, expressed	--	--	varicose-related	Os06g0300800 [Oryza sativa Japonica Group]	--	--	--
	WD repeat	Dh_19818	52.8491	0.150859	8.45254	↑	1.72e-06	2.04e-05	32.8194	0.180557	7.50595	↑	0.00133434	0.00812619	WD domain, G-beta repeat domain containing protein, expressed	sp|Q9P4X3|UTP7_SCHPO Probable U3 small nucleolar RNA-associated protein 7 OS=Schizosaccharomyces pombe (strain 972 / ATCC 24843) GN=utp7 PE=3 SV=1	Transducin/WD40 repeat-like superfamily protein	Transducin/WD40 repeat-like superfamily protein	PREDICTED: probable U3 small nucleolar RNA-associated protein 7-like [Brachypodium distachyon]	UTP7, WDR46; U3 small nucleolar RNA-associated protein 7	--	KOG1272 WD40-repeat-containing subunit of the 18S rRNA processing complex
	WD repeat	Dh_20296	18.8507	0.149337	6.9799	↑	0.00100641	0.00382341	29.8196	0.180359	7.36924	↑	0.00229484	0.0122731	katanin p80 WD40 repeat-containing subunit B1 homolog 1, putative, expressed	sp|Q8H0T9|KTNB1_ARATH Katanin p80 WD40 repeat-containing subunit B1 homolog OS=Arabidopsis thaliana GN=At5g23430 PE=2 SV=3	Transducin/WD40 repeat-like superfamily protein	Transducin/WD40 repeat-like superfamily protein	PREDICTED: katanin p80 WD40 repeat-containing subunit B1 homolog [Oryza brachyantha]	--	--	KOG0267 Microtubule severing protein katanin p80 subunit B (contains WD40 repeats)
	WD repeat	Dh_20614	28.8498	0.150151	7.586	↑	9.64e-05	0.000546814	21.8204	0.179574	6.92495	↑	0.0102151	0.0365887	WD domain, G-beta repeat domain containing protein, expressed	--	Transducin/WD40 repeat-like superfamily protein	Transducin/WD40 repeat-like superfamily protein	PREDICTED: uncharacterized protein LOC102722702, partial [Oryza brachyantha]	--	--	--
	WD repeat	Dh_20799	80.8134	3.18658	4.66452	↑	7.46e-06	6.9e-05	72.8184	0.181646	8.64703	↑	8.23e-06	0.000144973	WD domain, G-beta repeat domain containing protein, expressed	sp|F4I1S7|ELP2_ARATH Elongator complex protein 2 OS=Arabidopsis thaliana GN=ELP2 PE=1 SV=1	elongator protein 2	elongator protein 2	PREDICTED: elongator complex protein 2-like [Setaria italica]	ELP2; elongator complex protein 2	--	KOG1063 RNA polymerase II elongator complex, subunit ELP2, WD repeat superfamily
	WD repeat	Dh_20869	19.8505	0.149455	7.05333	↑	0.000726851	0.00290629	21.3403	2.65965	3.00427	↑	0.0222081	0.0623692	WD domain and HEAT domain containing protein, putative, expressed	sp|Q54S77|VPS15_DICDI Probable serine/threonine-protein kinase vps15 OS=Dictyostelium discoideum GN=vps15 PE=3 SV=1	protein kinase family protein / WD-40 repeat family protein	protein kinase family protein / WD-40 repeat family protein	PREDICTED: phosphoinositide 3-kinase regulatory subunit 4-like [Brachypodium distachyon]	--	--	KOG1240 Protein kinase containing WD40 repeats
	WD repeat	Dh_20900	65.8247	3.17533	4.37365	↑	3.24e-05	0.000226897	37.8192	0.180817	7.70844	↑	0.000621965	0.00451019	WD domain containing protein, putative, expressed	sp|Q55FJ0|LVSG_DICDI Probable inactive serine/threonine-protein kinase lvsG OS=Dictyostelium discoideum GN=lvsG PE=3 SV=1	protein serine/threonine kinases;protein tyrosine kinases;ATP binding;protein kinases	protein serine/threonine kinases;protein tyrosine kinases;ATP binding;protein kinases	PREDICTED: probable inactive serine/threonine-protein kinase lvsG-like isoform X1 [Setaria	WDR81; WD repeat-containing protein 81	--	KOG1786 Lysosomal trafficking regulator LYST and related BEACH and WD40 repeat proteins
	WD repeat	Dh_21106	35.8722	3.12778	3.51965	↑	0.00171842	0.00609904	36.2565	2.7435	3.72415	↑	0.00585897	0.0250631	katanin p80 WD40 repeat-containing subunit B1 homolog 1, putative, expressed	sp|Q8H0T9|KTNB1_ARATH Katanin p80 WD40 repeat-containing subunit B1 homolog OS=Arabidopsis thaliana GN=At5g23430 PE=2 SV=3	Transducin/WD40 repeat-like superfamily protein	Transducin/WD40 repeat-like superfamily protein	Os04g0677700, partial [Oryza sativa Japonica Group]	--	--	KOG0267 Microtubule severing protein katanin p80 subunit B (contains WD40 repeats)
	WD repeat	Dh_21198	126.849	0.151361	9.7109	↑	1.34e-09	7.76e-08	60.0164	9.9836	2.58772	↑	0.00768073	0.0304295	WD domain, G-beta repeat domain containing protein, expressed	sp|P90587|WD66_PHYPO 66 kDa stress protein OS=Physarum polycephalum PE=2 SV=1	transducin family protein / WD-40 repeat family protein	transducin family protein / WD-40 repeat family protein	Os01g0125800 [Oryza sativa Japonica Group]	--	--	KOG0318 WD40 repeat stress protein/actin interacting protein
	WD repeat	Dh_22468	11.852	0.14798	6.32358	↑	0.00922396	0.0240775	14.8218	0.178217	6.37794	↑	0.00922396	0.0340091	WD domain, G-beta repeat domain containing protein, expressed	sp|Q8L4J2|CTF50_ARATH Cleavage stimulation factor subunit 50 OS=Arabidopsis thaliana GN=CSTF50 PE=1 SV=1	Transducin/WD40 repeat-like superfamily protein	Transducin/WD40 repeat-like superfamily protein	Os03g0754900, partial [Oryza sativa Japonica Group]	--	--	KOG0640 mRNA cleavage stimulating factor complex; subunit 1
	WD repeat	Dh_22670	13.8515	0.148504	6.5434	↑	0.00416566	0.0123391	11.8228	0.177164	6.06035	↑	0.0219002	0.0619126	WD domain, G-beta repeat domain containing protein, expressed	--	Transducin family protein / WD-40 repeat family protein	Transducin family protein / WD-40 repeat family protein	PREDICTED: uncharacterized protein LOC100829848 [Brachypodium distachyon]	--	--	KOG0974 WD-repeat protein WDR6, WD repeat superfamily
	WD repeat	Dh_24270	29.3496	1.65043	4.15243	↑	0.00177411	0.00625484	18.3702	2.6298	2.80434	↑	0.0396963	0.0951493	WD domain, G-beta repeat domain containing protein, expressed	sp|F4I1S7|ELP2_ARATH Elongator complex protein 2 OS=Arabidopsis thaliana GN=ELP2 PE=1 SV=1	elongator protein 2	elongator protein 2	PREDICTED: elongator complex protein 2-like [Brachypodium distachyon]	--	--	KOG1063 RNA polymerase II elongator complex, subunit ELP2, WD repeat superfamily
	WD repeat	Dh_24638	569.848	0.151642	11.8757	↑	1.23e-14	3.61e-12	204.327	27.6733	2.88431	↑	0.000332994	0.00278695	WD domain, G-beta repeat domain containing protein, expressed	sp|C6L7U1|LIN1_LOTJA Putative E3 ubiquitin-protein ligase LIN-1 OS=Lotus japonicus GN=CERBERUS PE=2 SV=2	Transducin/WD40 repeat-like superfamily protein	Transducin/WD40 repeat-like superfamily protein	Os01g0229700 [Oryza sativa Japonica Group]	--	AT5G49200.1 Ath Arabidopsis thaliana WD-40 repeat family protei...	--
	WD repeat	Dh_24715	27.8499	0.150096	7.53565	↑	0.000125561	0.000685392	34.8193	0.18067	7.59039	↑	0.00102803	0.0065729	WD domain, G-beta repeat domain containing protein, expressed	sp|Q652L2|HIRA_ORYSJ Protein HIRA OS=Oryza sativa subsp. japonica GN=Os09g0567700 PE=2 SV=1	homolog of histone chaperone HIRA	homolog of histone chaperone HIRA	PREDICTED: protein HIRA-like [Brachypodium distachyon]	HIRA, HIR1; protein HIRA/HIR1	MDP0000215349 Mdo Malus domestica LisH dimerisation motif;WD40/...	KOG0973 Histone transcription regulator HIRA, WD repeat superfamily
	WD repeat	Dh_25280	11.852	0.14798	6.32358	↑	0.00922396	0.0240775	13.8221	0.177915	6.27965	↑	0.0140787	0.0454822	WD domain containing protein, putative, expressed	--	binding	--	PREDICTED: BEACH domain-containing protein lvsC-like isoform X1 [Setaria italica]	--	--	KOG1787 Kinase A-anchor protein Neurobeachin and related BEACH and WD40 repeat proteins
	WD repeat	Dh_26382	10.8524	0.147649	6.19969	↑	0.0140787	0.0341808	11.8228	0.177164	6.06035	↑	0.0219002	0.0619126	WD domain, G-beta repeat domain containing protein, expressed	--	WD40/YVTN repeat-like-containing domain;Bromodomain	WD40/YVTN repeat-like-containing domain;Bromodomain	PREDICTED: bromodomain and WD repeat-containing protein 1-like [Oryza brachyantha]	--	--	KOG0644 Uncharacterized conserved protein, contains WD40 repeat and BROMO domains
	WD repeat	Dh_26706	10.8524	0.147649	6.19969	↑	0.0140787	0.0341808	24.8201	0.179927	7.10795	↑	0.00547934	0.0237746	WD domain, G-beta repeat domain containing protein, expressed	sp|Q6TEN6|WDR91_DANRE WD repeat-containing protein 91 OS=Danio rerio GN=wdr91 PE=1 SV=2	--	--	PREDICTED: WD repeat-containing protein 91 homolog isoform X2 [Oryza brachyantha]	--	--	KOG1333 Uncharacterized conserved protein
	WD repeat	Dh_26841	76.8489	0.151127	8.99012	↑	8.64e-08	1.84e-06	87.8182	0.1818	8.91602	↑	2.14e-06	4.98e-05	WD domain containing protein, putative, expressed	sp|Q55DM1|LVSA_DICDI BEACH domain-containing protein lvsA OS=Dictyostelium discoideum GN=lvsA PE=3 SV=2	Beige/BEACH domain ;WD domain, G-beta repeat protein	Beige/BEACH domain ;WD domain, G-beta repeat protein	PREDICTED: BEACH domain-containing protein lvsA-like [Setaria italica]	--	--	KOG1786 Lysosomal trafficking regulator LYST and related BEACH and WD40 repeat proteins
	WD repeat	Dh_26983	29.8917	3.10832	3.26554	↑	0.00472911	0.0137752	35.8193	0.180722	7.63082	↑	0.000797167	0.00544934	WD domain, G-beta repeat domain containing protein, expressed	--	transducin family protein / WD-40 repeat family protein	transducin family protein / WD-40 repeat family protein	hypothetical protein SORBIDRAFT_02g001920 [Sorghum bicolor]	--	--	KOG0301 Phospholipase A2-activating protein (contains WD40 repeats)
	WD repeat	Dh_27316	25.85	0.149972	7.42933	↑	0.00021796	0.00107077	40.8191	0.180943	7.81756	↑	0.000385253	0.00308711	WD domain containing protein, putative, expressed	sp|Q6VNB8|WDFY3_MOUSE WD repeat and FYVE domain-containing protein 3 OS=Mus musculus GN=Wdfy3 PE=1 SV=1	Beige/BEACH domain ;WD domain, G-beta repeat protein	Beige/BEACH domain ;WD domain, G-beta repeat protein	PREDICTED: BEACH domain-containing protein lvsA-like, partial [Oryza brachyantha]	--	--	KOG1788 Uncharacterized conserved protein
	WD repeat	Dh_27665	45.8493	0.150728	8.24881	↑	4.28e-06	4.26e-05	31.8195	0.180495	7.46181	↑	0.00174368	0.0098589	WD domain, G-beta repeat domain containing protein, expressed	--	Transducin family protein / WD-40 repeat family protein	Transducin family protein / WD-40 repeat family protein	PREDICTED: cirhin-like [Oryza brachyantha]	--	--	KOG2048 WD40 repeat protein
	WD repeat	Dh_28938	75.8489	0.151119	8.9713	↑	9.84e-08	2.05e-06	59.3257	7.67435	2.95054	↑	0.00301688	0.0150623	katanin p80 WD40 repeat-containing subunit B1 homolog 1, putative, expressed	--	--	Transducin/WD40 repeat-like superfamily protein	uncharacterized protein LOC100384397 [Zea mays]	--	--	--
	WD repeat	Dh_30517	9.85275	0.147254	6.06415	↑	0.0219002	0.0493027	21.8204	0.179574	6.92495	↑	0.0102151	0.0365887	OsFBW1 - F-box domain and WD40 repeat containing protein, expressed	--	--	F-box protein 2	PREDICTED: F-box/WD-40 repeat-containing protein At5g21040-like [Brachypodium distachyon]	--	--	--
	WD repeat	Dh_31177	11.852	0.14798	6.32358	↑	0.00922396	0.0240775	13.8221	0.177915	6.27965	↑	0.0140787	0.0454822	WD domain, G-beta repeat domain containing protein, expressed	sp|Q5XFW6|WDR6_RAT WD repeat-containing protein 6 OS=Rattus norvegicus GN=Wdr6 PE=1 SV=2	Transducin family protein / WD-40 repeat family protein	Transducin family protein / WD-40 repeat family protein	hypothetical protein SORBIDRAFT_01g049790 [Sorghum bicolor]	--	--	KOG0974 WD-repeat protein WDR6, WD repeat superfamily
	WD repeat	Dh_22908	44.8493	0.150706	8.2172	↑	5.19e-06	5.01e-05	46.228	2.77204	4.05974	↑	0.00171842	0.0098589	transducin family protein, putative, expressed	--	Transducin family protein / WD-40 repeat family protein	Transducin family protein / WD-40 repeat family protein	PREDICTED: WD repeat-containing protein 11-like [Brachypodium distachyon]	--	--	KOG1912 WD40 repeat protein
	WD repeat	Dh_27796	33.8496	0.15038	7.81438	↑	3.57e-05	0.000241558	24.8201	0.179927	7.10795	↑	0.00547934	0.0237746	transducin family protein, putative, expressed	--	Transducin family protein / WD-40 repeat family protein	Transducin family protein / WD-40 repeat family protein	PREDICTED: WD repeat-containing protein 11-like isoform X1 [Oryza brachyantha]	--	--	KOG1912 WD40 repeat protein
	WD repeat	Dh_12145	29.8498	0.150203	7.63466	↑	7.45e-05	0.000440021	23.8202	0.179819	7.0495	↑	0.00744743	0.0296629	transducin family protein, putative, expressed	sp|Q9BZH6|WDR11_HUMAN WD repeat-containing protein 11 OS=Homo sapiens GN=WDR11 PE=1 SV=1	Transducin family protein / WD-40 repeat family protein	Transducin family protein / WD-40 repeat family protein	Os02g0137000, partial [Oryza sativa Japonica Group]	--	--	KOG1912 WD40 repeat protein
	WD repeat	Dh_13455	22.8503	0.149747	7.25354	↑	0.000390825	0.00176292	10.8233	0.17669	5.93678	↑	0.0347826	0.0861296	peptidase S8 and S53, subtilisin, kexin, sedolisin, putative, expressed	--	Transducin/WD40 repeat-like superfamily protein	Transducin/WD40 repeat-like superfamily protein	hypothetical protein SORBIDRAFT_03g029780 [Sorghum bicolor]	--	--	--
	WD repeat	Dh_14100	19.8505	0.149455	7.05333	↑	0.000726851	0.00290629	36.8192	0.180771	7.67016	↑	0.000797167	0.00544934	transcriptional corepressor LEUNIG, putative, expressed	--	--	LisH dimerisation motif;WD40/YVTN repeat-like-containing domain	hypothetical protein SORBIDRAFT_03g027380 [Sorghum bicolor]	--	--	--
	WD repeat	Dh_14463	36.8495	0.150488	7.93585	↑	2.25e-05	0.000165126	21.8204	0.179574	6.92495	↑	0.0102151	0.0365887	phosphatidylinositol kinase, putative, expressed	--	--	Transducin/WD40 repeat-like superfamily protein	Os03g0738100 [Oryza sativa Japonica Group]	--	--	--
	WD repeat	Dh_14554	54.8365	3.16347	4.11556	↑	0.00011434	0.000639553	45.8189	0.181117	7.98288	↑	0.000195424	0.00182037	peptidase S8 and S53, subtilisin, kexin, sedolisin, putative, expressed	sp|Q54S79|WDR3_DICDI WD repeat-containing protein 3 homolog OS=Dictyostelium discoideum GN=wdr3 PE=3 SV=1	Transducin/WD40 repeat-like superfamily protein	Transducin/WD40 repeat-like superfamily protein	Os01g0653800 [Oryza sativa Japonica Group]	--	--	--
	WD repeat	Dh_15602	51.8492	0.150842	8.42514	↑	1.72e-06	2.04e-05	52.8187	0.181305	8.18648	↑	8.44e-05	0.000933112	expressed_protein	--	Transducin/WD40 repeat-like superfamily protein	Transducin/WD40 repeat-like superfamily protein	PREDICTED: uncharacterized protein LOC102722745, partial [Oryza brachyantha]	--	--	--
	WD repeat	Dh_16406	53.8491	0.150874	8.47943	↑	1.45e-06	1.8e-05	56.7255	5.2745	3.42689	↑	0.00248498	0.0131368	phosphatidylinositol kinase, putative, expressed	--	--	Transducin/WD40 repeat-like superfamily protein	Os03g0738100 [Oryza sativa Japonica Group]	SMG1; PI-3-kinase-related kinase SMG-1	--	--
	WD repeat	Dh_16856	65.849	0.151028	8.7682	↑	2.97e-07	4.99e-06	44.8189	0.181085	7.9513	↑	0.000243817	0.00214759	HEAT repeat family protein, putative, expressed	sp|C7J8E5|RTOR2_ORYSJ Regulatory-associated protein of TOR 2 OS=Oryza sativa subsp. japonica GN=RAPTOR2 PE=2 SV=2	HEAT repeat ;WD domain, G-beta repeat protein protein	HEAT repeat ;WD domain, G-beta repeat protein protein	PREDICTED: regulatory-associated protein of TOR 2-like [Oryza brachyantha]	RAPTOR; regulatory associated protein of mTOR	--	KOG1517 Guanine nucleotide binding protein MIP1
	WD repeat	Dh_17144	11.852	0.14798	6.32358	↑	0.00922396	0.0240775	12.8224	0.177567	6.17416	↑	0.0219002	0.0619126	beige/BEACH domain containing protein, expressed	--	WD-40 repeat family protein / beige-related	WD-40 repeat family protein / beige-related	PREDICTED: BEACH domain-containing protein lvsC-like [Oryza brachyantha]	--	--	KOG1787 Kinase A-anchor protein Neurobeachin and related BEACH and WD40 repeat proteins
	WD repeat	Dh_17210	40.8494	0.150608	8.08338	↑	9.48e-06	8.2e-05	69.8184	0.181607	8.58664	↑	1.14e-05	0.000186926	expressed_protein	sp|P38163|SRO77_YEAST Lethal(2) giant larvae protein homolog SRO77 OS=Saccharomyces cerevisiae (strain ATCC 204508 / S288c) GN=SRO77 PE=1 SV=2	transducin family protein / WD-40 repeat family protein	transducin family protein / WD-40 repeat family protein	PREDICTED: uncharacterized protein LOC100837017 [Brachypodium distachyon]	STXBP5; syntaxin-binding protein 5	--	KOG1983 Tomosyn and related SNARE-interacting proteins
	WD repeat	Dh_17946	39.8494	0.15058	8.04788	↑	1.17e-05	9.71e-05	74.8183	0.18167	8.68593	↑	7.02e-06	0.000127797	expressed_protein	--	transducin family protein / WD-40 repeat family protein	transducin family protein / WD-40 repeat family protein	PREDICTED: uncharacterized protein LOC100837017 [Brachypodium distachyon]	STXBP5; syntaxin-binding protein 5	--	KOG1983 Tomosyn and related SNARE-interacting proteins
	WD repeat	Dh_18357	33.8496	0.15038	7.81438	↑	3.57e-05	0.000241558	28.8197	0.180285	7.32064	↑	0.00304285	0.0150623	--	sp|Q0P5W1|VPS8_MOUSE Vacuolar protein sorting-associated protein 8 homolog OS=Mus musculus GN=Vps8 PE=2 SV=1	transducin family protein / WD-40 repeat family protein	transducin family protein / WD-40 repeat family protein	Os02g0124700 [Oryza sativa Japonica Group]	--	--	--
	WD repeat	Dh_18586	79.9481	9.05188	3.14278	↑	0.000381713	0.00175726	72.8686	10.1314	2.84646	↑	0.00278678	0.0144149	transcriptional corepressor LEUNIG, putative, expressed	sp|Q9FUY2|LEUNG_ARATH Transcriptional corepressor LEUNIG OS=Arabidopsis thaliana GN=LUG PE=1 SV=2	LisH dimerisation motif;WD40/YVTN repeat-like-containing domain	LisH dimerisation motif;WD40/YVTN repeat-like-containing domain	PREDICTED: transcriptional corepressor LEUNIG-like [Oryza brachyantha]	--	MDP0000215349 Mdo Malus domestica LisH dimerisation motif;WD40/...	KOG0266 WD40 repeat-containing protein
	WD repeat	Dh_19121	41.3372	1.66277	4.63578	↑	0.000277936	0.00133915	28.9637	5.03625	2.52383	↑	0.0293231	0.0760861	transducin family protein, putative, expressed	sp|Q8K1X1|WDR11_MOUSE WD repeat-containing protein 11 OS=Mus musculus GN=Wdr11 PE=2 SV=1	Transducin family protein / WD-40 repeat family protein	Transducin family protein / WD-40 repeat family protein	uncharacterized protein LOC100193851 [Zea mays]	--	--	KOG1912 WD40 repeat protein
	WD repeat	Dh_21327	36.8495	0.150488	7.93585	↑	2.25e-05	0.000165126	25.82	0.180026	7.16414	↑	0.00406644	0.0186841	mitotic checkpoint protein, putative, expressed	sp|Q38942|RAE1_ARATH Protein RAE1 OS=Arabidopsis thaliana GN=RAE1 PE=1 SV=2	Transducin/WD40 repeat-like superfamily protein	Transducin/WD40 repeat-like superfamily protein	Os08g0176800 [Oryza sativa Japonica Group]	RAE1, GLE2; mRNA export factor	OpuncBB_FGP28174 Opu Oryza punctata bZIP family protein	KOG0647 mRNA export protein (contains WD40 repeats)
	WD repeat	Dh_21439	35.8495	0.150454	7.89649	↑	2.25e-05	0.000165126	34.8193	0.18067	7.59039	↑	0.00102803	0.0065729	--	sp|Q6NPN9|DWA2_ARATH WD repeat-containing protein DWA2 OS=Arabidopsis thaliana GN=DWA2 PE=1 SV=1	Transducin/WD40 repeat-like superfamily protein	Transducin/WD40 repeat-like superfamily protein	hypothetical protein [Zea mays]Length=351	--	--	KOG1007 WD repeat protein TSSC1, WD repeat superfamily
	WD repeat	Dh_22479	17.8508	0.149207	6.90253	↑	0.00140897	0.00508136	10.8233	0.17669	5.93678	↑	0.0347826	0.0861296	mitotic checkpoint protein, putative, expressed	sp|Q9LJN8|BUB31_ARATH Mitotic checkpoint protein BUB3.1 OS=Arabidopsis thaliana GN=BUB3.1 PE=1 SV=1	Transducin/WD40 repeat-like superfamily protein	Transducin/WD40 repeat-like superfamily protein	PREDICTED: mitotic checkpoint protein BUB3.1-like [Zea mays]	--	--	KOG1036 Mitotic spindle checkpoint protein BUB3, WD repeat superfamily
	WD repeat	Dh_24346	25.85	0.149972	7.42933	↑	0.00021796	0.00107077	19.8207	0.179282	6.78864	↑	0.0141459	0.0454822	--	--	Transducin/WD40 repeat-like superfamily protein	Transducin/WD40 repeat-like superfamily protein	Os06g0331300 [Oryza sativa Japonica Group]	--	--	KOG4155 FOG:WD40 repeat
	WD repeat	Dh_25152	62.849	0.150995	8.70125	↑	4.66e-07	7.18e-06	16.8213	0.178716	6.55647	↑	0.0279694	0.0733772	transcriptional corepressor LEUNIG, putative, expressed	sp|Q9FUY2|LEUNG_ARATH Transcriptional corepressor LEUNIG OS=Arabidopsis thaliana GN=LUG PE=1 SV=2	LisH dimerisation motif;WD40/YVTN repeat-like-containing domain	LisH dimerisation motif;WD40/YVTN repeat-like-containing domain	Os01g0177100 [Oryza sativa Japonica Group]	--	--	KOG0266 WD40 repeat-containing protein
	WD repeat	Dh_25541	19.8505	0.149455	7.05333	↑	0.000726851	0.00290629	29.8196	0.180359	7.36924	↑	0.00229484	0.0122731	beige/BEACH domain containing protein, expressed	sp|Q54U63|LVSC_DICDI BEACH domain-containing protein lvsC OS=Dictyostelium discoideum GN=lvsC PE=3 SV=2	WD-40 repeat family protein / beige-related	WD-40 repeat family protein / beige-related	PREDICTED: BEACH domain-containing protein lvsC-like [Oryza brachyantha]	--	--	KOG1787 Kinase A-anchor protein Neurobeachin and related BEACH and WD40 repeat proteins
	WD repeat	Dh_28474	24.8501	0.149903	7.37308	↑	0.00021796	0.00107077	26.8199	0.180119	7.21821	↑	0.00406644	0.0186841	beige/BEACH domain containing protein, expressed	sp|Q54U63|LVSC_DICDI BEACH domain-containing protein lvsC OS=Dictyostelium discoideum GN=lvsC PE=3 SV=2	WD-40 repeat family protein / beige-related	WD-40 repeat family protein / beige-related	PREDICTED: BEACH domain-containing protein lvsC-like [Oryza brachyantha]	--	--	KOG1787 Kinase A-anchor protein Neurobeachin and related BEACH and WD40 repeat proteins
	WD repeat	Dh_31380	29.8498	0.150203	7.63466	↑	7.45e-05	0.000440021	10.8233	0.17669	5.93678	↑	0.0347826	0.0861296	expressed_protein	sp|C6L7U1|LIN1_LOTJA Putative E3 ubiquitin-protein ligase LIN-1 OS=Lotus japonicus GN=CERBERUS PE=2 SV=2	Transducin/WD40 repeat-like superfamily protein	Transducin/WD40 repeat-like superfamily protein	PREDICTED: putative E3 ubiquitin-protein ligase LIN-1-like [Oryza brachyantha]	--	--	--
	WD repeat	Dh_35081	48.8492	0.150789	8.33966	↑	2.94e-06	3.2e-05	19.8207	0.179282	6.78864	↑	0.0141459	0.0454822	expressed_protein	sp|C6L7U1|LIN1_LOTJA Putative E3 ubiquitin-protein ligase LIN-1 OS=Lotus japonicus GN=CERBERUS PE=2 SV=2	Transducin/WD40 repeat-like superfamily protein	Transducin/WD40 repeat-like superfamily protein	PREDICTED: putative E3 ubiquitin-protein ligase LIN-1-like [Oryza brachyantha]	--	--	--
	WD repeat	Dh_27099	87.8488	0.151201	9.18241	↑	2.87e-08	7.66e-07	55.8712	12.1288	2.20366	↑	0.0155279	0.0488417	--	sp|Q8YTC2|Y2800_NOSS1 Uncharacterized WD repeat-containing protein alr2800 OS=Nostoc sp. (strain PCC 7120 / UTEX 2576) GN=alr2800 PE=3 SV=1	--	0	PREDICTED: uncharacterized protein LOC102699889 [Oryza brachyantha]	--	--	--
	WD repeat	Dh_22378	174.313	1.68741	6.69072	↑	3.97e-09	1.63e-07	22.8203	0.179702	6.98857	↑	0.00744743	0.0296629	WD repeat-containing protein, putative, expressed	sp|Q9SZA4|CDC21_ARATH Cell division cycle 20.1, cofactor of APC complex OS=Arabidopsis thaliana GN=CDC20-1 PE=1 SV=1	Transducin family protein / WD-40 repeat family protein	Transducin family protein / WD-40 repeat family protein	Os02g0700100 [Oryza sativa Japonica Group]	CDC20; cell division cycle 20, cofactor of APC complex	PH01000622G0760 Phe Phyllostachys heterocycla WRKY family protein	KOG0305 Anaphase promoting complex, Cdc20, Cdh1, and Ama1 subunits
	WD repeat	Dh_3210	37.4275	4.57251	3.03304	↑	0.00276276	0.00913634	51.8187	0.181282	8.1591	↑	8.44e-05	0.000933112	WD domain, G-beta repeat domain containing protein, expressed	sp|Q9SZA4|CDC21_ARATH Cell division cycle 20.1, cofactor of APC complex OS=Arabidopsis thaliana GN=CDC20-1 PE=1 SV=1	Transducin family protein / WD-40 repeat family protein	Transducin family protein / WD-40 repeat family protein	PREDICTED: anaphase-promoting complex subunit cdc20-like [Brachypodium distachyon]	CDC20; cell division cycle 20, cofactor of APC complex	PH01000622G0760 Phe Phyllostachys heterocycla WRKY family protein	KOG0305 Anaphase promoting complex, Cdc20, Cdh1, and Ama1 subunits
	Growth Regulating factor	Dh_19831	73.8632	6.13683	3.58929	↑	0.000184741	0.00095772	--	--	--	--	--	--	growth regulating factor protein, putative, expressed	sp|Q6AWX8|GRF11_ORYSJ Growth-regulating factor 11 OS=Oryza sativa subsp. japonica GN=GRF11 PE=2 SV=1	--	growth-regulating factor 2	PREDICTED: growth-regulating factor 11-like [Oryza brachyantha]	--	PH01000513G0530 Phe Phyllostachys heterocycla GRF family protein	--
	Growth Regulating factor	Dh_21315	75.3298	4.67021	4.01166	↑	3.28e-05	0.000229555	--	--	--	--	--	--	growth regulating factor protein, putative, expressed	sp|Q9FRG8|GRF9_ORYSJ Growth-regulating factor 9 OS=Oryza sativa subsp. japonica GN=GRF9 PE=2 SV=1	growth-regulating factor 1	growth-regulating factor 2	Os03g0674700 [Oryza sativa Japonica Group]	--	PH01003592G0180 Phe Phyllostachys heterocycla GRF family protein	--
	Growth Regulating factor	Dh_24084	24.358	1.64203	3.89085	↑	0.00455058	0.0133558	--	--	--	--	--	--	growth regulating factor protein, putative, expressed	sp|Q6AWY1|GRF8_ORYSJ Growth-regulating factor 8 OS=Oryza sativa subsp. japonica GN=GRF8 PE=2 SV=1	--	growth-regulating factor 2	Os11g0551900 [Oryza sativa Japonica Group]	--	PH01000005G1660 Phe Phyllostachys heterocycla GRF family protein	--
	Growth Regulating factor	Dh_25380	119.312	7.68782	3.95602	↑	1.19e-05	9.9e-05	--	--	--	--	--	--	growth regulating factor protein, putative, expressed	sp|Q9FRG8|GRF9_ORYSJ Growth-regulating factor 9 OS=Oryza sativa subsp. japonica GN=GRF9 PE=2 SV=1	--	growth-regulating factor 2	PREDICTED: growth-regulating factor 9-like [Oryza brachyantha]	--	PH01003592G0180 Phe Phyllostachys heterocycla GRF family protein	--
	Growth Regulating factor	Dh_26059	13.8515	0.148504	6.5434	↑	0.00416566	0.0123391	--	--	--	--	--	--	growth regulating factor protein, putative, expressed	--	--	F-box associated ubiquitination effector family protein	PREDICTED: uncharacterized protein LOC102699831 [Oryza brachyantha]	--	PH01000513G0530 Phe Phyllostachys heterocycla GRF family protein	--
	Growth Regulating factor	Dh_32121	36.8495	0.150488	7.93585	↑	2.25e-05	0.000165126	--	--	--	--	--	--	growth regulating factor protein, putative, expressed	sp|Q6AWY2|GRF7_ORYSJ Growth-regulating factor 7 OS=Oryza sativa subsp. japonica GN=GRF7 PE=2 SV=2	growth-regulating factor 1	growth-regulating factor 2	PREDICTED: LOW QUALITY PROTEIN: growth-regulating factor 7-like [Oryza brachyantha]	--	PH01001605G0350 Phe Phyllostachys heterocycla GRF family protein	--
	Growth Regulating factor	Dh_34613	53.8491	0.150874	8.47943	↑	1.45e-06	1.8e-05	--	--	--	--	--	--	growth regulating factor protein, putative, expressed	sp|Q6AWY2|GRF7_ORYSJ Growth-regulating factor 7 OS=Oryza sativa subsp. japonica GN=GRF7 PE=2 SV=2	growth-regulating factor 1	growth-regulating factor 2	PREDICTED: LOW QUALITY PROTEIN: growth-regulating factor 7-like [Oryza brachyantha]	--	PH01001605G0350 Phe Phyllostachys heterocycla GRF family protein	--
	Growth Regulating factor	Dh_34651	112.947	12.0535	3.22812	↑	0.000157978	0.000849053	--	--	--	--	--	--	growth regulating factor protein, putative, expressed	sp|Q6AWY2|GRF7_ORYSJ Growth-regulating factor 7 OS=Oryza sativa subsp. japonica GN=GRF7 PE=2 SV=2	growth-regulating factor 1	growth-regulating factor 2	Os12g0484900, partial [Oryza sativa Japonica Group]	--	PH01001605G0350 Phe Phyllostachys heterocycla GRF family protein	--
	Growth Regulating factor	Dh_37754	51.8492	0.150842	8.42514	↑	1.72e-06	2.04e-05	--	--	--	--	--	--	growth regulating factor protein, putative, expressed	sp|Q6EPP9|GRF10_ORYSJ Growth-regulating factor 10 OS=Oryza sativa subsp. japonica GN=GRF10 PE=2 SV=1	--	growth-regulating factor 3	PREDICTED: growth-regulating factor 10-like [Setaria italica]	--	PH01002169G0420 Phe Phyllostachys heterocycla GRF family protein	--
	Growth Regulating factor	Dh_37782	67.849	0.151048	8.81117	↑	2.57e-07	4.42e-06	--	--	--	--	--	--	growth regulating factor protein, putative, expressed	sp|Q6AWX7|GRF12_ORYSJ Growth-regulating factor 12 OS=Oryza sativa subsp. japonica GN=GRF12 PE=2 SV=1	--	growth-regulating factor 2	PREDICTED: growth-regulating factor 12-like [Oryza brachyantha]	--	OB04G29390.1 Obr Oryza brachyantha GRF family protein	--
	Growth Regulating factor	Dh_37819	64.849	0.151017	8.74623	↑	3.45e-07	5.65e-06	--	--	--	--	--	--	growth regulating factor protein, putative, expressed	sp|Q6EPP9|GRF10_ORYSJ Growth-regulating factor 10 OS=Oryza sativa subsp. japonica GN=GRF10 PE=2 SV=1	growth-regulating factor 4	growth-regulating factor 3	Os02g0678800 [Oryza sativa Japonica Group]	--	PH01002169G0420 Phe Phyllostachys heterocycla GRF family protein	--
	Growth Regulating factor	Dh_15304	149.624	19.376	2.949	↑	0.000225049	0.00110331	--	--	--	--	--	--	growth-regulating factor, putative, expressed	sp|Q6AWY3|GRF6_ORYSJ Growth-regulating factor 6 OS=Oryza sativa subsp. japonica GN=GRF6 PE=2 SV=2	growth-regulating factor 1	growth-regulating factor 1	Os03g0729500 [Oryza sativa Japonica Group]	--	PH01000387G0730 Phe Phyllostachys heterocycla GRF family protein	--
	Growth Regulating factor	Dh_21999	60.8296	3.17044	4.26202	↑	5.57e-05	0.000355126	--	--	--	--	--	--	growth-regulating factor, putative, expressed	sp|Q6AWY3|GRF6_ORYSJ Growth-regulating factor 6 OS=Oryza sativa subsp. japonica GN=GRF6 PE=2 SV=2	growth-regulating factor 1	growth-regulating factor 1	Os03g0729500 [Oryza sativa Japonica Group]	--	PH01001096G0260 Phe Phyllostachys heterocycla GRF family protein	--
	Growth Regulating factor	Dh_24593	21.8503	0.149658	7.18984	↑	0.000530405	0.00227564	--	--	--	--	--	--	growth-regulating factor, putative, expressed	sp|Q6AWY3|GRF6_ORYSJ Growth-regulating factor 6 OS=Oryza sativa subsp. japonica GN=GRF6 PE=2 SV=2	growth-regulating factor 1	growth-regulating factor 1	Os03g0729500 [Oryza sativa Japonica Group]	--	PH01000387G0730 Phe Phyllostachys heterocycla GRF family protein	--
	Growth Regulating factor	Dh_27978	39.6048	7.39521	2.42101	↑	0.012692	0.0318695	--	--	--	--	--	--	growth-regulating factor, putative, expressed	sp|Q6AWY4|GRF5_ORYSJ Growth-regulating factor 5 OS=Oryza sativa subsp. japonica GN=GRF5 PE=2 SV=1	growth-regulating factor 3	growth-regulating factor 5	Os06g0116200 [Oryza sativa Japonica Group]	--	LOC_Os06g02560.1 Osj Oryza sativa Japonica Group growth-regulat...	--
	Growth Regulating factor	Dh_28905	19.9454	3.0546	2.707	↑	0.0297218	0.0638783	--	--	--	--	--	--	growth-regulating factor, putative, expressed	sp|Q6AWY4|GRF5_ORYSJ Growth-regulating factor 5 OS=Oryza sativa subsp. japonica GN=GRF5 PE=2 SV=1	--	growth-regulating factor 5	Os06g0116200 [Oryza sativa Japonica Group]	--	LOC_Os06g02560.3 Osj Oryza sativa Japonica Group growth-regulat...	--
	Growth Regulating factor	Dh_33247	35.8495	0.150454	7.89649	↑	2.25e-05	0.000165126	--	--	--	--	--	--	growth-regulating factor, putative, expressed	sp|Q6AWY3|GRF6_ORYSJ Growth-regulating factor 6 OS=Oryza sativa subsp. japonica GN=GRF6 PE=2 SV=2	--	growth-regulating factor 1	PREDICTED: growth-regulating factor 6-like [Setaria italica]	--	PH01000387G0730 Phe Phyllostachys heterocycla GRF family protein	--
	Ethylene-responsive transcription factor	Dh_8208	16.8509	0.149062	6.82078	↑	0.00199605	0.00682158	32.8194	0.180557	7.50595	↑	0.00133434	0.00812619	AP2 domain containing protein, expressed	--	--	Integrase-type DNA-binding superfamily protein	PREDICTED: AP2-like ethylene-responsive transcription factor PLT2-like [Brachypodium distachyon]	--	PH01000135G0570 Phe Phyllostachys heterocycla AP2 family protein	--
	Ethylene-responsive transcription factor	Dh_19895	541.279	43.721	3.62998	↑	1.9e-06	2.23e-05	513.14	10.8603	5.56222	↑	1.15e-09	1.15e-07	AP2 domain containing protein, expressed	--	--	Integrase-type DNA-binding superfamily protein	PREDICTED: ethylene-responsive transcription factor RAP2-12-like [Setaria italica]	--	PH01000038G0840 Phe Phyllostachys heterocycla ERF family protein	--
	Ethylene-responsive transcription factor	Dh_920	251.297	32.703	2.9419	↑	0.000104256	0.000588514	480.598	53.4024	3.16985	↑	2.85e-05	0.000393733	AP2 domain containing protein, expressed	sp|Q6K7E6|ERF1_ORYSJ Ethylene-responsive transcription factor 1 OS=Oryza sativa subsp. japonica GN=EREBP1 PE=1 SV=1	related to AP2 12	related to AP2 12	Os06g0194000 [Oryza sativa Japonica Group]	EREBP; EREBP-like factor	PH01000014G0360 Phe Phyllostachys heterocycla ERF family protein	--
	Ethylene-responsive transcription factor	Dh_4995	27.8499	0.150096	7.53565	↑	0.000125561	0.000685392	89.3846	12.6154	2.82483	↑	0.00212207	0.0116609	AP2 domain containing protein, expressed	sp|Q56XP9|ERFL1_ARATH Ethylene-responsive transcription factor-like protein At4g13040 OS=Arabidopsis thaliana GN=At4g13040 PE=2 SV=2	Integrase-type DNA-binding superfamily protein	Integrase-type DNA-binding superfamily protein	DNA binding protein [Zea mays]Length=222	--	PH01001018G0090 Phe Phyllostachys heterocycla ERF family protein	--
	Ethylene-responsive transcription factor	Dh_10571	99.8487	0.151263	9.36654	↑	1.07e-08	3.42e-07	130.818	0.182047	9.48903	↑	9.63e-08	4.15e-06	AP2 domain containing protein, expressed	sp|Q6K7E6|ERF1_ORYSJ Ethylene-responsive transcription factor 1 OS=Oryza sativa subsp. japonica GN=EREBP1 PE=1 SV=1	Integrase-type DNA-binding superfamily protein	related to AP2 12	Os02g0782700 [Oryza sativa Japonica Group]	EREBP; EREBP-like factor	PH01003506G0180 Phe Phyllostachys heterocycla ERF family protein	--
	Ethylene-responsive transcription factor	Dh_35910	49.3823	4.6177	3.41875	↑	0.000533686	0.00228531	73.8183	0.181658	8.66661	↑	8.23e-06	0.000144973	AP2 domain containing protein, expressed	sp|Q9SKT1|ERF53_ARATH Ethylene-responsive transcription factor ERF053 OS=Arabidopsis thaliana GN=ERF053 PE=2 SV=1	Integrase-type DNA-binding superfamily protein	Integrase-type DNA-binding superfamily protein	Os02g0638650 [Oryza sativa Japonica Group]	--	PH01003475G0200 Phe Phyllostachys heterocycla ERF family protein	--
	ETHYLENE INSENSITIVE	Dh_2345	110.849	0.151309	9.51688	↑	4.33e-09	1.74e-07	158.521	15.4793	3.35626	↑	8.81e-05	0.000969957	ethylene-insensitive 3, putative	--	--	Ethylene insensitive 3 family protein	PREDICTED: LOW QUALITY PROTEIN: ETHYLENE INSENSITIVE 3-like 1 protein-like [Oryza brachyantha]	--	PH01000468G0530 Phe Phyllostachys heterocycla EIL family protein	--
	ETHYLENE INSENSITIVE	Dh_1931	176.849	0.151463	10.1893	↑	6.99e-10	4.96e-08	426.169	10.8311	5.29818	↑	6e-09	4.22e-07	ethylene-insensitive 3, putative	--	--	Ethylene insensitive 3 family protein	Os03g0324300 [Oryza sativa Japonica Group]	--	PH01000468G0530 Phe Phyllostachys heterocycla EIL family protein	--
	ETHYLENE INSENSITIVE	Dh_7829	82.8445	6.15554	3.75045	↑	8.7e-05	0.000509351	183.514	5.48626	5.06392	↑	7.47e-07	2.16e-05	ethylene-insensitive 3, putative	sp|Q9SLH0|EIL1_ARATH ETHYLENE INSENSITIVE 3-like 1 protein OS=Arabidopsis thaliana GN=EIL1 PE=1 SV=1	ETHYLENE-INSENSITIVE3-like 1	Ethylene insensitive 3 family protein	Os03g0324300 [Oryza sativa Japonica Group]	--	PH01000468G0530 Phe Phyllostachys heterocycla EIL family protein	--
	ETHYLENE INSENSITIVE	Dh_11868	103.802	3.19777	5.02063	↑	1.15e-06	1.51e-05	192.141	29.8592	2.68592	↑	0.00063462	0.00459637	ethylene-insensitive 3, putative	--	--	Ethylene insensitive 3 family protein	ETHYLENE-INSENSITIVE3-like 1 protein [Zea mays]	--	PH01000430G0960 Phe Phyllostachys heterocycla EIL family protein	--
	BES1 interacting TF	Dh_13854	26.85	0.150036	7.48347	↑	0.000164799	0.000861241	42.819	0.181017	7.88598	↑	0.000305695	0.00257898	transcription factor BIM2, putative, expressed	sp|Q9CAA4|BIM2_ARATH Transcription factor BIM2 OS=Arabidopsis thaliana GN=BIM2 PE=1 SV=1	BES1-interacting Myc-like protein 2	BES1-interacting Myc-like protein 2	PREDICTED: transcription factor BIM1-like [Brachypodium distachyon]	--	PH01000323G0290 Phe Phyllostachys heterocycla bHLH family protein	--
	BES1 interacting TF	Dh_15850	44.8493	0.150706	8.2172	↑	5.19e-06	5.01e-05	17.8211	0.178925	6.63808	↑	0.0279694	0.0733772	transcription factor BIM2, putative, expressed	--	--	BES1-interacting Myc-like protein 2	PREDICTED: transcription factor BIM1-like [Brachypodium distachyon]	--	PH01000323G0290 Phe Phyllostachys heterocycla bHLH family protein	--
	NAC domain	Dh_4014	66.849	0.151038	8.78985	↑	2.57e-07	4.42e-06	55.0874	9.91256	2.47439	↑	0.011508	0.0402331	No apical meristem protein, putative, expressed	--	--	NAC domain containing protein 2	PREDICTED: NAC domain-containing protein 78-like [Brachypodium distachyon]	--	PH01000021G0720 Phe Phyllostachys heterocycla NAC family protein	--
	NAC domain	Dh_13269	14.8513	0.148714	6.6419	↑	0.00416566	0.0123391	70.8184	0.18162	8.60705	↑	1.14e-05	0.000186926	no apical meristem protein, putative, expressed	sp|Q7GCL7|NAC74_ORYSJ NAC domain-containing protein 74 OS=Oryza sativa subsp. japonica GN=NAC74 PE=2 SV=1	NAC domain containing protein 57	NAC domain containing protein 86	PREDICTED: NAC domain-containing protein 74-like [Brachypodium distachyon]	--	PH01001797G0410 Phe Phyllostachys heterocycla NAC family protein	--
	NAC domain	Dh_19717	61.849	0.150983	8.67822	↑	4.66e-07	7.18e-06	93.8182	0.181848	9.01099	↑	1.42e-06	3.64e-05	No apical meristem protein, putative, expressed	--	--	NAC domain containing protein 2	PREDICTED: NAC domain-containing protein 78-like [Brachypodium distachyon]	--	PH01000140G1040 Phe Phyllostachys heterocycla NAC family protein	--
	NAC domain	Dh_25213	25.1415	5.85854	2.10146	↑	0.034945	0.0735921	42.819	0.181017	7.88598	↑	0.000305695	0.00257898	no apical meristem protein, putative, expressed	--	--	NAC (No Apical Meristem) domain transcriptional regulator superfamily protein	PREDICTED: NAC domain-containing protein 43-like [Oryza brachyantha]	--	PH01000439G0460 Phe Phyllostachys heterocycla NAC family protein	--
	NAC domain	Dh_2200	366.596	82.4044	2.1534	↑	0.00232489	0.00780589	578.564	75.4355	2.93916	↑	7.03e-05	0.000808821	no apical meristem protein, putative, expressed	--	NAC domain containing protein 75	NAC domain containing protein 75	PREDICTED: uncharacterized protein LOC101755562 isoform X3 [Setaria italica]	--	PH01000358G0570 Phe Phyllostachys heterocycla NAC family protein	--
	NAC domain	Dh_3161	76.4026	7.59741	3.33004	↑	0.000287576	0.00136617	81.211	14.789	2.45716	↑	0.00486298	0.02173	No apical meristem protein, putative, expressed	--	--	NAC domain containing protein 2	Os02g0822400 [Oryza sativa Japonica Group]	--	PH01000021G0720 Phe Phyllostachys heterocycla NAC family protein	--
	NAC domain	Dh_4457	210.782	3.21843	6.03325	↑	2.8e-09	1.26e-07	426.521	43.4786	3.29424	↑	2.12e-05	0.000310512	no apical meristem protein, putative, expressed	--	--	NAC domain containing protein 103	Os05g0426200 [Oryza sativa Japonica Group]	--	PH01000382G0290 Phe Phyllostachys heterocycla NAC family protein	--
	NAC domain	Dh_13768	21.8503	0.149658	7.18984	↑	0.000530405	0.00227564	22.8203	0.179702	6.98857	↑	0.00744743	0.0296629	no apical meristem protein, putative, expressed	sp|Q84K00|NAC78_ARATH NAC domain-containing protein 78 OS=Arabidopsis thaliana GN=NAC078 PE=2 SV=2	NAC domain containing protein 53	NAC domain containing protein 2	PREDICTED: uncharacterized protein LOC101754925 [Setaria italica]	--	PH01002026G0020 Phe Phyllostachys heterocycla NAC family protein	--
	NAC domain	Dh_23958	26.85	0.150036	7.48347	↑	0.000164799	0.000861241	19.8207	0.179282	6.78864	↑	0.0141459	0.0454822	no apical meristem protein, putative, expressed	sp|Q84K00|NAC78_ARATH NAC domain-containing protein 78 OS=Arabidopsis thaliana GN=NAC078 PE=2 SV=2	NAC domain containing protein 82	NAC domain containing protein 103	PREDICTED: uncharacterized protein LOC101776162 [Setaria italica]	--	PH01002998G0240 Phe Phyllostachys heterocycla NAC family protein	--
	NAC domain	Dh_28675	21.9314	3.0686	2.83734	↑	0.0182584	0.0426934	10.8233	0.17669	5.93678	↑	0.0347826	0.0861296	no apical meristem protein, putative, expressed	sp|Q9FRV4|NAC54_ARATH Protein CUP-SHAPED COTYLEDON 1 OS=Arabidopsis thaliana GN=NAC054 PE=1 SV=1	NAC domain containing protein 74	NAC domain containing protein 74	Os04g0515900 [Oryza sativa Japonica Group]	--	EMS51610 Tur Triticum urartu NAC family protein	--
	NAC domain	Dh_3931	37.8495	0.15052	7.97417	↑	1.8e-05	0.000139141	41.819	0.180981	7.85218	↑	0.000385253	0.00308711	no apical meristem protein, putative, expressed	sp|Q9FFI5|NAC86_ARATH NAC domain-containing protein 86 OS=Arabidopsis thaliana GN=NAC086 PE=2 SV=1	NAC 014	NAC 014	PREDICTED: uncharacterized protein LOC101763561 [Setaria italica]	--	PH01001063G0490 Phe Phyllostachys heterocycla NAC family protein	--
	WUSCHEL related homeobox	Dh_13363	69.8729	6.12714	3.51145	↑	0.000259582	0.00125924	76.7955	23.2045	1.72662	↑	0.0418372	0.0991715	homeobox domain containing protein, expressed	sp|Q5QMM3|WOX8_ORYSJ WUSCHEL-related homeobox 8 OS=Oryza sativa subsp. japonica GN=WOX8 PE=2 SV=1	WUSCHEL related homeobox 13	WUSCHEL related homeobox 13	Os01g0818400 [Oryza sativa Japonica Group]	--	PH01000112G0590 Phe Phyllostachys heterocycla WOX family protein	--
	knotted-1-like homeobox	Dh_27625	2.78577	32.2142	-3.53155	↓	0.000405979	0.00181883	--	--	--	↓	--	--	Homeobox domain containing protein, expressed	sp|Q7GDL5|KNOSA_ORYSJ Homeobox protein knotted-1-like 10 OS=Oryza sativa subsp. japonica GN=OSH71 PE=2 SV=1	--	KNOTTED1-like homeobox gene 6	PREDICTED: LOW QUALITY PROTEIN: homeobox protein knotted-1-like 10-like [Oryza brachyantha]	--	OpuncBB_FGP20238 Opu Oryza punctata TALE family protein	--
	knotted-1-like homeobox	Dh_23337	19.7001	110.3	-2.48516	↓	0.00096628	0.00378581	--	--	--	↓	--	--	Homeobox domain containing protein, expressed	sp|O80416|KNOSC_ORYSJ Homeobox protein knotted-1-like 12 OS=Oryza sativa subsp. japonica GN=OSH15 PE=2 SV=1	KNOTTED-like from Arabidopsis thaliana	KNOTTED-like from Arabidopsis thaliana	hypothetical protein SORBIDRAFT_02g002200 [Sorghum bicolor]	--	Sof017774 Sof Saccharum officinarum TALE family protein	KOG0773 Transcription factor MEIS1 and related HOX domain proteins
(E) Cell cycle regulators															--	--	--	--	--	--	--	--
	CDK	Dh_3960	172.269	4.73144	5.18624	↑	5.06e-08	1.22e-06	387.888	21.1125	4.19947	↑	5.62e-07	1.73e-05	cyclin-dependent kinase, putative, expressed	sp|Q5JK68|CDKC2_ORYSJ Cyclin-dependent kinase C-2 OS=Oryza sativa subsp. japonica GN=CDKC-2 PE=2 SV=1	cyclin dependent kinase group C2	cyclin-dependent kinase C;1	Os01g0958000 [Oryza sativa Japonica Group]	CDK12_13; cyclin-dependent kinase 13-Dec [EC:2.7.11.22 2.7.11.23]	Aan015255 Aan Artemisia annua MYB family protein	KOG0600 Cdc2-related protein kinase
	CDK	Dh_10449	47.8492	0.150769	8.31001	↑	3.54e-06	3.7e-05	79.8183	0.181725	8.77882	↑	4.42e-06	8.9e-05	cyclin-dependent kinase G-2, putative, expressed	sp|Q7XUF4|CDKG2_ORYSJ Cyclin-dependent kinase G-2 OS=Oryza sativa subsp. japonica GN=CDKG-2 PE=2 SV=2	Protein kinase superfamily protein	Protein kinase superfamily protein	PREDICTED: cyclin-dependent kinase G-2-like isoform X1 [Oryza brachyantha]	--	--	KOG0663 Protein kinase PITSLRE and related kinases
	Cyclin	Dh_661	217.848	0.151511	10.4897	↑	1.06e-10	1.1e-08	68.8184	0.181594	8.56594	↑	1.34e-05	0.000212412	cyclin-related protein, putative, expressed	--	Uncharacterized protein	Uncharacterized protein	PREDICTED: uncharacterized protein LOC102701065 [Oryza brachyantha]	--	MDP0000305771 Mdo Malus domestica Uncharacterized protein	KOG1877 Putative transmembrane protein cmp44E
	Cyclin	Dh_4960	14.8513	0.148714	6.6419	↑	0.00416566	0.0123391	14.8218	0.178217	6.37794	↑	0.00922396	0.0340091	cyclin-T1-2, putative, expressed	sp|Q6Z7H3|CCT12_ORYSJ Cyclin-T1-2 OS=Oryza sativa subsp. japonica GN=CYCT1_2 PE=2 SV=2	Cyclin family protein	Cyclin family protein	PREDICTED: cyclin-T1-2-like [Brachypodium distachyon]	--	--	KOG0834 CDK9 kinase-activating protein cyclin T
	Cyclin	Dh_8572	138.849	0.151392	9.84101	↑	5.62e-09	2.12e-07	40.5488	7.45116	2.44412	↑	0.0199098	0.059457	cyclin-related protein, putative, expressed	--	Uncharacterized protein	Uncharacterized protein	PREDICTED: uncharacterized protein LOC102701065 [Oryza brachyantha]	--	MDP0000305771 Mdo Malus domestica Uncharacterized protein	KOG1877 Putative transmembrane protein cmp44E
	Cyclin	Dh_10461	51.9323	6.06766	3.09742	↑	0.00087065	0.00343117	74.8495	10.1505	2.88244	↑	0.00247032	0.0130845	cyclin-L1-1, putative, expressed	sp|Q9AS36|CCL11_ORYSJ Cyclin-L1-1 OS=Oryza sativa subsp. japonica GN=CYCL1-1 PE=2 SV=1	arginine-rich cyclin 1	arginine-rich cyclin 1	PREDICTED: cyclin-L1-1-like [Brachypodium distachyon]	--	--	KOG0835 Cyclin L
	Cyclin	Dh_11873	43.3358	1.6642	4.70266	↑	0.000191901	0.000992808	82.8182	0.181755	8.83181	↑	3.29e-06	6.99e-05	cyclin-T1-4, putative, expressed	sp|Q2QQS5|CCT14_ORYSJ Cyclin-T1-4 OS=Oryza sativa subsp. japonica GN=CYCT1-1 PE=2 SV=1	Cyclin family protein	Cyclin family protein	Os12g0485400 [Oryza sativa Japonica Group]	--	--	KOG0834 CDK9 kinase-activating protein cyclin T
	Cyclin	Dh_12408	253.848	0.151541	10.71	↑	2.61e-11	3.32e-09	54.8186	0.181351	8.23974	↑	5.69e-05	0.000676891	cyclin-related protein, putative, expressed	--	Uncharacterized protein	Uncharacterized protein	PREDICTED: uncharacterized protein LOC100831072 [Brachypodium distachyon]	--	--	KOG1877 Putative transmembrane protein cmp44E
	Cyclin	Dh_12409	243.848	0.151534	10.6521	↑	3.78e-11	4.57e-09	109.818	0.181951	9.23735	↑	4.03e-07	1.31e-05	cyclin-related protein, putative, expressed	--	Uncharacterized protein	Uncharacterized protein	PREDICTED: uncharacterized protein LOC100831072 [Brachypodium distachyon]	--	MDP0000305771 Mdo Malus domestica Uncharacterized protein	KOG1877 Putative transmembrane protein cmp44E
	Cyclin	Dh_13485	52.8491	0.150859	8.45254	↑	1.72e-06	2.04e-05	20.8206	0.179435	6.85841	↑	0.0141459	0.0454822	cyclin-related protein, putative, expressed	--	Uncharacterized protein	Uncharacterized protein	PREDICTED: uncharacterized protein LOC100831072 [Brachypodium distachyon]	--	--	KOG1877 Putative transmembrane protein cmp44E
	Cyclin	Dh_13486	222.848	0.151516	10.5224	↑	8.66e-11	9.22e-09	134.154	2.84621	5.5587	↑	1.27e-06	3.3e-05	cyclin-related protein, putative, expressed	sp|Q620W3|EFR3_CAEBR Protein EFR3 homolog OS=Caenorhabditis briggsae GN=CBG02625 PE=3 SV=1	Uncharacterized protein	Uncharacterized protein	PREDICTED: uncharacterized protein LOC102701065 [Oryza brachyantha]	--	MDP0000305771 Mdo Malus domestica Uncharacterized protein	KOG1877 Putative transmembrane protein cmp44E
	Cyclin	Dh_15142	138.849	0.151392	9.84101	↑	5.62e-09	2.12e-07	54.8186	0.181351	8.23974	↑	5.69e-05	0.000676891	cyclin-related protein, putative, expressed	--	Uncharacterized protein	ARM repeat superfamily protein	PREDICTED: uncharacterized protein LOC100842021 [Brachypodium distachyon]	--	MDP0000305771 Mdo Malus domestica Uncharacterized protein	KOG1877 Putative transmembrane protein cmp44E
	Cyclin	Dh_16575	88.8339	6.16609	3.84868	↑	5.25e-05	0.000336813	67.6569	12.3431	2.45454	↑	0.00981159	0.0358396	cyclin-T1-4, putative, expressed	sp|Q2QQS5|CCT14_ORYSJ Cyclin-T1-4 OS=Oryza sativa subsp. japonica GN=CYCT1-1 PE=2 SV=1	--	Cyclin family protein	PREDICTED: cyclin-T1-4-like [Brachypodium distachyon]	--	--	--
	Cyclin	Dh_16786	71.8489	0.151086	8.89346	↑	1.47e-07	2.84e-06	85.1772	2.82279	4.91527	↑	3.7e-05	0.000487608	cyclin, putative, expressed	sp|Q75HV0|CCP31_ORYSJ Cyclin-P3-1 OS=Oryza sativa subsp. japonica GN=CYCP3-1 PE=3 SV=1	Cyclin family protein	Cyclin family protein	PREDICTED: cyclin-P3-1-like [Oryza brachyantha]	--	--	KOG1674 Cyclin
	Cyclin	Dh_20665	49.8492	0.150807	8.36872	↑	2.45e-06	2.75e-05	35.8763	5.12375	2.80776	↑	0.0126381	0.0435751	cyclin-related protein, putative, expressed	--	ARM repeat superfamily protein	ARM repeat superfamily protein	Os01g0898300 [Oryza sativa Japonica Group]	--	MDP0000305771 Mdo Malus domestica Uncharacterized protein	KOG1877 Putative transmembrane protein cmp44E
	Cyclin	Dh_22184	51.8492	0.150842	8.42514	↑	1.72e-06	2.04e-05	21.3403	2.65965	3.00427	↑	0.0222081	0.0623692	cyclin-related protein, putative, expressed	--	ARM repeat superfamily protein	ARM repeat superfamily protein	PREDICTED: uncharacterized protein LOC100842021 [Brachypodium distachyon]	--	MDP0000305771 Mdo Malus domestica Uncharacterized protein	KOG1877 Putative transmembrane protein cmp44E
	Cyclin	Dh_25361	26.9042	3.0958	3.11945	↑	0.00728936	0.0199148	50.7578	5.24223	3.27538	↑	0.00194758	0.0108449	cyclin-T1-4, putative, expressed	sp|Q2RAC5|CCT13_ORYSJ Cyclin-T1-3 OS=Oryza sativa subsp. japonica GN=CYCT1-3 PE=3 SV=2	Cyclin family protein	Cyclin family protein	PREDICTED: cyclin-T1-3-like [Brachypodium distachyon]	--	--	KOG0834 CDK9 kinase-activating protein cyclin T
	Cyclin	Dh_27486	59.849	0.150959	8.63103	↑	6.35e-07	9.2e-06	26.995	5.00497	2.43126	↑	0.0365207	0.0892723	cyclin-related protein, putative, expressed	--	ARM repeat superfamily protein	ARM repeat superfamily protein	PREDICTED: uncharacterized protein LOC100842021 [Brachypodium distachyon]	--	MDP0000305771 Mdo Malus domestica Uncharacterized protein	KOG1877 Putative transmembrane protein cmp44E
	Cyclin	Dh_28031	113.849	0.15132	9.5553	↑	3.26e-09	1.4e-07	20.3495	2.6505	2.94066	↑	0.0295884	0.0764696	cyclin-related protein, putative, expressed	--	Uncharacterized protein	Uncharacterized protein	PREDICTED: uncharacterized protein LOC100831072 [Brachypodium distachyon]	--	MDP0000305771 Mdo Malus domestica Uncharacterized protein	KOG1877 Putative transmembrane protein cmp44E
	Cyclin	Dh_30420	28.8498	0.150151	7.586	↑	9.64e-05	0.000546814	14.8218	0.178217	6.37794	↑	0.00922396	0.0340091	cyclin, putative, expressed	sp|Q0J233|CCD21_ORYSJ Cyclin-D2-1 OS=Oryza sativa subsp. japonica GN=CYCD2-1 PE=3 SV=2	CYCLIN D1;1	CYCLIN D1;1	Os09g0382300 [Oryza sativa Japonica Group]	--	--	--
	Cyclin	Dh_34188	44.8493	0.150706	8.2172	↑	5.19e-06	5.01e-05	28.8197	0.180285	7.32064	↑	0.00304285	0.0150623	cyclin, putative, expressed	sp|Q8H339|CCD12_ORYSJ Cyclin-D1-2 OS=Oryza sativa subsp. japonica GN=CYCD1-2 PE=3 SV=2	CYCLIN D1;1	CYCLIN D1;1	hypothetical protein SORBIDRAFT_02g023800 [Sorghum bicolor]	CYCD1_2_4; cyclin D1/2/4, plant	GRMZM2G546369_P01 Zma Zea mays MYB_related family protein	KOG0656 G1/S-specific cyclin D
	Cyclin	Dh_34476	10.8524	0.147649	6.19969	↑	0.0140787	0.0341808	11.8228	0.177164	6.06035	↑	0.0219002	0.0619126	cyclin, putative, expressed	sp|Q8LHA8|CCD22_ORYSJ Cyclin-D2-2 OS=Oryza sativa subsp. japonica GN=CYCD2-2 PE=2 SV=1	cyclin d4;2	Cyclin D2;1	PREDICTED: cyclin-D2-2-like [Setaria italica]	--	Scf00126.g9742.t1 Ugi Utricularia gibba LBD family protein	KOG0656 G1/S-specific cyclin D
	Cyclin	Dh_35979	310.782	47.2185	2.71848	↑	0.000215174	0.00107077	14.8218	0.178217	6.37794	↑	0.00922396	0.0340091	cyclin, putative, expressed	sp|Q0JNK6|CCB13_ORYSJ Cyclin-B1-3 OS=Oryza sativa subsp. japonica GN=CYCB1-3 PE=2 SV=2	Cyclin family protein	Cyclin family protein	PREDICTED: cyclin-B1-3-like [Oryza brachyantha]	CCNB; cyclin B	mrna18483.1-v1.0-hybrid Fve Fragaria vesca cyclin b3;1	KOG0653 Cyclin B and related kinase-activating proteins
	Cyclin	Dh_14849	19.8505	0.149455	7.05333	↑	0.000726851	0.00290629	16.8213	0.178716	6.55647	↑	0.0279694	0.0733772	--	--	cyclin-related	cyclin-related	Os04g0661700 [Oryza sativa Japonica Group]	--	--	--
	Cyclin	Dh_18789	30.888	3.11202	3.31112	↑	0.00383276	0.0120081	39.2466	2.75343	3.83327	↑	0.00383276	0.0183528	--	--	--	cyclin-related	Os04g0661700 [Oryza sativa Japonica Group]	--	--	--
	Cyclin	Dh_19225	22.9252	3.07483	2.89835	↑	0.0144137	0.0348396	20.8206	0.179435	6.85841	↑	0.0141459	0.0454822	--	--	--	cyclin-related	Os04g0661700 [Oryza sativa Japonica Group]	--	--	--
	Cyclin	Dh_21368	16.8509	0.149062	6.82078	↑	0.00199605	0.00682158	21.8204	0.179574	6.92495	↑	0.0102151	0.0365887	--	--	cyclin-related	cyclin-related	Os04g0661700 [Oryza sativa Japonica Group]	--	--	--
	mediator of RNA polymerase II	Dh_577	18.8507	0.149337	6.9799	↑	0.00100641	0.00382341	15.8215	0.178482	6.46997	↑	0.00922396	0.0340091	PFT1, putative, expressed	sp|Q7XYY2|MED25_ARATH Mediator of RNA polymerase II transcription subunit 25 OS=Arabidopsis thaliana GN=MED25 PE=1 SV=1	phytochrome and flowering time regulatory protein (PFT1)	phytochrome and flowering time regulatory protein (PFT1)	PREDICTED: mediator of RNA polymerase II transcription subunit 25-like [Oryza brachyantha]	--	--	--
	mediator of RNA polymerase II	Dh_1198	166.762	6.2376	4.74066	↑	4.09e-07	6.52e-06	217.267	34.7327	2.6451	↑	0.000743144	0.00528632	expressed_protein	sp|F4JGZ1|MED16_ARATH Mediator of RNA polymerase II transcription subunit 16 OS=Arabidopsis thaliana GN=MED16 PE=1 SV=1	sensitive to freezing 6	sensitive to freezing 6	PREDICTED: mediator of RNA polymerase II transcription subunit 16-like [Oryza brachyantha]	--	--	--
	mediator of RNA polymerase II	Dh_3450	99.8487	0.151263	9.36654	↑	1.07e-08	3.42e-07	371.015	15.9847	4.53672	↑	2.1e-07	7.95e-06	structural constituent of ribosome, putative, expressed	sp|Q9LUG9|MD33A_ARATH Mediator of RNA polymerase II transcription subunit 33A OS=Arabidopsis thaliana GN=MED33A PE=1 SV=1	REF4-related 1	REF4-related 1	PREDICTED: mediator of RNA polymerase II transcription subunit 33A-like [Setaria italica]	--	--	--
	mediator of RNA polymerase II	Dh_3481	29.8498	0.150203	7.63466	↑	7.45e-05	0.000440021	32.8194	0.180557	7.50595	↑	0.00133434	0.00812619	expressed_protein	--	unknown protein; Has 6825 Blast hits to 3811 proteins in 289 species	0	PREDICTED: mediator of RNA polymerase II transcription subunit 15a-like [Setaria italica]	--	--	--
	mediator of RNA polymerase II	Dh_7726	60.3273	1.67268	5.17258	↑	1.98e-05	0.000151854	80.797	10.203	2.98531	↑	0.00154494	0.00915626	expressed_protein	sp|F4I171|MD15A_ARATH Mediator of RNA polymerase II transcription subunit 15a OS=Arabidopsis thaliana GN=MED15A PE=1 SV=1	unknown protein; BEST Arabidopsis thaliana protein match is	0	PREDICTED: mediator of RNA polymerase II transcription subunit 15a-like isoform X3 [Zea	--	--	--
	mediator of RNA polymerase II	Dh_10527	48.8451	3.15495	3.95252	↑	0.000247831	0.00120602	140.818	0.182083	9.59502	↑	5.3e-08	2.56e-06	protein of unknown function DUF1421 domain containing protein, expressed	--	Protein of unknown function (DUF1421)	Protein of unknown function (DUF1421)	PREDICTED: mediator of RNA polymerase II transcription subunit 15-like isoform X2 [Oryza	--	--	--
	mediator of RNA polymerase II	Dh_13073	14.8513	0.148714	6.6419	↑	0.00416566	0.0123391	24.8201	0.179927	7.10795	↑	0.00547934	0.0237746	expressed_protein	sp|H3K2Y6|MED12_ARATH Mediator of RNA polymerase II transcription subunit 12 OS=Arabidopsis thaliana GN=MED12 PE=1 SV=1	RNA polymerase II transcription mediators	RNA polymerase II transcription mediators	PREDICTED: mediator of RNA polymerase II transcription subunit 12-like [Setaria italica]	--	--	KOG4522 RNA polymerase II transcription mediator
	mediator of RNA polymerase II	Dh_13971	42.8493	0.150659	8.15184	↑	7.72e-06	7e-05	46.8189	0.181147	8.01378	↑	0.000157376	0.00151656	--	sp|F4I4P3|MED23_ARATH Mediator of RNA polymerase II transcription subunit 23 OS=Arabidopsis thaliana GN=MED23 PE=1 SV=1	FUNCTIONS IN	0	PREDICTED: mediator of RNA polymerase II transcription subunit 23-like isoform X1 [Oryza	MED23; mediator of RNA polymerase II transcription subunit 23	ObartAA03S_FGP13190 Oba Oryza barthii MYB_related family protein	KOG1883 Cofactor required for Sp1 transcriptional activation, subunit 3
	mediator of RNA polymerase II	Dh_15132	29.8498	0.150203	7.63466	↑	7.45e-05	0.000440021	27.8198	0.180205	7.27033	↑	0.00304285	0.0150623	expressed_protein	sp|F4I096|MED13_ARATH Mediator of RNA polymerase II transcription subunit 13 OS=Arabidopsis thaliana GN=MED13 PE=1 SV=1	RNA polymerase II transcription mediators	RNA polymerase II transcription mediators	PREDICTED: mediator of RNA polymerase II transcription subunit 13-like [Oryza brachyantha]	--	--	KOG1175 Acyl-CoA synthetase
	mediator of RNA polymerase II	Dh_20853	19.8505	0.149455	7.05333	↑	0.000726851	0.00290629	22.8203	0.179702	6.98857	↑	0.00744743	0.0296629	expressed_protein	sp|F4I096|MED13_ARATH Mediator of RNA polymerase II transcription subunit 13 OS=Arabidopsis thaliana GN=MED13 PE=1 SV=1	RNA polymerase II transcription mediators	RNA polymerase II transcription mediators	PREDICTED: mediator of RNA polymerase II transcription subunit 13-like [Oryza brachyantha]	--	--	KOG1175 Acyl-CoA synthetase
	mediator of RNA polymerase II	Dh_22976	21.8503	0.149658	7.18984	↑	0.000530405	0.00227564	132.553	5.44681	4.60502	↑	9.19e-06	0.000159191	structural constituent of ribosome, putative, expressed	sp|F4IN69|MD33B_ARATH Mediator of RNA polymerase II transcription subunit 33B OS=Arabidopsis thaliana GN=MED33B PE=1 SV=1	reduced epidermal fluorescence 4	REF4-related 1	PREDICTED: mediator of RNA polymerase II transcription subunit 33B-like [Oryza brachyantha]	--	--	--
	mediator of RNA polymerase II	Dh_27424	24.8501	0.149903	7.37308	↑	0.00021796	0.00107077	34.8193	0.18067	7.59039	↑	0.00102803	0.0065729	expressed_protein	--	--	0	PREDICTED: mediator of RNA polymerase II transcription subunit 15a-like isoform X4 [Setaria	--	--	--
	mediator of RNA polymerase II	Dh_29122	12.8517	0.148262	6.43767	↑	0.00614931	0.0170903	35.8193	0.180722	7.63082	↑	0.000797167	0.00544934	structural constituent of ribosome, putative, expressed	sp|F4IN69|MD33B_ARATH Mediator of RNA polymerase II transcription subunit 33B OS=Arabidopsis thaliana GN=MED33B PE=1 SV=1	reduced epidermal fluorescence 4	REF4-related 1	hypothetical protein SORBIDRAFT_09g005235, partial [Sorghum bicolor]	--	--	--
	mediator of RNA polymerase II	Dh_10473	136.849	0.151387	9.82012	↑	6.57e-09	2.37e-07	164.818	0.182151	9.82152	↑	1.37e-08	8.12e-07	PFT1, putative, expressed	sp|Q7XYY2|MED25_ARATH Mediator of RNA polymerase II transcription subunit 25 OS=Arabidopsis thaliana GN=MED25 PE=1 SV=1	phytochrome and flowering time regulatory protein (PFT1)	phytochrome and flowering time regulatory protein (PFT1)	PREDICTED: mediator of RNA polymerase II transcription subunit 25-like [Oryza brachyantha]	MED25; mediator of RNA polymerase II transcription subunit 25	--	--
	mediator of RNA polymerase II	Dh_12431	94.3085	4.69147	4.32928	↑	6.57e-06	6.12e-05	68.8184	0.181594	8.56594	↑	1.34e-05	0.000212412	SWP, putative, expressed	sp|Q9SR02|MED14_ARATH Mediator of RNA polymerase II transcription subunit 14 OS=Arabidopsis thaliana GN=MED14 PE=1 SV=1	RNA polymerase II transcription mediators	RNA polymerase II transcription mediators	Os09g0281900 [Oryza sativa Japonica Group]	MED14, RGR1; mediator of RNA polymerase II transcription subunit 14	--	KOG1875 Thyroid hormone receptor-associated coactivator complex component (TRAP170)
	mediator of RNA polymerase II	Dh_13996	20.8504	0.149561	7.1232	↑	0.000726851	0.00290629	87.8182	0.1818	8.91602	↑	2.14e-06	4.98e-05	structural constituent of ribosome, putative, expressed	sp|Q9LUG9|MD33A_ARATH Mediator of RNA polymerase II transcription subunit 33A OS=Arabidopsis thaliana GN=MED33A PE=1 SV=1	REF4-related 1	REF4-related 1	PREDICTED: mediator of RNA polymerase II transcription subunit 33A-like [Setaria italica]	--	--	--
	mediator of RNA polymerase II	Dh_16325	10.8524	0.147649	6.19969	↑	0.0140787	0.0341808	42.2379	2.76208	3.93471	↑	0.00254733	0.0133873	SWP, putative, expressed	sp|Q9SR02|MED14_ARATH Mediator of RNA polymerase II transcription subunit 14 OS=Arabidopsis thaliana GN=MED14 PE=1 SV=1	RNA polymerase II transcription mediators	RNA polymerase II transcription mediators	Os09g0281900 [Oryza sativa Japonica Group]	--	--	KOG1875 Thyroid hormone receptor-associated coactivator complex component (TRAP170)
	mediator of RNA polymerase II	Dh_18423	119.849	0.15134	9.62921	↑	2.26e-09	1.1e-07	69.1916	2.80844	4.62276	↑	0.000154728	0.00151656	expressed_protein	sp|F4K460|MED17_ARATH Mediator of RNA polymerase II transcription subunit 17 OS=Arabidopsis thaliana GN=MED17 PE=1 SV=1	RNA polymerase II transcription mediators	RNA polymerase II transcription mediators	--	MED17; mediator of RNA polymerase II transcription subunit 17	--	--
	mediator of RNA polymerase II	Dh_19235	59.2669	11.7331	2.33664	↑	0.00554519	0.0158971	81.4701	12.5299	2.7009	↑	0.00358183	0.0173065	expressed_protein	sp|H3K2Y6|MED12_ARATH Mediator of RNA polymerase II transcription subunit 12 OS=Arabidopsis thaliana GN=MED12 PE=1 SV=1	RNA polymerase II transcription mediators	RNA polymerase II transcription mediators	Os07g0648300 [Oryza sativa Japonica Group]	--	--	--
	mediator of RNA polymerase II	Dh_24378	266.73	6.27004	5.41076	↑	7.57e-09	2.61e-07	307.57	23.4297	3.71451	↑	7.57e-06	0.00013675	DnaK family protein, putative, expressed	sp|P22953|MD37E_ARATH Probable mediator of RNA polymerase II transcription subunit 37e OS=Arabidopsis thaliana GN=MED37E PE=1 SV=3	heat shock cognate protein 70-1	heat shock cognate protein 70-1	Heat shock cognate protein 70-1 isoform 2, partial [Theobroma cacao]	HSPA1_8; heat shock 70kDa protein 8-Jan	--	KOG0101 Molecular chaperones HSP70/HSC70, HSP70 superfamily
	MCM	Dh_33564	33.8496	0.15038	7.81438	↑	3.57e-05	0.000241558	11.8228	0.177164	6.06035	↑	0.0219002	0.0619126	MCM3 - Putative minichromosome maintenance MCM complex subunit 3, expressed	sp|Q0DHC4|MCM3_ORYSJ DNA replication licensing factor MCM3 OS=Oryza sativa subsp. japonica GN=MCM3 PE=2 SV=1	Minichromosome maintenance (MCM2/3/5) family protein	Minichromosome maintenance (MCM2/3/5) family protein	PREDICTED: DNA replication licensing factor MCM3 homolog 3-like [Oryza brachyantha]	--	--	KOG0479 DNA replication licensing factor, MCM3 component
	BIG BROTHER	Dh_23065	112.691	23.3094	2.27338	↑	0.00310065	0.00989754	--	--	--	↑	--	--	zinc finger, C3HC4 type family protein, expressed	sp|Q9LT17|BBR_ARATH E3 ubiquitin ligase BIG BROTHER-related OS=Arabidopsis thaliana GN=BBR PE=2 SV=1	RING/U-box superfamily protein	RING/U-box superfamily protein	PREDICTED: E3 ubiquitin ligase BIG BROTHER-related-like [Brachypodium distachyon]	--	GSMUA_Achr4P19750_001 Mac Musa acuminata GRAS family protein	KOG0800 FOG:Predicted E3 ubiquitin ligase
	CLAVATA1	Dh_23001	13.8515	0.148504	6.5434	↑	0.00416566	0.0123391	77.5181	12.4819	2.6347	↑	0.00444734	0.0202341	receptor protein kinase CLAVATA1 precursor, putative, expressed	sp|Q5Z9N5|FON1_ORYSJ Leucine-rich repeat receptor-like kinase protein FLORAL ORGAN NUMBER1 OS=Oryza sativa subsp. japonica GN=FON1 PE=1 SV=1	Leucine-rich receptor-like protein kinase family protein	Leucine-rich receptor-like protein kinase family protein	Os06g0717200 [Oryza sativa Japonica Group]	E2.7.1.-	Jcr4S02193.10 Jcu Jatropha curcas NF-YB family protein	--
	CLAVATA1	Dh_25520	15.8511	0.148898	6.73411	↑	0.00286389	0.00919875	46.8189	0.181147	8.01378	↑	0.000157376	0.00151656	receptor protein kinase CLAVATA1 precursor, putative, expressed	sp|Q9FL51|Y5694_ARATH Probably inactive leucine-rich repeat receptor-like protein kinase At5g06940 OS=Arabidopsis thaliana GN=At5g06940 PE=3 SV=1	Leucine-rich repeat receptor-like protein kinase family protein	Leucine-rich repeat receptor-like protein kinase family protein	PREDICTED: probably inactive leucine-rich repeat receptor-like protein kinase At5g06940-like	--	Scf00764.g21546.t1 Ugi Utricularia gibba S1Fa-like family protein	--
	CLAVATA1	Dh_29807	14.8513	0.148714	6.6419	↑	0.00416566	0.0123391	34.8193	0.18067	7.59039	↑	0.00102803	0.0065729	receptor protein kinase CLAVATA1 precursor, putative, expressed	sp|Q9FL51|Y5694_ARATH Probably inactive leucine-rich repeat receptor-like protein kinase At5g06940 OS=Arabidopsis thaliana GN=At5g06940 PE=3 SV=1	Leucine-rich repeat receptor-like protein kinase family protein	Leucine-rich repeat receptor-like protein kinase family protein	PREDICTED: probably inactive leucine-rich repeat receptor-like protein kinase At5g06940	--	C.cajan_44612 Cca Cajanus cajan S1Fa-like family protein	--
	CLAVATA1	Dh_33421	58.8491	0.150946	8.60684	↑	7.45e-07	1.06e-05	22.8203	0.179702	6.98857	↑	0.00744743	0.0296629	receptor protein kinase CLAVATA1 precursor, putative, expressed	sp|Q9M2Z1|BAME2_ARATH Leucine-rich repeat receptor-like serine/threonine-protein kinase BAM2 OS=Arabidopsis thaliana GN=BAM2 PE=1 SV=1	Leucine-rich receptor-like protein kinase family protein	Leucine-rich receptor-like protein kinase family protein	Os07g0134200 [Oryza sativa Japonica Group]	--	Jcr4S02193.10 Jcu Jatropha curcas NF-YB family protein	--
	CLAVATA1	Dh_33635	145.314	1.68582	6.42958	↑	2.01e-08	5.82e-07	53.8187	0.181328	8.21336	↑	6.91e-05	0.000797137	receptor protein kinase CLAVATA1 precursor, putative, expressed	sp|O49545|BAME1_ARATH Leucine-rich repeat receptor-like serine/threonine-protein kinase BAM1 OS=Arabidopsis thaliana GN=BAM1 PE=1 SV=1	Leucine-rich receptor-like protein kinase family protein	Leucine-rich receptor-like protein kinase family protein	uncharacterized protein LOC100383797 [Zea mays]	--	C.cajan_44612 Cca Cajanus cajan S1Fa-like family protein	--
	CLAVATA1	Dh_33692	21.9314	3.0686	2.83734	↑	0.0182584	0.0426934	27.8198	0.180205	7.27033	↑	0.00304285	0.0150623	receptor protein kinase CLAVATA1 precursor, putative, expressed	sp|Q9M2Z1|BAME2_ARATH Leucine-rich repeat receptor-like serine/threonine-protein kinase BAM2 OS=Arabidopsis thaliana GN=BAM2 PE=1 SV=1	Leucine-rich receptor-like protein kinase family protein	Leucine-rich receptor-like protein kinase family protein	Os03g0228800 [Oryza sativa Japonica Group]	--	Jcr4S02193.10 Jcu Jatropha curcas NF-YB family protein	--
	CLAVATA1	Dh_34017	118.849	0.151336	9.61715	↑	2.26e-09	1.1e-07	42.819	0.181017	7.88598	↑	0.000305695	0.00257898	receptor protein kinase CLAVATA1 precursor, putative, expressed	sp|O49545|BAME1_ARATH Leucine-rich repeat receptor-like serine/threonine-protein kinase BAM1 OS=Arabidopsis thaliana GN=BAM1 PE=1 SV=1	Leucine-rich receptor-like protein kinase family protein	Leucine-rich receptor-like protein kinase family protein	PREDICTED: leucine-rich repeat receptor-like serine/threonine-protein kinase BAM1-like [Oryza	--	C.cajan_44612 Cca Cajanus cajan S1Fa-like family protein	--
	PASTICCINO	Dh_829	64.8256	3.17441	4.352	↑	3.7e-05	0.00024912	84.178	2.82204	4.89863	↑	3.7e-05	0.000487608	peptidyl-prolyl isomerase PASTICCINO1, putative, expressed	sp|Q7DMA9|PAS1_ARATH Peptidyl-prolyl cis-trans isomerase PASTICCINO1 OS=Arabidopsis thaliana GN=PAS1 PE=1 SV=2	FKBP-type peptidyl-prolyl cis-trans isomerase family protein	FKBP-type peptidyl-prolyl cis-trans isomerase family protein	PREDICTED: peptidyl-prolyl cis-trans isomerase PASTICCINO1-like [Setaria italica]	FKBP4_5; FK506-binding protein 5-Apr [EC:5.2.1.8]	--	KOG0543 FKBP-type peptidyl-prolyl cis-trans isomerase
	Retinoblastoma-related	Dh_6989	189.849	0.15148	10.2915	↑	3.58e-10	2.99e-08	219.496	5.50352	5.3177	↑	1.73e-07	6.67e-06	retinoblastoma-related protein-like, putative, expressed	sp|Q2R374|RBR2_ORYSJ Retinoblastoma-related protein 2 OS=Oryza sativa subsp. japonica GN=RBR2 PE=2 SV=2	retinoblastoma-related 1	retinoblastoma-related 1	PREDICTED: retinoblastoma-related protein 2-like [Brachypodium distachyon]	RBL1; retinoblastoma-like protein 1	--	KOG1010 Rb (Retinoblastoma tumor suppressor)-related protein
	SKP1	Dh_18306	3.50312	29.4969	-3.07385	↓	0.00194758	0.00682158	11.912	48.088	-2.01326	↓	0.0113232	0.0398831	SKP1-like protein 1B, putative, expressed	sp|O49484|ASK11_ARATH SKP1-like protein 11 OS=Arabidopsis thaliana GN=ASK11 PE=1 SV=1	SKP1-like 11	SKP1-like 4	Os10g0438100 [Oryza sativa Japonica Group]	--	--	KOG1724 SCF ubiquitin ligase, Skp1 component
	TEOSINTE BRANCHED	Dh_36480	43.8493	0.150683	8.18489	↑	6.32e-06	5.91e-05	11.8228	0.177164	6.06035	↑	0.0219002	0.0619126	TCP family transcription factor, putative, expressed	--	--	TEOSINTE BRANCHED 1, cycloidea and PCF transcription factor 5	PREDICTED: transcription factor TCP13-like isoform X2 [Setaria italica]	--	PH01000423G0070 Phe Phyllostachys heterocycla TCP family protein	--
	POM1	Dh_12544	15.8511	0.148898	6.73411	↑	0.00286389	0.00919875	17.8211	0.178925	6.63808	↑	0.0279694	0.0733772	protein kinase family protein, putative, expressed	sp|Q09690|POM1_SCHPO Dual specificity protein kinase pom1 OS=Schizosaccharomyces pombe (strain 972 / ATCC 24843) GN=pom1 PE=1 SV=1	Protein kinase superfamily protein	Protein kinase superfamily protein	PREDICTED: dual specificity protein kinase pom1-like [Oryza brachyantha]	--	GSMUA_Achr7P11320_001 Mac Musa acuminata MYB family protein	KOG0667 Dual-specificity tyrosine-phosphorylation regulated kinase
	ERECTA	Dh_27892	337.848	0.151586	11.122	↑	1.79e-12	3.16e-10	--	--	--	--	--	--	receptor-like protein kinase 5 precursor, putative, expressed	sp|Q42371|ERECT_ARATH LRR receptor-like serine/threonine-protein kinase ERECTA OS=Arabidopsis thaliana GN=ERECTA PE=1 SV=1	Leucine-rich receptor-like protein kinase family protein	Leucine-rich receptor-like protein kinase family protein	PREDICTED: LRR receptor-like serine/threonine-protein kinase ERECTA-like isoform X1 [Setaria	--	mrna27137.1-v1.0-hybrid Fve Fragaria vesca SH2 domain protein B	--
	ERECTA	Dh_35157	30.8497	0.150252	7.68173	↑	7.45e-05	0.000440021	--	--	--	--	--	--	receptor-like protein kinase 5 precursor, putative, expressed	sp|Q42371|ERECT_ARATH LRR receptor-like serine/threonine-protein kinase ERECTA OS=Arabidopsis thaliana GN=ERECTA PE=1 SV=1	Leucine-rich receptor-like protein kinase family protein	Leucine-rich receptor-like protein kinase family protein	PREDICTED: LRR receptor-like serine/threonine-protein kinase ERECTA-like [Brachypodium distachyon]	--	Ghi013563 Ghi Gossypium hirsutum S1Fa-like family protein	--
	ERECTA	Dh_35328	314.202	7.79759	5.33252	↑	3.88e-09	1.61e-07	--	--	--	--	--	--	receptor-like protein kinase 5 precursor, putative, expressed	sp|Q42371|ERECT_ARATH LRR receptor-like serine/threonine-protein kinase ERECTA OS=Arabidopsis thaliana GN=ERECTA PE=1 SV=1	Leucine-rich receptor-like protein kinase family protein	Leucine-rich receptor-like protein kinase family protein	PREDICTED: LRR receptor-like serine/threonine-protein kinase ERECTA-like [Oryza brachyantha]	--	MDP0000261185 Mdo Malus domestica Protein kinase superfamily pr...	--
	ERECTA	Dh_16145	162.849	0.15144	10.0706	↑	1.43e-09	8.22e-08	--	--	--	--	--	--	receptor-like protein kinase 5 precursor, putative, expressed	sp|C0LGW6|ERL1_ARATH LRR receptor-like serine/threonine-protein kinase ERL1 OS=Arabidopsis thaliana GN=ERL1 PE=1 SV=1	ERECTA-like 1	ERECTA-like 2	uncharacterized LOC100279811 [Zea mays]	--	C.cajan_44612 Cca Cajanus cajan S1Fa-like family protein	--
	ERECTA	Dh_26667	276.777	3.22333	6.42403	↑	2.45e-10	2.23e-08	--	--	--	--	--	--	receptor-like protein kinase 5 precursor, putative, expressed	sp|C0LGW6|ERL1_ARATH LRR receptor-like serine/threonine-protein kinase ERL1 OS=Arabidopsis thaliana GN=ERL1 PE=1 SV=1	ERECTA-like 1	ERECTA-like 2	uncharacterized LOC100279811 [Zea mays]	--	mrna27137.1-v1.0-hybrid Fve Fragaria vesca SH2 domain protein B	--
	ERECTA	Dh_28295	243.716	9.28373	4.71435	↑	7.23e-08	1.62e-06	--	--	--	--	--	--	receptor-like protein kinase 5 precursor, putative, expressed	sp|Q42371|ERECT_ARATH LRR receptor-like serine/threonine-protein kinase ERECTA OS=Arabidopsis thaliana GN=ERECTA PE=1 SV=1	Leucine-rich receptor-like protein kinase family protein	Leucine-rich receptor-like protein kinase family protein	Os06g0203800 [Oryza sativa Japonica Group]	--	mrna27137.1-v1.0-hybrid Fve Fragaria vesca SH2 domain protein B	--
	ERECTA	Dh_36937	12.8517	0.148262	6.43767	↑	0.00614931	0.0170903	--	--	--	--	--	--	receptor-like protein kinase 5 precursor, putative, expressed	sp|Q42371|ERECT_ARATH LRR receptor-like serine/threonine-protein kinase ERECTA OS=Arabidopsis thaliana GN=ERECTA PE=1 SV=1	receptor like protein 29	receptor like protein 29	hypothetical protein SORBIDRAFT_03g033520 [Sorghum bicolor]	--	C.cajan_44612 Cca Cajanus cajan S1Fa-like family protein	KOG0619 FOG: Leucine rich repeat
(F) Cell expansion															--	--	--	--	--	--	--	--
	CENTRORADIALIS	Dh_37635	33.8496	0.15038	7.81438	↑	3.57e-05	0.000241558	--	--	--	--	--	--	RCN4 Centroradialis-like1 homologous to TFL1 gene; contains Pfam profile PF01161: Phosphatidylethanolamine-binding protein, expressed	sp|O82088|SELFP_SOLLC Protein SELF-PRUNING OS=Solanum lycopersicum GN=SP PE=2 SV=1	centroradialis	centroradialis	PREDICTED: protein SELF-PRUNING-like [Oryza brachyantha]	--	--	KOG3346 Phosphatidylethanolamine binding protein
	dwarf 1	Dh_14745	392.64	12.3602	4.98943	↑	7.44e-09	2.57e-07	152.676	52.3242	1.54492	↑	0.0380961	0.0925664	FAD-linked oxidoreductase protein, putative, expressed	sp|Q39085|DIM_ARATH Delta(24)-sterol reductase OS=Arabidopsis thaliana GN=DIM PE=1 SV=2	cell elongation protein / DWARF1 / DIMINUTO (DIM)	cell elongation protein / DWARF1 / DIMINUTO (DIM)	brassinosteroid biosynthesis-like protein [Zea mays]	--	--	KOG1262 FAD-binding protein DIMINUTO
	Expansin	Dh_21709	75.9645	9.0355	3.07165	↑	0.000518737	0.00227564	154.661	29.339	2.39821	↑	0.0023004	0.0122954	expansin precursor, putative, expressed	sp|Q7XUD0|EXP10_ORYSJ Expansin-A10 OS=Oryza sativa subsp. japonica GN=EXPA10 PE=2 SV=2	expansin A13	expansin A13	PREDICTED: expansin-A10-like [Oryza brachyantha]	--	--	--
	Expansin	Dh_32355	12.8517	0.148262	6.43767	↑	0.00614931	0.0170903	131.818	0.182051	9.49999	↑	8.69e-08	3.83e-06	expansin precursor, putative, expressed	sp|Q336T5|EXPB3_ORYSJ Expansin-B3 OS=Oryza sativa subsp. japonica GN=EXPB3 PE=2 SV=2	expansin B2	expansin B2	hypothetical protein SORBIDRAFT_01g029260 [Sorghum bicolor]	--	--	--
	Expansin	Dh_32525	130.849	0.151372	9.75559	↑	1.04e-09	6.51e-08	68.8184	0.181594	8.56594	↑	1.34e-05	0.000212412	expansin precursor, putative, expressed	sp|Q9LD07|EXPB7_ORYSJ Expansin-B7 OS=Oryza sativa subsp. japonica GN=EXPB7 PE=2 SV=1	expansin B2	expansin B2	PREDICTED: expansin-B7-like [Setaria italica]	--	LOC_Os08g10560.1 Osj Oryza sativa Japonica Group histone-like t...	--
	Expansin	Dh_32852	57.8491	0.150933	8.58224	↑	8.76e-07	1.19e-05	29.8196	0.180359	7.36924	↑	0.00229484	0.0122731	expansin precursor, putative, expressed	sp|Q852A1|EXPA7_ORYSJ Expansin-A7 OS=Oryza sativa subsp. japonica GN=EXPA7 PE=2 SV=1	expansin A4	expansin A4	PREDICTED: expansin-A7-like [Setaria italica]	--	--	--
	Expansin	Dh_32902	27.8499	0.150096	7.53565	↑	0.000125561	0.000685392	16.8213	0.178716	6.55647	↑	0.0279694	0.0733772	expansin precursor, putative, expressed	sp|Q852A1|EXPA7_ORYSJ Expansin-A7 OS=Oryza sativa subsp. japonica GN=EXPA7 PE=2 SV=1	expansin A16	expansin A4	PREDICTED: expansin-A7-like [Setaria italica]	--	--	--
	Expansin	Dh_34274	67.849	0.151048	8.81117	↑	2.57e-07	4.42e-06	31.2767	2.7233	3.52166	↑	0.0114318	0.0400528	expansin precursor, putative, expressed	sp|Q852A1|EXPA7_ORYSJ Expansin-A7 OS=Oryza sativa subsp. japonica GN=EXPA7 PE=2 SV=1	expansin A16	expansin A4	Os03g0822000 [Oryza sativa Japonica Group]	--	--	--
	Expansin	Dh_34812	149.849	0.151416	9.95077	↑	2.87e-09	1.28e-07	51.8187	0.181282	8.1591	↑	8.44e-05	0.000933112	expansin precursor, putative, expressed	sp|Q94LR4|EXPB4_ORYSJ Expansin-B4 OS=Oryza sativa subsp. japonica GN=EXPB4 PE=2 SV=1	expansin B2	expansin B2	hypothetical protein SORBIDRAFT_01g029230 [Sorghum bicolor]	--	LOC_Os08g10560.1 Osj Oryza sativa Japonica Group histone-like t...	--
	Expansin	Dh_36119	31.3469	1.65309	4.24508	↑	0.0014195	0.00510021	18.8209	0.179113	6.71532	↑	0.0197869	0.0591688	expansin precursor, putative, expressed	sp|Q94LR4|EXPB4_ORYSJ Expansin-B4 OS=Oryza sativa subsp. japonica GN=EXPB4 PE=2 SV=1	--	expansin B2	expansin-B4 precursor [Zea mays]Length=282	--	--	--
	Endoglucanase	Dh_1231	564.031	19.9692	4.81993	↑	5.13e-09	2e-07	1873.45	89.5464	4.38692	↑	1.46e-08	8.59e-07	endoglucanase, putative, expressed	sp|Q84R49|GUN10_ORYSJ Endoglucanase 10 OS=Oryza sativa subsp. japonica GN=GLU2 PE=2 SV=1	glycosyl hydrolase 9A1	glycosyl hydrolase 9A1	hypothetical protein SORBIDRAFT_01g008860 [Sorghum bicolor]	--	mrna31843.1-v1.0-hybrid Fve Fragaria vesca glycosyl hydrolase 9B15	--
	Endoglucanase	Dh_8356	65.849	0.151028	8.7682	↑	2.97e-07	4.99e-06	210.338	10.6624	4.30211	↑	2.25e-06	5.19e-05	endoglucanase, putative, expressed	sp|P0C1U4|GUN9_ORYSJ Endoglucanase 9 OS=Oryza sativa subsp. japonica GN=GLU1 PE=2 SV=1	glycosyl hydrolase 9A1	glycosyl hydrolase 9A1	hypothetical protein SORBIDRAFT_01g036480 [Sorghum bicolor]	--	mrna31843.1-v1.0-hybrid Fve Fragaria vesca glycosyl hydrolase 9B15	--
	Endoglucanase	Dh_23819	41.8494	0.150634	8.11801	↑	9.48e-06	8.2e-05	149.15	2.8504	5.70945	↑	5.55e-07	1.71e-05	endoglucanase, putative, expressed	sp|P0C1U4|GUN9_ORYSJ Endoglucanase 9 OS=Oryza sativa subsp. japonica GN=GLU1 PE=2 SV=1	glycosyl hydrolase 9A1	glycosyl hydrolase 9A1	PREDICTED: endoglucanase 9-like [Oryza brachyantha]	--	mrna31843.1-v1.0-hybrid Fve Fragaria vesca glycosyl hydrolase 9B15	--
	Endoglucanase	Dh_30601	22.8503	0.149747	7.25354	↑	0.000390825	0.00176292	80.8183	0.181735	8.7967	↑	3.81e-06	7.83e-05	endoglucanase, putative, expressed	sp|Q6Z5P2|GUN7_ORYSJ Endoglucanase 7 OS=Oryza sativa subsp. japonica GN=GLU10 PE=2 SV=1	glycosyl hydrolase 9B8	glycosyl hydrolase 9B8	hypothetical protein SORBIDRAFT_04g028520 [Sorghum bicolor]	--	mrna31843.1-v1.0-hybrid Fve Fragaria vesca glycosyl hydrolase 9B15	--
	Topoisomerase 6	Dh_25699	14.8513	0.148714	6.6419	↑	0.00416566	0.0123391	16.8213	0.178716	6.55647	↑	0.0279694	0.0733772	OsTOP6B - Topoisomerase 6 subunit B, expressed	sp|B8BDQ4|TOP6B_ORYSI DNA topoisomerase 6 subunit B OS=Oryza sativa subsp. indica GN=TOP6B PE=1 SV=1	topoisomerase 6 subunit B	topoisomerase 6 subunit B	PREDICTED: DNA topoisomerase 6 subunit B-like [Oryza brachyantha]	--	--	--
(G) Cell wall biogenesis															--	--	--	--	--	--	--	--
	cellulose synthase	Dh_751	896.036	119.964	2.90096	↑	5.14e-05	0.000330561	1317.2	214.796	2.61644	↑	0.000219206	0.0019977	CESA4 - cellulose synthase, expressed	sp|A2WV32|CESA4_ORYSI Cellulose synthase A catalytic subunit 4 [UDP-forming] OS=Oryza sativa subsp. indica GN=CESA4 PE=2 SV=2	cellulose synthase family protein	cellulose synthase family protein	PREDICTED: cellulose synthase A catalytic subunit 4 [UDP-forming]-like [Oryza brachyantha]	CESA; cellulose synthase A [EC:2.4.1.12]	OpuncBB_FGP24418 Opu Oryza punctata bZIP family protein	--
	cellulose synthase	Dh_1034	340.423	31.5766	3.4304	↑	8.72e-06	7.85e-05	853.199	49.8012	4.09863	↑	1.65e-07	6.42e-06	CESA4 - cellulose synthase, expressed	sp|A2WV32|CESA4_ORYSI Cellulose synthase A catalytic subunit 4 [UDP-forming] OS=Oryza sativa subsp. indica GN=CESA4 PE=2 SV=2	cellulose synthase family protein	cellulose synthase family protein	Os01g0750300 [Oryza sativa Japonica Group]	CESA; cellulose synthase A [EC:2.4.1.12]	OpuncBB_FGP24418 Opu Oryza punctata bZIP family protein	--
	cellulose synthase	Dh_1357	36.4324	4.5676	2.99571	↑	0.00330473	0.0104859	66.3416	16.6584	1.99367	↑	0.0247606	0.0679586	CESA7 - cellulose synthase, expressed	sp|Q9AV71|CESA7_ORYSJ Cellulose synthase A catalytic subunit 7 [UDP-forming] OS=Oryza sativa subsp. japonica GN=CESA7 PE=2 SV=1	cellulose synthase A4	cellulose synthase A4	PREDICTED: cellulose synthase A catalytic subunit 7 [UDP-forming]-like [Brachypodium distachyon]	--	OpuncBB_FGP24418 Opu Oryza punctata bZIP family protein	--
	cellulose synthase	Dh_1358	582.012	25.9884	4.48511	↑	2.36e-08	6.64e-07	761.51	64.4901	3.56171	↑	2.79e-06	6.17e-05	CESA4 - cellulose synthase, expressed	sp|Q69P51|CESA9_ORYSJ Cellulose synthase A catalytic subunit 9 [UDP-forming] OS=Oryza sativa subsp. japonica GN=CESA9 PE=2 SV=1	Cellulose synthase family protein	Cellulose synthase family protein	PREDICTED: cellulose synthase A catalytic subunit 9 [UDP-forming]-like [Setaria italica]	CESA; cellulose synthase A [EC:2.4.1.12]	OpuncBB_FGP24418 Opu Oryza punctata bZIP family protein	--
	cellulose synthase	Dh_1577	51.3766	4.62341	3.47408	↑	0.000458791	0.00203746	88.1461	7.85389	3.48842	↑	0.000291475	0.00250992	CESA7 - cellulose synthase, expressed	sp|Q9AV71|CESA7_ORYSJ Cellulose synthase A catalytic subunit 7 [UDP-forming] OS=Oryza sativa subsp. japonica GN=CESA7 PE=2 SV=1	cellulose synthase A4	cellulose synthase A4	PREDICTED: cellulose synthase A catalytic subunit 7 [UDP-forming]-like [Brachypodium distachyon]	--	OpuncBB_FGP24418 Opu Oryza punctata bZIP family protein	--
	cellulose synthase	Dh_1855	238.848	0.15153	10.6223	↑	4.56e-11	5.39e-09	519.818	0.182426	11.4765	↑	4.23e-13	1.45e-10	CESA1 - cellulose synthase, expressed	sp|Q6AT26|CESA1_ORYSJ Probable cellulose synthase A catalytic subunit 1 [UDP-forming] OS=Oryza sativa subsp. japonica GN=CESA1 PE=2 SV=1	cellulose synthase 1	cellulose synthase 1	hypothetical protein SORBIDRAFT_03g004320 [Sorghum bicolor]	CESA; cellulose synthase A [EC:2.4.1.12]	OpuncBB_FGP24418 Opu Oryza punctata bZIP family protein	--
	cellulose synthase	Dh_1856	145.849	0.151408	9.91182	↑	3.85e-09	1.6e-07	368.818	0.182374	10.9818	↑	1.06e-11	2.1e-09	CESA1 - cellulose synthase, expressed	sp|Q6AT26|CESA1_ORYSJ Probable cellulose synthase A catalytic subunit 1 [UDP-forming] OS=Oryza sativa subsp. japonica GN=CESA1 PE=2 SV=1	cellulose synthase 1	cellulose synthase 1	hypothetical protein SORBIDRAFT_03g004320 [Sorghum bicolor]	CESA; cellulose synthase A [EC:2.4.1.12]	OpuncBB_FGP24418 Opu Oryza punctata bZIP family protein	--
	cellulose synthase	Dh_2148	37.8495	0.15052	7.97417	↑	1.8e-05	0.000139141	29.8196	0.180359	7.36924	↑	0.00229484	0.0122731	CESA1 - cellulose synthase, expressed	sp|Q6AT26|CESA1_ORYSJ Probable cellulose synthase A catalytic subunit 1 [UDP-forming] OS=Oryza sativa subsp. japonica GN=CESA1 PE=2 SV=1	cellulose synthase 1	cellulose synthase 1	hypothetical protein SORBIDRAFT_03g004310 [Sorghum bicolor]	--	OpuncBB_FGP24418 Opu Oryza punctata bZIP family protein	--
	cellulose synthase	Dh_2360	16.8509	0.149062	6.82078	↑	0.00199605	0.00682158	225.137	2.86323	6.29701	↑	1.73e-08	9.95e-07	CESA3 - cellulose synthase, expressed	sp|Q69P51|CESA9_ORYSJ Cellulose synthase A catalytic subunit 9 [UDP-forming] OS=Oryza sativa subsp. japonica GN=CESA9 PE=2 SV=1	cellulose synthase A2	Cellulose synthase family protein	Os09g0422500 [Oryza sativa Japonica Group]	--	OpuncBB_FGP24418 Opu Oryza punctata bZIP family protein	--
	cellulose synthase	Dh_2996	80.8488	0.151156	9.06304	↑	5.9e-08	1.36e-06	225.818	0.18226	10.2749	↑	9.01e-10	9.45e-08	CESA1 - cellulose synthase, expressed	sp|Q6AT26|CESA1_ORYSJ Probable cellulose synthase A catalytic subunit 1 [UDP-forming] OS=Oryza sativa subsp. japonica GN=CESA1 PE=2 SV=1	cellulose synthase 1	cellulose synthase 1	PREDICTED: probable cellulose synthase A catalytic subunit 1 [UDP-forming]-like [Setaria	--	OpuncBB_FGP24418 Opu Oryza punctata bZIP family protein	--
	cellulose synthase	Dh_3463	175.849	0.151461	10.1812	↑	6.99e-10	4.96e-08	451.45	5.55005	6.34592	↑	3.21e-10	3.93e-08	CESA2 - cellulose synthase, expressed	sp|Q84ZN6|CESA8_ORYSJ Probable cellulose synthase A catalytic subunit 8 [UDP-forming] OS=Oryza sativa subsp. japonica GN=CESA8 PE=2 SV=1	Cellulose synthase family protein	Cellulose synthase family protein	PREDICTED: probable cellulose synthase A catalytic subunit 8 [UDP-forming]-like [Oryza brachyantha]	CESA; cellulose synthase A [EC:2.4.1.12]	OpuncBB_FGP24418 Opu Oryza punctata bZIP family protein	--
	cellulose synthase	Dh_4502	68.8489	0.151058	8.83219	↑	2.23e-07	3.99e-06	129.818	0.182043	9.47799	↑	9.63e-08	4.15e-06	CESA1 - cellulose synthase, expressed	sp|Q6AT26|CESA1_ORYSJ Probable cellulose synthase A catalytic subunit 1 [UDP-forming] OS=Oryza sativa subsp. japonica GN=CESA1 PE=2 SV=1	cellulose synthase 1	cellulose synthase 1	hypothetical protein SORBIDRAFT_03g004310 [Sorghum bicolor]	--	C.cajan_22601 Cca Cajanus cajan bZIP family protein	--
	cellulose synthase	Dh_5217	58.8491	0.150946	8.60684	↑	7.45e-07	1.06e-05	109.818	0.181951	9.23735	↑	4.03e-07	1.31e-05	CESA1 - cellulose synthase, expressed	sp|Q6AT26|CESA1_ORYSJ Probable cellulose synthase A catalytic subunit 1 [UDP-forming] OS=Oryza sativa subsp. japonica GN=CESA1 PE=2 SV=1	cellulose synthase 1	cellulose synthase 1	PREDICTED: probable cellulose synthase A catalytic subunit 1 [UDP-forming]-like [Setaria	--	OpuncBB_FGP24418 Opu Oryza punctata bZIP family protein	--
	cellulose synthase	Dh_5551	253.733	6.26722	5.33934	↑	1.15e-08	3.68e-07	822.428	13.5716	5.92123	↑	5.88e-11	9.27e-09	CESA8 - cellulose synthase, expressed	sp|Q84ZN6|CESA8_ORYSJ Probable cellulose synthase A catalytic subunit 8 [UDP-forming] OS=Oryza sativa subsp. japonica GN=CESA8 PE=2 SV=1	Cellulose synthase family protein	Cellulose synthase family protein	PREDICTED: cellulose synthase-4 isoform X1 [Zea mays]	CESA; cellulose synthase A [EC:2.4.1.12]	OpuncBB_FGP24418 Opu Oryza punctata bZIP family protein	--
	cellulose synthase	Dh_5645	189.849	0.15148	10.2915	↑	3.58e-10	2.99e-08	862.081	10.9194	6.30286	↑	9.81e-12	2e-09	CESA3 - cellulose synthase, expressed	sp|Q69V23|CESA3_ORYSJ Probable cellulose synthase A catalytic subunit 3 [UDP-forming] OS=Oryza sativa subsp. japonica GN=CESA3 PE=2 SV=1	Cellulose synthase family protein	cellulose synthase 6	Os07g0424400 [Oryza sativa Japonica Group]	CESA; cellulose synthase A [EC:2.4.1.12]	OpuncBB_FGP24418 Opu Oryza punctata bZIP family protein	--
	cellulose synthase	Dh_5830	17.8508	0.149207	6.90253	↑	0.00140897	0.00508136	186.512	5.48794	5.08686	↑	6.48e-07	1.93e-05	CESA9 - cellulose synthase, expressed	sp|Q9AV71|CESA7_ORYSJ Cellulose synthase A catalytic subunit 7 [UDP-forming] OS=Oryza sativa subsp. japonica GN=CESA7 PE=2 SV=1	cellulose synthase A4	cellulose synthase A4	Os10g0467800 [Oryza sativa Japonica Group]	--	OpuncBB_FGP24418 Opu Oryza punctata bZIP family protein	--
	cellulose synthase	Dh_7357	451.382	53.6181	3.07356	↑	3.1e-05	0.000218353	1101.72	198.284	2.47412	↑	0.000456565	0.00357528	CESA8 - cellulose synthase, expressed	sp|Q84M43|CESA2_ORYSJ Probable cellulose synthase A catalytic subunit 2 [UDP-forming] OS=Oryza sativa subsp. japonica GN=CESA2 PE=2 SV=1	Cellulose synthase family protein	Cellulose synthase family protein	Os03g0808100 [Oryza sativa Japonica Group]	CESA; cellulose synthase A [EC:2.4.1.12]	OpuncBB_FGP24418 Opu Oryza punctata bZIP family protein	--
	cellulose synthase	Dh_8434	172.849	0.151457	10.1564	↑	8.45e-10	5.76e-08	364.461	5.53937	6.0399	↑	2.21e-09	1.91e-07	CESA1 - cellulose synthase, expressed	sp|Q6AT26|CESA1_ORYSJ Probable cellulose synthase A catalytic subunit 1 [UDP-forming] OS=Oryza sativa subsp. japonica GN=CESA1 PE=2 SV=1	cellulose synthase 1	cellulose synthase 1	PREDICTED: probable cellulose synthase A catalytic subunit 1 [UDP-forming]-like [Setaria	--	OpuncBB_FGP24418 Opu Oryza punctata bZIP family protein	--
	cellulose synthase	Dh_11916	210.848	0.151504	10.4426	↑	1.38e-10	1.37e-08	422.802	8.1983	5.68851	↑	3.15e-09	2.56e-07	CESA2 - cellulose synthase, expressed	sp|Q84M43|CESA2_ORYSJ Probable cellulose synthase A catalytic subunit 2 [UDP-forming] OS=Oryza sativa subsp. japonica GN=CESA2 PE=2 SV=1	Cellulose synthase family protein	Cellulose synthase family protein	PREDICTED: cellulose synthase-4 isoform X1 [Zea mays]	CESA; cellulose synthase A [EC:2.4.1.12]	OpuncBB_FGP24418 Opu Oryza punctata bZIP family protein	--
	cellulose synthase	Dh_12796	213.311	1.68888	6.98075	↑	6.77e-10	4.95e-08	275.132	2.86788	6.584	↑	3.11e-09	2.53e-07	CESA1 - cellulose synthase, expressed	sp|Q6AT26|CESA1_ORYSJ Probable cellulose synthase A catalytic subunit 1 [UDP-forming] OS=Oryza sativa subsp. japonica GN=CESA1 PE=2 SV=1	cellulose synthase 1	cellulose synthase 1	hypothetical protein SORBIDRAFT_03g004320 [Sorghum bicolor]	CESA; cellulose synthase A [EC:2.4.1.12]	OpuncBB_FGP24418 Opu Oryza punctata bZIP family protein	--
	cellulose synthase	Dh_14147	156.849	0.15143	10.0165	↑	2.01e-09	1.03e-07	495.818	0.18242	11.4083	↑	6.69e-13	2.06e-10	CESA2 - cellulose synthase, expressed	sp|Q84ZN6|CESA8_ORYSJ Probable cellulose synthase A catalytic subunit 8 [UDP-forming] OS=Oryza sativa subsp. japonica GN=CESA8 PE=2 SV=1	Cellulose synthase family protein	Cellulose synthase family protein	hypothetical protein SORBIDRAFT_02g006290 [Sorghum bicolor]	CESA; cellulose synthase A [EC:2.4.1.12]	OpuncBB_FGP24418 Opu Oryza punctata bZIP family protein	--
	cellulose synthase	Dh_18206	182.849	0.151471	10.2374	↑	5.13e-10	3.95e-08	490.446	5.55364	6.46452	↑	1.5e-10	2.03e-08	CESA3 - cellulose synthase, expressed	sp|Q851L8|CESA5_ORYSJ Probable cellulose synthase A catalytic subunit 5 [UDP-forming] OS=Oryza sativa subsp. japonica GN=CESA5 PE=2 SV=1	cellulose synthase 1	cellulose synthase 6	cellulose synthase6 [Zea mays]Length=1059	CESA; cellulose synthase A [EC:2.4.1.12]	OpuncBB_FGP24418 Opu Oryza punctata bZIP family protein	--
	cellulose synthase	Dh_18332	189.849	0.15148	10.2915	↑	3.58e-10	2.99e-08	439.818	0.182403	11.2356	↑	2.06e-12	5.67e-10	CESA6 - cellulose synthase, expressed	sp|Q6YVM4|CESA6_ORYSJ Probable cellulose synthase A catalytic subunit 6 [UDP-forming] OS=Oryza sativa subsp. japonica GN=CESA6 PE=2 SV=1	cellulose synthase 6	cellulose synthase 6	PREDICTED: cellulose synthase6 isoform X1 [Zea mays]	CESA; cellulose synthase A [EC:2.4.1.12]	OpuncBB_FGP24418 Opu Oryza punctata bZIP family protein	--
	cellulose synthase	Dh_24256	54.8491	0.15089	8.50583	↑	1.22e-06	1.57e-05	182.143	2.85725	5.9943	↑	1.09e-07	4.6e-06	CESA3 - cellulose synthase, expressed	sp|Q69V23|CESA3_ORYSJ Probable cellulose synthase A catalytic subunit 3 [UDP-forming] OS=Oryza sativa subsp. japonica GN=CESA3 PE=2 SV=1	cellulose synthase 6	cellulose synthase 6	hypothetical protein SORBIDRAFT_01g002050 [Sorghum bicolor]	--	OpuncBB_FGP24418 Opu Oryza punctata bZIP family protein	--
	cellulose synthase	Dh_28851	58.8491	0.150946	8.60684	↑	7.45e-07	1.06e-05	114.818	0.181977	9.30138	↑	2.84e-07	1.01e-05	CESA1 - cellulose synthase, expressed	sp|Q6AT26|CESA1_ORYSJ Probable cellulose synthase A catalytic subunit 1 [UDP-forming] OS=Oryza sativa subsp. japonica GN=CESA1 PE=2 SV=1	cellulose synthase 10	cellulose synthase 1	hypothetical protein SORBIDRAFT_03g004310 [Sorghum bicolor]	--	C.cajan_22601 Cca Cajanus cajan bZIP family protein	--
	cellulose synthase like	Dh_1842	19.9454	3.0546	2.707	↑	0.0297218	0.0638783	18.8209	0.179113	6.71532	↑	0.0197869	0.0591688	CSLA7 - cellulose synthase-like family A; mannan synthase, expressed	sp|Q7XIF5|CSLA7_ORYSJ Probable mannan synthase 7 OS=Oryza sativa subsp. japonica GN=CSLA7 PE=2 SV=1	Nucleotide-diphospho-sugar transferases superfamily protein	Nucleotide-diphospho-sugar transferases superfamily protein	PREDICTED: probable mannan synthase 7-like [Oryza brachyantha]	--	--	--
	cellulose synthase like	Dh_8263	12.8517	0.148262	6.43767	↑	0.00614931	0.0170903	12.8224	0.177567	6.17416	↑	0.0219002	0.0619126	CSLF8 - cellulose synthase-like family F; beta1,3;1,4 glucan synthase, expressed	sp|Q84S18|CSLF8_ORYSJ Probable mixed-linked glucan synthase 8 OS=Oryza sativa subsp. japonica GN=CSFL8 PE=2 SV=1	cellulose synthase-like D1	cellulose synthase-like D3	PREDICTED: probable mixed-linked glucan synthase 8-like [Brachypodium distachyon]	--	--	--
	cellulose synthase like	Dh_19353	278.405	45.5948	2.61024	↑	0.000397475	0.00179014	532.648	70.352	2.92052	↑	8.61e-05	0.000949641	CSLA6 - cellulose synthase-like family A; mannan synthase, expressed	sp|Q6Z2T9|CSLA6_ORYSJ Probable mannan synthase 6 OS=Oryza sativa subsp. japonica GN=CSLA6 PE=2 SV=2	cellulose synthase-like A3	Nucleotide-diphospho-sugar transferases superfamily protein	hypothetical protein SORBIDRAFT_04g028070 [Sorghum bicolor]	CSLA; beta-mannan synthase [EC:2.4.1.32]	--	--
	cellulose synthase like	Dh_22144	32.8497	0.15034	7.77151	↑	4.53e-05	0.000294187	22.8203	0.179702	6.98857	↑	0.00744743	0.0296629	CSLA11 - cellulose synthase-like family A, expressed	sp|Q6YWK8|CSLAB_ORYSJ Probable mannan synthase 11 OS=Oryza sativa subsp. japonica GN=CSLA11 PE=2 SV=1	cellulose synthase-like A10	Nucleotide-diphospho-sugar transferases superfamily protein	uncharacterized protein LOC100216582 [Zea mays]	--	--	--
	cellulose synthase like	Dh_29638	9.85275	0.147254	6.06415	↑	0.0219002	0.0493027	18.8209	0.179113	6.71532	↑	0.0197869	0.0591688	CSLF8 - cellulose synthase-like family F; beta1,3;1,4 glucan synthase, expressed	sp|Q84S18|CSLF8_ORYSJ Probable mixed-linked glucan synthase 8 OS=Oryza sativa subsp. japonica GN=CSFL8 PE=2 SV=1	cellulose-synthase like D2	cellulose synthase-like D3	PREDICTED: probable mixed-linked glucan synthase 8-like [Brachypodium distachyon]	--	OpuncBB_FGP24418 Opu Oryza punctata bZIP family protein	--
	cellulose synthase like	Dh_30703	80.3218	1.67819	5.58081	↑	2.43e-06	2.75e-05	18.3702	2.6298	2.80434	↑	0.0396963	0.0951493	CSLD4 - cellulose synthase-like family D, expressed	sp|Q9SRW9|CSLD5_ARATH Cellulose synthase-like protein D5 OS=Arabidopsis thaliana GN=CSLD5 PE=2 SV=1	cellulose synthase-like D5	cellulose synthase-like D3	uncharacterized protein LOC100216739 [Zea mays]	E2.4.2.24; 1,4-beta-D-xylan synthase [EC:2.4.2.24]	OpuncBB_FGP24418 Opu Oryza punctata bZIP family protein	--
	cellulose synthase like	Dh_31962	156.849	0.15143	10.0165	↑	2.01e-09	1.03e-07	19.8207	0.179282	6.78864	↑	0.0141459	0.0454822	CSLD2 - cellulose synthase-like family D, expressed	sp|A2YU42|CSLD2_ORYSI Cellulose synthase-like protein D2 OS=Oryza sativa subsp. indica GN=CSLD2 PE=3 SV=1	cellulose-synthase like D2	cellulose synthase-like D3	uncharacterized protein LOC100383550 [Zea mays]	--	OpuncBB_FGP24418 Opu Oryza punctata bZIP family protein	--
	cellulose synthase like	Dh_32312	37.8495	0.15052	7.97417	↑	1.8e-05	0.000139141	18.8209	0.179113	6.71532	↑	0.0197869	0.0591688	CSLF6 - cellulose synthase-like family F; beta1,3;1,4 glucan synthase, expressed	sp|Q84UP7|CSLF6_ORYSJ Probable mixed-linked glucan synthase 6 OS=Oryza sativa subsp. japonica GN=CSLF6 PE=2 SV=1	cellulose synthase-like D3	cellulose-synthase like D2	hypothetical protein SORBIDRAFT_07g004110 [Sorghum bicolor]	--	--	--
	cellulose synthase like	Dh_32473	213.848	0.151507	10.463	↑	1.25e-10	1.25e-08	12.8224	0.177567	6.17416	↑	0.0219002	0.0619126	CSLC10 - cellulose synthase-like family C	sp|Q6AU53|CSLC9_ORYSJ Probable xyloglucan glycosyltransferase 9 OS=Oryza sativa subsp. japonica GN=CSLC9 PE=2 SV=2	Cellulose-synthase-like C12	Cellulose-synthase-like C12	PREDICTED: probable xyloglucan glycosyltransferase 9-like [Oryza brachyantha]	--	--	--
	cellulose synthase like	Dh_33104	47.8492	0.150769	8.31001	↑	3.54e-06	3.7e-05	51.8187	0.181282	8.1591	↑	8.44e-05	0.000933112	CSLC2 - cellulose synthase-like family C, expressed	sp|Q69L19|CSLC2_ORYSJ Probable xyloglucan glycosyltransferase 2 OS=Oryza sativa subsp. japonica GN=CSLC2 PE=2 SV=2	Cellulose-synthase-like C5	Cellulose-synthase-like C5	Os09g0428000, partial [Oryza sativa Japonica Group]	--	--	--
	cellulose synthase like	Dh_33843	32.8497	0.15034	7.77151	↑	4.53e-05	0.000294187	34.6564	7.34357	2.23857	↑	0.0400936	0.0957169	CSLC7 - cellulose synthase-like family C, expressed	sp|Q6L538|CSLC7_ORYSJ Probable xyloglucan glycosyltransferase 7 OS=Oryza sativa subsp. japonica GN=CSLC7 PE=2 SV=1	Cellulose-synthase-like C12	Cellulose-synthase-like C12	Os05g0510800, partial [Oryza sativa Japonica Group]	--	--	--
	cellulose synthase like	Dh_34487	49.8435	3.1565	3.98101	↑	0.000211308	0.00107077	27.979	5.02103	2.47829	↑	0.0365207	0.0892723	CSLF6 - cellulose synthase-like family F; beta1,3;1,4 glucan synthase, expressed	sp|Q84UP7|CSLF6_ORYSJ Probable mixed-linked glucan synthase 6 OS=Oryza sativa subsp. japonica GN=CSLF6 PE=2 SV=1	cellulose synthase-like D3	cellulose-synthase like D2	PREDICTED: probable mixed-linked glucan synthase 6-like [Brachypodium distachyon]	--	OpuncBB_FGP24418 Opu Oryza punctata bZIP family protein	--
	Xyloglucan endotransglycosylase	Dh_32197	16.8509	0.149062	6.82078	↑	0.00199605	0.00682158	51.8187	0.181282	8.1591	↑	8.44e-05	0.000933112	glycosyl hydrolases family 16, putative, expressed	sp|Q9SJL9|XTH32_ARATH Probable xyloglucan endotransglucosylase/hydrolase protein 32 OS=Arabidopsis thaliana GN=XTH32 PE=2 SV=1	xyloglucan endotransglucosylase/hydrolase 32	xyloglucan endotransglucosylase/hydrolase 32	PREDICTED: probable xyloglucan endotransglucosylase/hydrolase protein 32-like [Brachypodium	E2.4.1.207; xyloglucan:xyloglucosyl transferase [EC:2.4.1.207]	Lus10007348 Lus Linum usitatissimum xyloglucan endotransglucosy...	--
	Xyloglucan endotransglycosylase	Dh_32985	441.848	0.151618	11.5089	↑	1.4e-13	3.39e-11	32.8194	0.180557	7.50595	↑	0.00133434	0.00812619	glycosyl hydrolases family 16, putative, expressed	sp|P24806|XTH24_ARATH Xyloglucan endotransglucosylase/hydrolase protein 24 OS=Arabidopsis thaliana GN=XTH24 PE=1 SV=2	xyloglucan endotransglucosylase/hydrolase 24	Xyloglucan endotransglucosylase/hydrolase family protein	PREDICTED: xyloglucan endotransglucosylase/hydrolase protein 22-like [Oryza brachyantha]	E2.4.1.207; xyloglucan:xyloglucosyl transferase [EC:2.4.1.207]	Lus10007348 Lus Linum usitatissimum xyloglucan endotransglucosy...	--
	Xyloglucan endotransglycosylase	Dh_34389	127.795	3.20531	5.31722	↑	2.03e-07	3.73e-06	10.8233	0.17669	5.93678	↑	0.0347826	0.0861296	glycosyl hydrolases family 16 protein, protein, expressed	sp|Q8LDW9|XTH9_ARATH Xyloglucan endotransglucosylase/hydrolase protein 9 OS=Arabidopsis thaliana GN=XTH9 PE=2 SV=2	xyloglucan endotransglucosylase/hydrolase 9	xyloglucan endotransglucosylase/hydrolase 9	PREDICTED: xyloglucan endotransglucosylase/hydrolase protein 9-like [Oryza brachyantha]	--	Lus10007348 Lus Linum usitatissimum xyloglucan endotransglucosy...	--
	Xyloglucan endotransglycosylase	Dh_34603	47.8492	0.150769	8.31001	↑	3.54e-06	3.7e-05	14.8218	0.178217	6.37794	↑	0.00922396	0.0340091	glycosyl hydrolases family 16, putative, expressed	sp|Q8LDS2|XTH27_ARATH Probable xyloglucan endotransglucosylase/hydrolase protein 27 OS=Arabidopsis thaliana GN=XTH27 PE=2 SV=2	endoxyloglucan transferase A3	xyloglucan endotransglucosylase/hydrolase 30	PREDICTED: probable xyloglucan endotransglucosylase/hydrolase protein 30-like [Brachypodium	E2.4.1.207; xyloglucan:xyloglucosyl transferase [EC:2.4.1.207]	Lus10007348 Lus Linum usitatissimum xyloglucan endotransglucosy...	--
	Xyloglucan endotransglycosylase	Dh_32284	19.8505	0.149455	7.05333	↑	0.000726851	0.00290629	66.6831	5.31692	3.64866	↑	0.00087065	0.0058709	glycosyl hydrolases family 16, putative, expressed	sp|Q9SJL9|XTH32_ARATH Probable xyloglucan endotransglucosylase/hydrolase protein 32 OS=Arabidopsis thaliana GN=XTH32 PE=2 SV=1	xyloglucan endotransglucosylase/hydrolase 32	xyloglucan endotransglucosylase/hydrolase 32	Os10g0545500 [Oryza sativa Japonica Group]	E2.4.1.207; xyloglucan:xyloglucosyl transferase [EC:2.4.1.207]	Lus10007348 Lus Linum usitatissimum xyloglucan endotransglucosy...	--
	Xyloglucan endotransglycosylase	Dh_32952	79.8489	0.151149	9.04516	↑	6.69e-08	1.51e-06	109.818	0.181951	9.23735	↑	4.03e-07	1.31e-05	glycosyl hydrolases family 16, putative, expressed	sp|P35694|XTH2_SOYBN Xyloglucan endotransglucosylase/hydrolase 2 OS=Glycine max PE=2 SV=1	xyloglucan endotransglucosylase/hydrolase 15	xyloglucan endotransglucosylase/hydrolase 24	Os04g0604300 [Oryza sativa Japonica Group]	E2.4.1.207; xyloglucan:xyloglucosyl transferase [EC:2.4.1.207]	Lus10007348 Lus Linum usitatissimum xyloglucan endotransglucosy...	--
	Sucrose synthase	Dh_50	426.238	4.76178	6.48401	↑	1.52e-11	2.09e-09	1072.12	2.88369	8.53833	↑	9.77e-15	5.82e-12	sucrose synthase, putative, expressed	sp|P30298|SUS2_ORYSJ Sucrose synthase 2 OS=Oryza sativa subsp. japonica GN=SUS2 PE=1 SV=2	sucrose synthase 4	sucrose synthase 4	Os06g0194900 [Oryza sativa Japonica Group]	--	mrna11429.1-v1.0-hybrid Fve Fragaria vesca sucrose synthase 4	KOG0853 Glycosyltransferase
	Sucrose synthase	Dh_1163	29.3496	1.65043	4.15243	↑	0.00177411	0.00625484	66.6725	12.3275	2.43522	↑	0.00644749	0.0272452	sucrose synthase, putative, expressed	sp|Q10LP5|SUS4_ORYSJ Sucrose synthase 4 OS=Oryza sativa subsp. japonica GN=SUS4 PE=2 SV=1	sucrose synthase 3	sucrose synthase 3	Os03g0340500 [Oryza sativa Japonica Group]	E2.4.1.13; sucrose synthase [EC:2.4.1.13]	mrna11429.1-v1.0-hybrid Fve Fragaria vesca sucrose synthase 4	KOG0853 Glycosyltransferase
	Sucrose synthase	Dh_2746	868.766	3.23419	8.06942	↑	5.05e-15	1.59e-12	708.1	10.9003	6.02151	↑	6.04e-11	9.48e-09	sucrose synthase, putative, expressed	sp|P49036|SUS2_MAIZE Sucrose synthase 2 OS=Zea mays GN=SUS1 PE=1 SV=1	sucrose synthase 4	sucrose synthase 4	PREDICTED: sucrose synthase 1-like isoform X2 [Oryza brachyantha]	E2.4.1.13; sucrose synthase [EC:2.4.1.13]	mrna11429.1-v1.0-hybrid Fve Fragaria vesca sucrose synthase 4	KOG0853 Glycosyltransferase
	Sucrose synthase	Dh_4415	647.475	30.5246	4.40678	↑	3.17e-08	8.4e-07	1706.76	66.2421	4.68737	↑	3.01e-09	2.49e-07	sucrose synthase, putative, expressed	sp|P30298|SUS2_ORYSJ Sucrose synthase 2 OS=Oryza sativa subsp. japonica GN=SUS2 PE=1 SV=2	sucrose synthase 4	sucrose synthase 4	PREDICTED: sucrose synthase 2-like [Oryza brachyantha]	E2.4.1.13; sucrose synthase [EC:2.4.1.13]	mrna11429.1-v1.0-hybrid Fve Fragaria vesca sucrose synthase 4	KOG0853 Glycosyltransferase
	Sucrose synthase	Dh_8799	19.8505	0.149455	7.05333	↑	0.000726851	0.00290629	75.8183	0.181682	8.70499	↑	7.02e-06	0.000127797	sucrose synthase, putative, expressed	sp|Q10LP5|SUS4_ORYSJ Sucrose synthase 4 OS=Oryza sativa subsp. japonica GN=SUS4 PE=2 SV=1	sucrose synthase 2	sucrose synthase 3	PREDICTED: sucrose synthase 4-like [Setaria italica]	--	mrna11429.1-v1.0-hybrid Fve Fragaria vesca sucrose synthase 4	KOG0853 Glycosyltransferase
	Sucrose synthase	Dh_34347	15.8511	0.148898	6.73411	↑	0.00286389	0.00919875	12.8224	0.177567	6.17416	↑	0.0219002	0.0619126	sucrose synthase, putative, expressed	sp|H6TFZ4|SUS5_ORYSJ Sucrose synthase 5 OS=Oryza sativa subsp. japonica GN=SUS5 PE=2 SV=1	sucrose synthase 5	sucrose synthase 6	PREDICTED: sucrose synthase 6-like isoform X2 [Zea mays]	E2.4.1.13; sucrose synthase [EC:2.4.1.13]	mrna11429.1-v1.0-hybrid Fve Fragaria vesca sucrose synthase 4	KOG0853 Glycosyltransferase
	Extensin	Dh_11691	389.994	59.0057	2.72453	↑	0.000179986	0.000935661	434.712	87.2884	2.3162	↑	0.00137066	0.00829372	uncharacterized protein At4g06744 precursor, putative, expressed	sp|Q9T0K5|LRX3_ARATH Leucine-rich repeat extensin-like protein 3 OS=Arabidopsis thaliana GN=LRX3 PE=1 SV=1	Leucine-rich repeat (LRR) family protein	Leucine-rich repeat (LRR) family protein	PREDICTED: leucine-rich repeat extensin-like protein 6-like [Oryza brachyantha]	--	--	--
	ALPHA AMYLASE	Dh_11190	18.8507	0.149337	6.9799	↑	0.00100641	0.00382341	60.8185	0.181468	8.38865	↑	3.23096e-05	0.00043392	HIRAN domain containing protein, putative, expressed	sp|Q8LFG1|AMY2_ARATH Probable alpha-amylase 2 OS=Arabidopsis thaliana GN=AMY2 PE=2 SV=1	alpha-amylase-like 2	alpha-amylase-like 2	PREDICTED: probable alpha-amylase 2-like [Oryza brachyantha]	E3.2.1.1, amyA, malS; alpha-amylase [EC:3.2.1.1]	--	KOG0471 Alpha-amylase
	Laccase	Dh_1194	91.8488	0.151224	9.24643	↑	2.04e-08	5.84e-07	525.444	5.5564	6.56324	↑	8.01e-11	1.2e-08	laccase-22 precursor, putative, expressed	sp|Q0IQU1|LAC22_ORYSJ Laccase-22 OS=Oryza sativa subsp. japonica GN=LAC22 PE=2 SV=2	Laccase/Diphenol oxidase family protein	Laccase/Diphenol oxidase family protein	PREDICTED: laccase-22-like [Brachypodium distachyon]	--	--	KOG1263 Multicopper oxidases
	Laccase	Dh_2023	59.3277	1.67231	5.14879	↑	2.29e-05	0.000167463	234.073	34.9265	2.74457	↑	0.00047154	0.00367645	laccase precursor protein, putative, expressed	sp|Q10ND7|LAC10_ORYSJ Laccase-10 OS=Oryza sativa subsp. japonica GN=LAC10 PE=2 SV=1	laccase 17	laccase 17	PREDICTED: laccase-10-like [Setaria italica]	--	--	KOG1263 Multicopper oxidases
	Laccase	Dh_3090	12.8517	0.148262	6.43767	↑	0.00614931	0.0170903	202.504	5.4961	5.2034	↑	3.27e-07	1.12e-05	laccase precursor protein, putative, expressed	sp|Q10ND7|LAC10_ORYSJ Laccase-10 OS=Oryza sativa subsp. japonica GN=LAC10 PE=2 SV=1	laccase 17	laccase 17	PREDICTED: laccase-10-like [Brachypodium distachyon]	--	--	KOG1263 Multicopper oxidases
	Laccase	Dh_14476	24.8501	0.149903	7.37308	↑	0.00021796	0.00107077	200.818	0.182223	10.106	↑	2.49e-09	2.11e-07	laccase precursor protein, putative	sp|Q5N9W4|LAC5_ORYSJ Putative laccase-5 OS=Oryza sativa subsp. japonica GN=LAC5 PE=3 SV=1	laccase 17	laccase 2	PREDICTED: putative laccase-5-like [Brachypodium distachyon]	--	--	KOG1263 Multicopper oxidases
	Laccase	Dh_15381	74.3232	1.67684	5.46999	↑	4.47e-06	4.44e-05	248.486	5.51392	5.49394	↑	5.99e-08	2.86e-06	laccase-22 precursor, putative, expressed	sp|Q0IQU1|LAC22_ORYSJ Laccase-22 OS=Oryza sativa subsp. japonica GN=LAC22 PE=2 SV=2	Laccase/Diphenol oxidase family protein	Laccase/Diphenol oxidase family protein	PREDICTED: laccase-22-like [Setaria italica]	--	--	KOG1263 Multicopper oxidases
	Laccase	Dh_15382	16.8509	0.149062	6.82078	↑	0.00199605	0.00682158	110.818	0.181956	9.25039	↑	3.58e-07	1.2e-05	laccase-22 precursor, putative, expressed	sp|Q0IQU1|LAC22_ORYSJ Laccase-22 OS=Oryza sativa subsp. japonica GN=LAC22 PE=2 SV=2	Laccase/Diphenol oxidase family protein	Laccase/Diphenol oxidase family protein	PREDICTED: laccase-22-like [Setaria italica]	--	--	KOG1263 Multicopper oxidases
	Laccase	Dh_25068	20.8504	0.149561	7.1232	↑	0.000726851	0.00290629	25.82	0.180026	7.16414	↑	0.00406644	0.0186841	laccase precursor protein, putative, expressed	sp|Q0DHL2|LAC12_ORYSJ Laccase-12/13 OS=Oryza sativa subsp. japonica GN=LAC12 PE=2 SV=1	laccase 17	laccase 17	Os05g0458600 [Oryza sativa Japonica Group]	--	--	KOG1263 Multicopper oxidases
	Laccase	Dh_32615	12.8517	0.148262	6.43767	↑	0.00614931	0.0170903	10.8233	0.17669	5.93678	↑	0.0347826	0.0861296	laccase-23 precursor, putative, expressed	sp|Q2QYS3|LAC23_ORYSJ Laccase-23 OS=Oryza sativa subsp. japonica GN=LAC23 PE=3 SV=1	laccase 12	laccase 12	PREDICTED: putative laccase-17-like [Setaria italica]	--	--	KOG1263 Multicopper oxidases
	cinnamoyl-CoA reductase	Dh_3218	63.4506	7.5494	3.0712	↑	0.000883102	0.00347716	484.146	38.854	3.63931	↑	4.16e-06	8.48e-05	NAD dependent epimerase/dehydratase family protein, putative, expressed	sp|Q500U8|TKPR1_ARATH Tetraketide alpha-pyrone reductase 1 OS=Arabidopsis thaliana GN=TKPR1 PE=2 SV=1	NAD(P)-binding Rossmann-fold superfamily protein	NAD(P)-binding Rossmann-fold superfamily protein	PREDICTED: cinnamoyl-CoA reductase 1-like [Setaria italica]	--	MDP0000265073 Mdo Malus domestica NAD(P)-binding Rossmann-fold ...	KOG1502 Flavonol reductase/cinnamoyl-CoA reductase
	cinnamoyl-CoA reductase	Dh_11643	522.568	89.4324	2.54675	↑	0.000353282	0.00163272	564.401	36.599	3.94685	↑	7.27e-07	2.13e-05	dihydroflavonol-4-reductase, putative, expressed	sp|Q9S9N9|CCR1_ARATH Cinnamoyl-CoA reductase 1 OS=Arabidopsis thaliana GN=CCR1 PE=1 SV=1	NAD(P)-binding Rossmann-fold superfamily protein	NAD(P)-binding Rossmann-fold superfamily protein	PREDICTED: dihydroflavonol-4-reductase-like isoform 1 [Brachypodium distachyon]	--	MDP0000265073 Mdo Malus domestica NAD(P)-binding Rossmann-fold ...	KOG1502 Flavonol reductase/cinnamoyl-CoA reductase
	4-coumarate--CoA ligase	Dh_11267	616.151	210.849	1.54707	↑	0.0233788	0.0520131	766.26	163.74	2.22642	↑	0.00160841	0.00948997	AMP-binding domain containing protein, expressed	sp|Q6ETN3|4CL3_ORYSJ Probable 4-coumarate--CoA ligase 3 OS=Oryza sativa subsp. japonica GN=4CL3 PE=2 SV=1	4-coumarate	4-coumarate:CoA ligase 2	uncharacterized protein LOC100382272 [Zea mays]	4CL; 4-coumarate--CoA ligase [EC:6.2.1.12]	ObartAA03S_FGP14057 Oba Oryza barthii G2-like family protein	KOG1176 Acyl-CoA synthetase
	phenylalanine ammonia-lyase	Dh_78	1583.31	413.693	1.93631	↑	0.00456605	0.0133979	17012.8	276.158	5.94498	↑	2.57e-13	9.98e-11	phenylalanine ammonia-lyase, putative, expressed	sp|P14717|PAL1_ORYSJ Phenylalanine ammonia-lyase OS=Oryza sativa subsp. japonica GN=PAL PE=1 SV=2	phenylalanine ammonia-lyase 4	PHE ammonia lyase 1	PREDICTED: phenylalanine ammonia-lyase-like, partial [Oryza brachyantha]	--	--	KOG0222 Phenylalanine and histidine ammonia-lyase
	caffeoyl-CoA O-methyltransferase	Dh_15180	409.618	15.382	4.73496	↑	1.44e-08	4.45e-07	1064.38	170.624	2.64111	↑	0.000205091	0.0018966	caffeoyl-CoA O-methyltransferase, putative, expressed	sp|Q7F8T6|OMT17_ORYSJ Tricin synthase 2 OS=Oryza sativa subsp. japonica GN=ROMT-17 PE=1 SV=1	S-adenosyl-L-methionine-dependent methyltransferases superfamily protein	S-adenosyl-L-methionine-dependent methyltransferases superfamily protein	PREDICTED: LOW QUALITY PROTEIN: tricin synthase 2-like [Oryza brachyantha]	E2.1.1.104; caffeoyl-CoA O-methyltransferase [EC:2.1.1.104]	--	KOG1663 O-methyltransferase
	Nucleotide-sugar transporter	Dh_13105	13.8515	0.148504	6.5434	↑	0.00416566	0.0123391	11.8228	0.177164	6.06035	↑	0.0219002	0.0619126	transporter-related, putative, expressed	--	Nucleotide-sugar transporter family protein	Nucleotide-sugar transporter family protein	hypothetical protein SORBIDRAFT_08g001580 [Sorghum bicolor]	--	--	KOG1441 Glucose-6-phosphate/phosphate and phosphoenolpyruvate/phosphate antiporter
	Nucleotide-sugar transporter	Dh_14029	29.8498	0.150203	7.63466	↑	7.45e-05	0.000440021	18.8209	0.179113	6.71532	↑	0.0197869	0.0591688	domain of unknown function, DUF250 domain containing protein, expressed	sp|Q9LRP2|PT317_ARATH Probable sugar phosphate/phosphate translocator At3g17430 OS=Arabidopsis thaliana GN=At3g17430 PE=1 SV=1	Nucleotide-sugar transporter family protein	Nucleotide-sugar transporter family protein	PREDICTED: probable sugar phosphate/phosphate translocator At3g17430-like [Oryza brachyantha]	--	BGIOSGA034759-PA Osi Oryza sativa Indica Group bZIP family protein	KOG1441 Glucose-6-phosphate/phosphate and phosphoenolpyruvate/phosphate antiporter
	Nucleotide-sugar transporter	Dh_21884	49.8492	0.150807	8.36872	↑	2.45e-06	2.75e-05	89.7293	10.2707	3.12705	↑	0.000882874	0.00593766	domain of unknown function, DUF250 domain containing protein, expressed	sp|Q9SUV2|PT432_ARATH Probable sugar phosphate/phosphate translocator At4g32390 OS=Arabidopsis thaliana GN=At4g32390 PE=3 SV=1	Nucleotide-sugar transporter family protein	Nucleotide-sugar transporter family protein	Os05g0494500 [Oryza sativa Japonica Group]	--	ObartAA03S_FGP6465 Oba Oryza barthii bZIP family protein	KOG1441 Glucose-6-phosphate/phosphate and phosphoenolpyruvate/phosphate antiporter
	Nucleotide-sugar transporter	Dh_24909	75.9645	9.0355	3.07165	↑	0.000518737	0.00227564	71.5978	12.4022	2.52932	↑	0.00694389	0.0290274	UAA transporter family domain containing protein, expressed	sp|Q8LGE9|CSTR1_ARATH CMP-sialic acid transporter 1 OS=Arabidopsis thaliana GN=At5g41760 PE=2 SV=1	Nucleotide-sugar transporter family protein	Nucleotide-sugar transporter family protein	PREDICTED: CMP-sialic acid transporter 1-like isoform X1 [Setaria italica]	SLC35A1_2_3; solute carrier family 35 (UDP-sugar transporter), member A1/2/3	--	KOG2234 Predicted UDP-galactose transporter
	Nucleotide-sugar transporter	Dh_27680	47.5392	7.46078	2.67172	↑	0.00463965	0.0135903	74.1865	2.81355	4.72069	↑	9.86e-05	0.00106886	transporter, putative, expressed	sp|Q5XF09|PT311_ARATH Probable sugar phosphate/phosphate translocator At3g11320 OS=Arabidopsis thaliana GN=At3g11320 PE=2 SV=1	Nucleotide-sugar transporter family protein	Nucleotide-sugar transporter family protein	PREDICTED: probable sugar phosphate/phosphate translocator At3g11320-like [Setaria italica]	--	BGIOSGA034759-PA Osi Oryza sativa Indica Group bZIP family protein	KOG1441 Glucose-6-phosphate/phosphate and phosphoenolpyruvate/phosphate antiporter
	Nucleotide-sugar transporter	Dh_24184	13.8515	0.148504	6.5434	↑	0.00416566	0.0123391	18.8209	0.179113	6.71532	↑	0.0197869	0.0591688	nucleotide-sugar transporter family protein, putative, expressed	sp|Q9C5H6|CSTR3_ARATH CMP-sialic acid transporter 3 OS=Arabidopsis thaliana GN=UTR6 PE=2 SV=1	UDP-galactose transporter 6	UDP-galactose transporter 6	--	--	--	KOG2234 Predicted UDP-galactose transporter
	Sucrose transporter	Dh_9622	42.8493	0.150659	8.15184	↑	7.72e-06	7e-05	30.9356	5.06439	2.61081	↑	0.0236304	0.0651605	sucrose transporter, putativ, expressed	sp|Q0ILJ3|SUT2_ORYSJ Sucrose transport protein SUT2 OS=Oryza sativa subsp. japonica GN=SUT2 PE=2 SV=2	sucrose transporter 4	sucrose transporter 4	PREDICTED: sucrose transport protein SUT2-like [Oryza brachyantha]	--	MA_52704g0010 Pab Picea abies E2F/DP family protein	KOG0637 Sucrose transporter and related proteins
	Sucrose transporter	Dh_34404	47.8492	0.150769	8.31001	↑	3.54e-06	3.7e-05	12.8224	0.177567	6.17416	↑	0.0219002	0.0619126	sucrose transporter BoSUT1, putative, expressed	sp|A2X6E6|SUT5_ORYSI Sucrose transport protein SUT5 OS=Oryza sativa subsp. indica GN=SUT5 PE=3 SV=1	sucrose transporter 2	sucrose transporter 2	PREDICTED: sucrose transport protein SUT5-like [Brachypodium distachyon]	--	--	KOG0637 Sucrose transporter and related proteins
	Sucrose transporter	Dh_5676	64.8256	3.17441	4.352	↑	3.7e-05	0.00024912	98.975	15.025	2.7197	↑	0.00164946	0.00968112	transporter, major facilitator family, putative, expressed	sp|Q6YK44|SUT4_ORYSJ Sucrose transport protein SUT4 OS=Oryza sativa subsp. japonica GN=SUT4 PE=2 SV=1	sucrose transporter 2	sucrose transporter 2	PREDICTED: sucrose transport protein SUT4-like [Setaria italica]	SLC45A1_2_4; solute carrier family 45, member 1/2/2004	MA_52704g0010 Pab Picea abies E2F/DP family protein	KOG0637 Sucrose transporter and related proteins
